# Supplementary material for: Sec and Tat Mediated Secretion Safeguards Mycobacterium tuberculosis Membrane Homeostasis
Source: Mol Cell Proteomics. 2026 Mar 17;25(4):101555. doi: 10.1016/j.mcpro.2026.101555 (PMC13122829; doi:10.1016/j.mcpro.2026.101555)
Supplement: Table_S1 [file mmc1.xlsx]

## Sheet: S1a  Components
Table S1a: This table contains information on the components known to be involved in the secretion systems of M. tuberculosis (H37Rv). For each component, this table provides its name, its identifier, strain in which it is present, the secretion pathway(s) it is involved in (separated by '|'), whether it is core component of the secretion system, its essentiality information from Mycobrowser (htt…
S. No.	Gene or Protein	Gene or Protein Identifier	Strain	Secretion Pathway(s)	Core or Non-core component	Gene essentiality from Mycobrowser	Gene essentiality from literature	Gene essentiality corresponding PMID(s)	PTM information from UniProt	Cellular localization	Protein structural class	Function(s)	PDB ID(s)	Domain(s) ID from InterPro	Link to domain(s) information in InterPro
1	C8	MTB000059	H37Rv	Sec_SRP	Core	NA	Essential	22534010		Cytoplasm	4.5S RNA in signal recognition particle	Part of signal recognition particle with protein Ffh
2	ffh	Rv2916c	H37Rv	Sec_SRP	Core	Essential	Essential	20714446		Cytoplasm	Ribonucleoprotein	GTPase activity		IPR013822 | IPR003593 | IPR000897 | IPR004125	https://www.ebi.ac.uk/interpro/protein/UniProt/P9WGD7/
3	ftsY	Rv2921c	H37Rv	Sec_SRP	Core	Essential	Essential	34837716		Cytoplasm | Inner Membrane	Receptor	Involved in targeting and insertion of nascent membrane proteins into the cytoplasmic membrane | Acts as a receptor for the complex formed by the signal recognition particle (SRP) and the ribosome-nascent chain (RNC) | Shows GTPase activity		IPR013822 | IPR003593 | IPR000897	https://www.ebi.ac.uk/interpro/protein/UniProt/P9WGD9/
4	yidC	Rv3921c	H37Rv	Sec_SRP	Core	Essential	Essential	30459465		Inner Membrane	Membrane Protein	Partitioning of transmembrane segments into the lipid bilayer | Chaperone		IPR028055 | IPR047196	https://www.ebi.ac.uk/interpro/protein/UniProt/P9WIT5/
5	secY	Rv0732	H37Rv	Sec_SRP | Sec_PT	Core	Essential	Essential	9184221		Inner membrane	Membrane Protein	Translocation			https://www.ebi.ac.uk/interpro/protein/UniProt/P9WGN3/
6	secE	Rv0638	H37Rv	Sec_SRP | Sec_PT	Core	Essential	Essential	9184221		Inner membrane	Membrane Protein	Translocation | Clamp to stabilise SecY			https://www.ebi.ac.uk/interpro/protein/UniProt/P9WGN7/
7	secG	Rv1440	H37Rv	Sec_SRP | Sec_PT	Core	Essential	Essential	9184221		Inner membrane	Membrane Protein	Increase transport efficiency			https://www.ebi.ac.uk/interpro/protein/UniProt/P9WGN5/
8	secD	Rv2587c	H37Rv	Sec_SRP | Sec_PT	Core	Essential	Essential	32111210 | 2167176		Inner membrane	Membrane Protein	Membrane Component | Increase transport efficiency		IPR054384 | IPR055344 | IPR048634	https://www.ebi.ac.uk/interpro/protein/UniProt/P9WGP1/
9	secF	Rv2586c	H37Rv	Sec_SRP | Sec_PT	Core	Essential	Essential	32111210		Inner membrane	Membrane Protein	Membrane Component | Increase transport efficiency		IPR048634 | IPR055344	https://www.ebi.ac.uk/interpro/protein/UniProt/P9WGN9/
10	yajC	Rv2588c	H37Rv	Sec_SRP | Sec_PT	Core	Non-Essential	Non-Essential			Inner membrane	Membrane Protein	Secretion factor important in activating SecD and SecF		IPR003849	https://www.ebi.ac.uk/interpro/protein/UniProt/P9WL75/
11	lepB	Rv2903c	H37Rv	Sec_SRP | Sec_PT | Tat	Core	Essential	Essential	34492253		Inner Membrane	Signal peptidase I	Cleaves N-terminal signal peptides from prolipoproteins		IPR019533	https://www.ebi.ac.uk/interpro/protein/UniProt/P9WKA1/
12	secA1	Rv3240c	H37Rv	Sec_PT	Core	Essential	Essential	26668263		Cytoplasm | Inner Membrane	DEAD (Asp-Glu-Ala-Asp) motor protein Translocase	Growth | housekeeping | ATP-driven molecular motor driving the stepwise translocation of polypeptide chains across the membrane	1NKT| 1NL3	IPR014018 | IPR011115 | IPR014001 | IPR011130 | IPR044722 | IPR001650 | IPR011116	https://www.ebi.ac.uk/interpro/protein/UniProt/P9WGP5/
13	tig	Rv2462c	H37Rv	Sec_PT	Core	Non-Essential	Non-Essential			Cytoplasm	Chaperone	Maintains protein in unfolded state		IPR008881 | IPR001179 | IPR008880	https://www.ebi.ac.uk/interpro/protein/UniProt/P9WG55/
14	secB	Rv1957	H37Rv	Sec_PT	Core	Non-Essential	Non-Essential		Acetylation	Cytoplasm	Chaperone	Post-translational transport of secreted substrates using chaperones			https://www.ebi.ac.uk/interpro/protein/UniProt/P95257/
15	dnaJ1	Rv0352	H37Rv	Sec_PT	Core	Essential	Essential	37556312		Cytoplasm	Co-Chaperone	Stimulates GrpE | ATPase activity assay of DnaK		IPR001623 | IPR001305 |	https://www.ebi.ac.uk/interpro/protein/UniProt/P9WNV9/
16	dnaJ2	Rv2373c	H37Rv	Sec_PT	Core	Essential	Essential	37556312		Cytoplasm	Co-Chaperone	Stimulates GrpE | ATPase activity assay of DnaK		IPR001623 | IPR002939 | IPR001305	https://www.ebi.ac.uk/interpro/protein/UniProt/P9WNV7/
17	dnaK	Rv0350	H37Rv	Sec_PT	Core	Essential	Essential	37556312		Cytoplasm	Chaperone	ATPase activity assay	6W6E | 7L6N | 7O00 | 8GB3		https://www.ebi.ac.uk/interpro/protein/UniProt/P9WMJ9/
18	grpE	Rv0351	H37Rv	Sec_PT	Core	Essential	Essential	38253530	Acetylation	Cytoplasm	Co-Chaperone	Reacts with DnaJ | Increase activity of ATPase | Helps in releasing ADP from DnaK	8GB3		https://www.ebi.ac.uk/interpro/protein/UniProt/P9WMT5/
19	satS	Rv3311	H37Rv	Sec_PT	Core	Non-Essential	Non-Essential			Cytoplasm	Co-Chaperone	Chaperone like SecB which is specialised in SecA2 pathway
20	secA2	Rv1821	H37Rv	Sec_PT	Core	Non-Essential	Essential	26668263		Cytoplasm	Motor Protein	Translocate proteins with PTM	4UAQ	IPR014018 | IPR011115 | IPR014001 | IPR011130 | IPR044722 | IPR001650 | IPR011116	https://www.ebi.ac.uk/interpro/protein/UniProt/P9WGP3/
21	lgt	Rv1614	H37Rv	Sec_PT | Tat	Core	Essential	Essential	35938851		Inner Membrane	Integral Membrane Protein	Modifies lipoproteins			https://www.ebi.ac.uk/interpro/protein/UniProt/P9WK93/
22	lspA	Rv1539	H37Rv	Sec_PT | Tat	Core	Non-Essential	Non-Essential			Inner Membrane	Signal peptidase	Cleaves N-terminal signal peptides from prolipoproteins			https://www.ebi.ac.uk/interpro/protein/UniProt/P9WK99/
23	ppm1	Rv2051c	H37Rv	Sec_PT | Tat	Core	Essential	Essential	19661058		Inner Membrane	Membrane Protein	Involved in maturation of lipoproteins by adding acyl group at the N-terminal end making the protein triacylated		IPR036526 | IPR003010 | IPR001173	https://www.ebi.ac.uk/interpro/protein/UniProt/O53493/
24	groEL1	Rv3417c	H37Rv	Tat | T7SS (ESX)	Non-Core	Non-Essential	Essential	26553853		Cytoplasm	Co-Chaperone	Folding and assembly of polypeptides	3M6C		https://www.ebi.ac.uk/interpro/protein/UniProt/P9WPE9/
25	groEL2	Rv0440	H37Rv	Tat | T7SS (ESX)	Non-Core	Essential	Essential	26553853	Isopeptide bond | Ubl conjugation	Cytoplasm	Chaperone	Prevents aggregation of proteins in the cytoplasm	1SJP | 3RTK		https://www.ebi.ac.uk/interpro/protein/UniProt/P9WPE7/
26	groES	Rv3418c	H37Rv	Tat | T7SS (ESX)	Non-Core	Essential	Essential	18227175	Acetylation | Isopeptide bond | Ubl conjugation	Cytoplasm	Co-Chaperone	Suppress overactivity of ATPase	1HX5 | 1P3H | 1P82 | 1P83		https://www.ebi.ac.uk/interpro/protein/UniProt/P9WPE5/
27	ppiA	Rv0009	H37Rv	Tat | T7SS (ESX)	Non-Core	Non-Essential	Essential	39288201		Cytoplasm	Isomerase	Accelerate folding of proteins	1W74	IPR002130	https://www.ebi.ac.uk/interpro/protein/UniProt/P9WHW3/
28	ppiB	Rv2582	H37Rv	Tat | T7SS (ESX)	Non-Core	Non-Essential	Essential	28261567		Cytoplasm	Isomerase	Accelerate folding of proteins		IPR002130	https://www.ebi.ac.uk/interpro/protein/UniProt/P9WHW1/
29	tatB	Rv1224	H37Rv	Tat	Core	Non-Essential	Essential	11922668		Inner membrane	Membrane protein	Mediator between TatA and TatC | Not essential for major transport yet transports endogenous substrates			https://www.ebi.ac.uk/interpro/protein/UniProt/P9WG99/
30	tatC	Rv2093c	H37Rv	Tat	Core	Essential	Essential	11922668 | 32302670		Inner membrane	Membrane protein	Initial docking site | Signal peptide recognition and binding			https://www.ebi.ac.uk/interpro/protein/UniProt/P9WG97/
31	tatA	Rv2094c	H37Rv	Tat	Core	Essential	Essential	11922668 | 32302670		Inner membrane	Membrane protein	Largest in the pore formation | Interacts with most of the genes in the export machinery			https://www.ebi.ac.uk/interpro/protein/UniProt/P9WGA1/
32	eccA1	Rv3868	H37Rv	T7SS (ESX-1)	Core	Non-Essential	Essential	23818233		Cytoplasm	Cytoplasmic protein	ATP binding protein	4F3V	IPR049078 | IPR003593 | IPR003959 | IPR041627	https://www.ebi.ac.uk/interpro/protein/UniProt/P9WPH9/
33	eccCb1	Rv3871	H37Rv	T7SS (ESX-1)	Core	Non-Essential	Essential	16368961		Inner membrane	Membrane protein	Translocation | ATPase	6J19 | 6JD4	IPR002543 | IPR003593	https://www.ebi.ac.uk/interpro/protein/UniProt/P9WNB1/
34	eccCa1	Rv3870	H37Rv	T7SS (ESX-1)	Core	Non-Essential	Essential	16368961		Inner membrane	Membrane protein	ATP binding subunit		IPR002543	https://www.ebi.ac.uk/interpro/protein/UniProt/P9WNB3/
35	eccB1	Rv3869	H37Rv	T7SS (ESX-1)	Core	Non-Essential	Essential	16368961	Disulfide bond	Periplasm	Periplasmic Protein	ATP binding protein	3X3M | 3X3N | 4KK7 | 5EBC | 5EBD		https://www.ebi.ac.uk/interpro/protein/UniProt/P9WNR7/
36	eccD1	Rv3877	H37Rv	T7SS (ESX-1)	Core	Non-Essential	Essential	16368961	Acetylation	Inner membrane	Membrane protein	Forms pores and is essential for translocation	4KV2 | 4KV3		https://www.ebi.ac.uk/interpro/protein/UniProt/P9WNQ7/
37	eccE1	Rv3882c	H37Rv	T7SS (ESX-1)	Core	Non-Essential	Essential	31843799		Inner membrane	Membrane protein	Translocation | Bound on the membrane			https://www.ebi.ac.uk/interpro/protein/UniProt/P9WNQ7/
38	mycP1	Rv3883c	H37Rv	T7SS (ESX-1)	Core	Non-Essential	Essential	31843799		Inner membrane	Protease	Subtisilin like serine protease		IPR000209	https://www.ebi.ac.uk/interpro/protein/UniProt/O05461/
39	mce1A	Rv0169	H37Rv	T7SS (ESX-1)	Core	Non-Essential	Non-Essential			Extracellular | Outer membrane	Integral Protein	Invasion of host cell | Uptake of lipids		IPR003399 | IPR024516	https://www.ebi.ac.uk/interpro/protein/UniProt/Q79FZ9/
40	mce1B	Rv0170	H37Rv	T7SS (ESX-1)	Core	Non-Essential	Non-Essential			Outer Membrane	Integral Protein	Invasion of host cell | Uptake of lipids		IPR003399 | IPR024516	https://www.ebi.ac.uk/interpro/protein/UniProt/O07414/
41	mce1C	Rv0171	H37Rv	T7SS (ESX-1)	Core	Non-Essential	Non-Essential			Outer Membrane	Integral Protein	Invasion of host cell | Uptake of lipids		IPR003399 | IPR024516	https://www.ebi.ac.uk/interpro/protein/UniProt/O07415/
42	mce1D	Rv0172	H37Rv	T7SS (ESX-1)	Core	Non-Essential	Non-Essential			Outer Membrane	Integral Protein	Invasion of host cell | Uptake of lipids		IPR003399 | IPR024516	https://www.ebi.ac.uk/interpro/protein/UniProt/O07416/
43	mce1F	Rv0174	H37Rv	T7SS (ESX-1)	Core	Non-Essential	Non-Essential			Outer Membrane	Integral Protein	Invasion of host cell | Uptake of lipids		IPR003399 | IPR024516	https://www.ebi.ac.uk/interpro/protein/UniProt/L0T2W6/
44	Rv0177	Rv0177	H37Rv	T7SS (ESX-1)	Core	Non-Essential	Non-Essential			Outer Membrane	Integral protein	Predicted to be involved in the secretion of protein through outer membrane
45	espD	Rv3614c	H37Rv	T7SS (ESX-1)	Non-Core	Non-Essential	Essential	16135231		Extracellular	Membrane protein	Invasion of host cell
46	espC	Rv3615c	H37Rv	T7SS (ESX-1)	Non-Core	Non-Essential	Essential	16135231	Acetylation	Extracellular	Membrane protein	Invasion of host cell			https://www.ebi.ac.uk/interpro/protein/UniProt/P9WJD7/
47	espA	Rv3616c	H37Rv	T7SS (ESX-1)	Non-Core	Non-Essential	Essential	16030141	Disulfide bond	Extracellular	Membrane protein	Invasion of host cell		IPR043796	https://www.ebi.ac.uk/interpro/protein/UniProt/P9WJE1/
48	espJ	Rv3878	H37Rv	T7SS (ESX-1)	Non-Core	Non-Essential	Non-Essential		Phosphoprotein	Extracellular	Membrane protein	Invasion of host cell
49	espK	Rv3879c	H37Rv	T7SS (ESX-1)	Non-Core	Non-Essential	Non-Essential			Cytoplasm	Chaperone	Acts as a chaperone that facilitates EspB secretion through an interaction with EccCb1	8AKO		https://www.ebi.ac.uk/interpro/protein/UniProt/P9WJC1/
50	espL	Rv3880c	H37Rv	T7SS (ESX-1)	Non-Core	Non-Essential	Non-Essential		Acetylation	Inner membrane	Membrane Protein	Plays a role in host phagosome maturation arrest			https://www.ebi.ac.uk/interpro/protein/UniProt/P9WJB9/
51	espB	Rv3881c	H37Rv	T7SS (ESX-1)	Non-Core	Non-Essential	Non-Essential		Acetylation	Extracellular	Secretory protein	Interacts with the C-terminal region of EspK and proteolyzed by MycP1	3J83 | 4XWP | 4XXN | 4XXX | 4XY3 | 6XZC | 7P13 | 8AKO	IPR041275 | IPR054056	https://www.ebi.ac.uk/interpro/protein/UniProt/P9WJD9/
52	espH	Rv3867	H37Rv	T7SS (ESX-1)	Non-Core	Non-Essential	Non-Essential			Inner membrane	Membrane Protein	Chaperone
53	espE	Rv3864	H37Rv	T7SS (ESX-1)	Non-Core	Non-Essential	Non-Essential			Inner membrane	Membrane Protein	Invasion of host cell		IPR043796	https://www.ebi.ac.uk/interpro/protein/UniProt/P9WJD3/
54	espF	Rv3865	H37Rv	T7SS (ESX-1)	Non-Core	Non-Essential	Non-Essential		Acetylation	Cell wall	Membrane Protein	Invasion of host cell			https://www.ebi.ac.uk/interpro/protein/UniProt/P9WJD1/
55	espG1	Rv3866	H37Rv	T7SS (ESX-1)	Non-Core	Non-Essential	Essential	30102741		Cytoplasm	Chaperone	Chaperone			https://www.ebi.ac.uk/interpro/protein/UniProt/P96210/
56	eccA2	Rv3884c	H37Rv	T7SS (ESX-2)	Core	Non-Essential	Essential	19876390		Cytoplasm	Cytoplasmic protein	ATP binding protein		IPR049078 | IPR003593 | IPR003959 | IPR041627	https://www.ebi.ac.uk/interpro/protein/UniProt/P9WPH7/
57	eccB2	Rv3895c	H37Rv	T7SS (ESX-2)	Core	Non-Essential	Essential	19876390		Inner membrane	Membrane protein	Translocation | ATPase			https://www.ebi.ac.uk/interpro/protein/UniProt/P9WNR5/
58	eccC2	Rv3894c	H37Rv	T7SS (ESX-2)	Core	Non-Essential	Essential	19876390		Inner membrane	Membrane protein	Translocation | ATPase	6JD5	IPR002543	https://www.ebi.ac.uk/interpro/protein/UniProt/O05450/
59	eccD2	Rv3887c	H37Rv	T7SS (ESX-2)	Core	Non-Essential	Essential	19876390		Inner membrane	Membrane protein	Forms pores and is essential for translocation		IPR044049	https://www.ebi.ac.uk/interpro/protein/UniProt/P9WNQ5/
60	eccE2	Rv3885c	H37Rv	T7SS (ESX-2)	Core	Non-Essential	Essential	19876390		Inner membrane	Membrane protein	Translocation | Bound on the membrane		IPR050051	https://www.ebi.ac.uk/interpro/protein/UniProt/P9WJE7/
61	mycP2	Rv3886c	H37Rv	T7SS (ESX-2)	Core	Non-Essential	Essential	19876390		Inner membrane	Protease	Subtisilin like serine protease		IPR000209	https://www.ebi.ac.uk/interpro/protein/UniProt/O05458/
62	mce2A	Rv0589	H37Rv	T7SS (ESX-2)	Core	Non-Essential	Non-Essential			Extracellular	Integral Protein	Invasion of host cell		IPR003399 | IPR024516	https://www.ebi.ac.uk/interpro/protein/UniProt/Q79FY7/
63	mce2B	Rv0590	H37Rv	T7SS (ESX-2)	Core	Non-Essential	Non-Essential			Outer Membrane	Integral Protein	Invasion of host cell		IPR003399 | IPR024516	https://www.ebi.ac.uk/interpro/protein/UniProt/O07788/
64	mce2D	Rv0592	H37Rv	T7SS (ESX-2)	Core	Non-Essential	Non-Essential			Outer Membrane	Integral Protein	Invasion of host cell		IPR003399 | IPR024516	https://www.ebi.ac.uk/interpro/protein/UniProt/I6WYT7/
65	mce2F	Rv0594	H37Rv	T7SS (ESX-2)	Core	Non-Essential	Non-Essential			Outer Membrane	Integral Protein	Invasion of host cell		IPR003399 | IPR024516	https://www.ebi.ac.uk/interpro/protein/UniProt/O07784/
66	espG2	Rv3889c	H37Rv	T7SS (ESX-2)	Non-Core	Non-Essential	Non-Essential			Cytoplasm	Chaperone	Chaperone			https://www.ebi.ac.uk/interpro/protein/UniProt/P9WJC9/
67	eccA3	Rv0282	H37Rv	T7SS (ESX-3)	Core	Essential	Essential	26729876		Cytoplasm	Cytoplasmic protein	ATP binding protein		IPR049078 | IPR003593 | IPR003959 | IPR041627	https://www.ebi.ac.uk/interpro/protein/UniProt/P9WPI3/
68	eccB3	Rv0283	H37Rv	T7SS (ESX-3)	Core	Essential	Essential	26729876		Inner membrane	Membrane protein	Translocation | ATPase			https://www.ebi.ac.uk/interpro/protein/UniProt/P9WNR3/
69	eccC3	Rv0284	H37Rv	T7SS (ESX-3)	Core	Essential	Essential	26729876		Inner membrane	Membrane protein	Translocation | ATPase	6J17	IPR002543 | IPR003593	https://www.ebi.ac.uk/interpro/protein/UniProt/P9WNA9/
70	eccD3	Rv0290	H37Rv	T7SS (ESX-3)	Core	Essential	Essential	26729876		Inner membrane	Membrane protein	Forms pores and is essential for translocation			https://www.ebi.ac.uk/interpro/protein/UniProt/P9WNQ3/
71	eccE3	Rv0292	H37Rv	T7SS (ESX-3)	Core	Essential	Essential	26729876		Inner membrane	Membrane protein	Translocation | Bound on the membrane		IPR050051	https://www.ebi.ac.uk/interpro/protein/UniProt/P9WJE5/
72	mycP3	Rv0291	H37Rv	T7SS (ESX-3)	Core	Essential	Essential	24803520		Inner membrane	Protease	Subtisilin like serine protease		IPR000209	https://www.ebi.ac.uk/interpro/protein/UniProt/O53695/
73	mce3A	Rv1966	H37Rv	T7SS (ESX-3)	Core	Non-Essential	Non-Essential			Extracellular	Integral Protein	Invasion of host cell		IPR003399 | IPR024516	https://www.ebi.ac.uk/interpro/protein/UniProt/L7N698/
74	mce3B	Rv1967	H37Rv	T7SS (ESX-3)	Core	Non-Essential	Non-Essential			Outer Membrane	Integral Protein	Invasion of host cell		IPR003399 | IPR024516	https://www.ebi.ac.uk/interpro/protein/UniProt/O53968/
75	mce3C	Rv1968	H37Rv	T7SS (ESX-3)	Core	Non-Essential	Non-Essential			Outer Membrane	Integral Protein	Invasion of host cell		IPR003399 | IPR024516	https://www.ebi.ac.uk/interpro/protein/UniProt/O53969/
76	mce3D	Rv1969	H37Rv	T7SS (ESX-3)	Core	Non-Essential	Non-Essential			Outer Membrane	Integral Protein	Invasion of host cell		IPR003399 | IPR024516	https://www.ebi.ac.uk/interpro/protein/UniProt/O53970/
77	mce3F	Rv1971	H37Rv	T7SS (ESX-3)	Core	Non-Essential	Non-Essential			Outer Membrane	Integral Protein	Invasion of host cell		IPR003399	https://www.ebi.ac.uk/interpro/protein/UniProt/O53972/
78	espG3	Rv0289	H37Rv	T7SS (ESX-3)	Non-Core	Non-Essential	Non-Essential			Cytoplasm	Chaperone	Chaperone	4W4I | 5XKL		https://www.ebi.ac.uk/interpro/protein/UniProt/P9WJC7/
79	eccB4	Rv3450c	H37Rv	T7SS (ESX-4)	Core	Non-Essential	Essential	35960766		Inner membrane	Membrane protein	Translocation | ATPase			https://www.ebi.ac.uk/interpro/protein/UniProt/P9WNR1/
80	eccC4	Rv3447c	H37Rv	T7SS (ESX-4)	Core	Non-Essential	Essential	35960766		Inner membrane	Membrane protein	Translocation | ATPase		IPR002543 | IPR003593	https://www.ebi.ac.uk/interpro/protein/UniProt/P9WNA7/
81	mycP4	Rv3449	H37Rv	T7SS (ESX-4)	Core	Non-Essential	Non-Essential			Inner membrane	Protease	Subtisilin like serine protease		IPR000209	https://www.ebi.ac.uk/interpro/protein/UniProt/I6YC58/
82	mce4A	Rv3499c	H37Rv	T7SS (ESX-4)	Core	Non-Essential	Non-Essential			Extracellular	Integral Protein	Invasion of host cell		IPR003399 | IPR024516	https://www.ebi.ac.uk/interpro/protein/UniProt/I6YC99/
83	mce4B	Rv3498c	H37Rv	T7SS (ESX-4)	Core	Non-Essential	Non-Essential			Outer Membrane	Integral Protein	Invasion of host cell		IPR003399 | IPR024516	https://www.ebi.ac.uk/interpro/protein/UniProt/I6X7G8/
84	mce4C	Rv3497c	H37Rv	T7SS (ESX-4)	Core	Non-Essential	Non-Essential			Outer Membrane	Integral Protein	Invasion of host cell		IPR003399 | IPR024516	https://www.ebi.ac.uk/interpro/protein/UniProt/I6YGB1/
85	mce4D	Rv3496c	H37Rv	T7SS (ESX-4)	Core	Non-Essential	Non-Essential			Outer Membrane	Integral Protein	Invasion of host cell		IPR003399 | IPR024516	https://www.ebi.ac.uk/interpro/protein/UniProt/I6XHD6/
86	mce4F	Rv3494c	H37Rv	T7SS (ESX-4)	Core	Non-Essential	Non-Essential			Outer Membrane	Integral Protein	Invasion of host cell		IPR003399	https://www.ebi.ac.uk/interpro/protein/UniProt/I6YC95/
87	eccA5	Rv1798	H37Rv	T7SS (ESX-5)	Core	Non-Essential	Essential	22340629		Cytoplasm	Cytoplasmic protein	ATP binding protein		IPR049078 | IPR003593 | IPR003959	https://www.ebi.ac.uk/interpro/protein/UniProt/P9WPI1/
88	eccB5	Rv1782	H37Rv	T7SS (ESX-5)	Core	Essential	Essential	23284869	Disulfide bond	Inner membrane	Membrane protein	Translocation | ATPase	7NP7 | 7NPR | 7NPS | 7NPU | 7NPV		https://www.ebi.ac.uk/interpro/protein/UniProt/P9WNQ9/
89	eccC5	Rv1783	H37Rv	T7SS (ESX-5)	Core	Essential	Essential	23284869		Inner membrane	Membrane protein	Translocation | ATPase	6J18 | 7NP7 | 7NPR | 7NPS | 7NPU | 7NPV	IPR002543 | IPR003593	https://www.ebi.ac.uk/interpro/protein/UniProt/P9WNA5/
90	eccD5	Rv1795	H37Rv	T7SS (ESX-5)	Core	Essential	Essential	28394313		Inner membrane	Membrane protein	Forms pores and is essential for translocation	7NP7 | 7NPR | 7NPS | 7NPU | 7NPV	IPR044049	https://www.ebi.ac.uk/interpro/protein/UniProt/P9WNP9/
91	eccE5	Rv1797	H37Rv	T7SS (ESX-5)	Core	Essential	Essential	28394313		Inner membrane	Membrane protein	Translocation | Bound on the membrane		IPR050051	https://www.ebi.ac.uk/interpro/protein/UniProt/P9WJE3/
92	mycP5	Rv1796	H37Rv	T7SS (ESX-5)	Core	Essential	Essential	28394313		Inner membrane	Protease	Subtisilin like serine protease	7NP7 | 7NPR | 7NPS	IPR000209	https://www.ebi.ac.uk/interpro/protein/UniProt/O53945/
| Last date of accession of PDB: 31-01-2025 | Last date of accession of Mycobrowser: 04-02-2025 | Last date of accession of InterPro: 04-02-2025 |

## Sheet: S1b Evidence for Components
Table S1b: This table contains experimental evidences in the published literature for each component listed in Table S1a. For each component, this table provides information on gene or protein identifier, the pathway associated with the component (separated by "|"), the PMID of the published literature evidence, the model organism of study or experiment, major experiments (separated by "|"), and …
S.No.	Component	Gene or Protein Identifier	Pathway(s)	PMID	Organism	Experiment	Description
1	C8	MTB000059	Sec_SRP	22534010	M. tuberculosis	Over-expression | Western Blot | TLC	Interaction of Ffh with 4.5S RNA were studied through in vitro genetic screening and proteomics experiments based on mobility shifts and appearance of cloned fragments.
				15923378	E. coli	FRET | Gel shift	The binding sites for FtsY and 4.5S RNA were occluded by strong domain-domain interactions that must be disrupted for the formation of Ffh-FtsY complex.
				7513325	E. coli	Mutant construction | 2D Gel Electrophoresis	Mutant strains were checked for secreted protein precursors and their translation rate in the presence and absence of 4.5S RNA.
				17507650	E. coli	Fluorescence Spectroscopy | Gel shift | Biotinylation experiments	Kinetics of complex formation were studied by independent assays: (a) measuring the change in intrinsic tryptophan fluorescence of FtsY; (b) measuring the stimulation of GTP hydrolysis; (c) In vivo mutation and interaction studies on 4.5S RNA, Ffh, FtsY and its role in co-translational protein targeting.
2	ffh	Rv2916c	Sec_SRP	29361248	M. tuberculosis	Cloning | Western Blot | Affinity Chromatography | TLC	Interaction of Ffh with FtsY were checked using affinity chromatography and recombinant screening with its GTPase activity to study the removal of SRP from SR.
				15923378	E. coli	FRET | Gel shift	The binding sites for FtsY and 4.5S RNA were occluded by strong domain-domain interactions that must be disrupted for the formation of Ffh-FtsY complex.
				17507650	E. coli	Fluorescence Spectroscopy | Gel shift | Biotinylation experiments	Kinetics of complex formation were studied by independent assays: (a) measuring the change in intrinsic tryptophan fluorescence of FtsY; (b) measuring the stimulation of GTP hydrolysis; (c) In vivo mutation and interaction studies on 4.5S RNA, Ffh, FtsY and its role in co-translational protein targeting.
				16005894	E. coli	FRET	Conformations of ribosome bound 4.5S RNA and Ffh changes significantly upon binding to each other.
				9305630	E. coli	Membrane based Translocation and Translation Assays | SDS-PAGE | mutation	In vitro setup of the membranes were made and the binding of FtsY to membrane was captured. Similarly, the translation of mRNA, the impact of GTPase activity on the interaction of 4.5S RNA and Ffh in the presence and absence of FtsY was studied.
				20714446	E. coli	Cloning | Western Blot | Northern Blot | qRT-PCR | gel fluorescence measurements	M Domain mediated inhibitory effect of Ffh along with 4.5S RNA on memebrane protein expression was studied.
				26344568	B. subtilis	Cloning | In vitro Transcription | In vitro Translation | Microscale Thermophoresis (MST) | Cryo-EM | Molecular mapping and Docking	In vitro setup for Bacterial SRP with 6S RNA was done and transcription was carried out resulting in formation of SRP-RNC complex. The authors showed that overall binding properties of B. subtilis SRP essentially resembled those of E. coli SRP, owing to a high degree of structural and functional conservation of both the SRP S-domain and the SRP-binding site at the ribosomal exit tunnel. The effec…
				27052372	E. coli	Cloning | In vivo photo-cross-linking | SDS-PAGE| Mass Spectrometry (MS) | Co-Immunoprecipiation	Extensive photo- and disulfide cross-linking studies were performed in in vivo revealed that the highly conserved regulatory region of σ32 that lacks a consecutive hydrophobic stretch interacted with the signal peptide-binding site of Ffh (the protein subunit of SRP). The bindings were affected by the mutations and also feedback regulation.
				28753124	E. coli	Cloning | FRET analysis | Single-molecule imaging | GTPase assay | Thermodynamic model of FtsY-Membrane interactions	Single molecule image analysis detected two distinct modes of FtsY-lipid interactions that were regulated by SRP. SecYEG translocon could further enhance the transition of FtsY to the stable mode and vice versa, either directly through induced conformational changes or indirectly through anionic phospholipids.
				29149347	E. coli	FRET	SRP-ribosome interactions with actively translating ribosomes while an SRP substrate was synthesized and emerged from the peptide exit tunnel, were monitored using fluorescence-based stopped-flow. The kinetic analysis revealed that, at cellular concentrations of ribosomes and SRP, SRP rapidly binds to translating ribosomes prior to the emergence of an SAS and forms an initial complex that rapidly…
				29246766	E. coli	Cloning | Coomassie-stained SDS-PAGE | Fluorescence microscopy | MS/MS analysis	Microscopy showed that SRP, FtsY and DnaJ/K were required for their membrane targeting and to prevent aggregation, whereas YidC plays an important role in membrane insertion that appeared to occur largely independent of the Sec-translocon.
3	ftsY	Rv2921c	Sec_SRP	29361248	M. tuberculosis	Cloning | Western Blot | Affinity Chromatography | TLC	Interaction of Ffh with FtsY were checked using affinity chromatography and recombinant screening with its GTPase activity to study the removal of SRP from SR.
				15923378	E. coli	FRET | Gel shift	The binding sites for FtsY and 4.5S RNA were occluded by strong domain-domain interactions that must be disrupted for the formation of Ffh-FtsY complex.
				27355662	E. coli	FRET | Fluoresecence based gel shifts | In vitro ribosomes bound SRP and membrane like nano-discs	Interactions of FtsY, SRP, SecYEG.
				17507650	E. coli	Fluorescence Spectroscopy | Gel shift | Biotinylation experiments	Kinetics of complex formation were studied by independent assays: (a) measuring the change in intrinsic tryptophan fluorescence of FtsY; (b) measuring the stimulation of GTP hydrolysis; (c) In vivo mutation and interaction studies on 4.5S RNA, Ffh, FtsY and its role in co-translational protein targeting.
				34837716	M. smegmatis	Cloning | Molecular Docking | In vitro effect of inhibitors over protein activity	ML141 and NAV2729 were found to decrease the enzymatic activity of FtsY as well as the mycobacterial growth.
				29246766	E. coli	Cloning | Coomassie-stained SDS-PAGE | Fluorescence microscopy | MS/MS analysis	Microscopy showed that SRP, FtsY and DnaJ/K were required for their membrane targeting and to prevent aggregation, whereas YidC plays an important role in membrane insertion that appeared to occur largely independent of the Sec-translocon.
				29704493	E. coli	Cloning | Mutant construction | Density gradient centrifugation | Crystallization | XRD | HDX-MS	Co-translational folding of FtsY's helices N2–4 forms an elongated intermediate, distinct from the mature three-helical bundle, essential for its membrane targeting. This intermediate exists only during translation, highlighting a unique mechanism for co-translational membrane localization in E. coli.
				30146170	E. coli	Cloning | Protein expression and Purification | In vitro Chemical Crosslinking | In vivo Disulfide Crosslinking | Size-Exclusion Chromatography | GTPase Hydrolysis | Small-Angle X-ray Scattering	The SRP receptor FtsY forms a homodimer at the membrane in vivo and in vitro. Homodimer formation relies on lipid-triggered detachment of helix αN1. Homodimer formation triggers stimulation of GTP hydrolysis. The homodimer uses the same interface as the SRP/SR GTPase heterodimer.
				33412199	M. tuberculosis	Protein Over-expression | Purification | GTPase assay | Site directed Mutagenesis by overlapping PCRs and MD Simulations	Magnesium (Mg2+) is a critical factor for the enzymatic activity of FtsY. K236 and D367 residues are two important and conserved residues of FtsY protein and belong to GXXXXGK and DXXG motifs respectively that play important role in enzymatic activity of GTP binding proteins.
				33684113	E. coli	In vitro Liposome and Membrane Assay | In vitro protein translocation | Voltage clamp measurement | Protein Quantiﬁcation	SecA-liposomes reconstituted with SecYEG-SecDF YajC were as fully functional as native membranes in protein-conducting channels for protein translocation and ion-channel activity. The low-afﬁnity SecA-channels can be transformed into higher efﬁcient high-afﬁnity SecA-SecYEG-SecDF YajC channels with higher speciﬁcity.
				28753124	E. coli	Cloning | FRET analysis | Single-molecule imaging | GTPase assay | Thermodynamic model of FtsY-Membrane interactions	Single molecule image analysis detected two distinct modes of FtsY-lipid interactions that were regulated by SRP. SecYEG translocon could further enhance the transition of FtsY to the stable mode and vice versa, either directly through induced conformational changes or indirectly through anionic phospholipids.
				27346853	NA	NMR | Fluorescence spectroscopy	The A domain of FtsY was found to interact with phospholipids and the translocon SecYEG non-specifically, driven by electrostatic interactions. The study also analyzed the binding of FtsY-A207 to lipids and SecYEG, showing low-affinity binding to nanodiscs and similar affinity to SecYEG as full-length FtsY, suggesting a stabilizing role of the A domain in binding to the translocon.
4	secA1	Rv3240c	Sec_PT	18487341	M. tuberculosis	Over-expression | Immunoblot | Malachite green assay | In vivo Screening	The SecA1 and SecA2 expression vectors were checked for ATPase activity assay and the activity was measured using Malachite green assay (immunoblot similar), the murine macrophages were screened when these genes were expressed and infected.
				24297168	M. tuberculosis | E. coli	Affinity Chromatrography | Size exclusion Chromatrography | Ion Exchange Chromatography | FRET	Conformations of SecA1 and SecA2 were checked and differences in the PPXD domain was estimated in the binding of ADP.
				21255212	E. coli	FRET | Western Blot | MS | HPLC	In vivo FRET and MS based crosslinking assays to confirm the interactions of SecY, FtsY, SecA, Ribosome site L23; PPXD domain is crucial for the ATPase activity assay.
				38474341	B. subtilis	Single molecule tracking (SMT) fluorescence microscopy | Western Blot	SecA have similar localisation as ribosomes. SecA and SRP pathway showed differences in case of overproduction of AmyE. In case of over production, FtsY was more engaged than SecA. B. subtilis SRP binds to the AmyE signal peptide when the protein was expressed at a very high level, due to its weak affinity to signal sequences based on their hydrophobic central sequence.
				24846669	E. coli	Cloning | Western Blot | Immunoprecipitation	The knockout strains of SecB, YidC and SecD/F revealed that these were not required for insertion of RodZ into membrane. The depeltion of secA failed to integrate RodZ into membrane. Insertion also failed when RodZ was expressed in SecE-depleted E. coli, indicating that the SecYEG translocon was required for RodZ assembly. Insertion was found to be only weakly dependent on the signal recognition …
				26047312	M. tuberculosis	Cloning| Protein expression and Purification | Size exclusion Chromatography | Microscale Thermophoresis | Fluorescence Cross-Correlation Spectroscopy and Immunoprecipitation | SDS-PAGE | Western Blot	The experiments showed physical interaction between mycobacterial SecA1 and SecA2 proteins. SecA1/SecA2 heterodimer functions in the export of SecA2-specific proteins through the SecYEG translocase.
				35697696	E. coli	Cloning | Selective ribosome proﬁling using library preparation and sequencing | Western Blot	SecA cotranslationally translocates large periplasmic loops of inner membrane proteins.
				27336478	B. subtilis	Cloning | TIRF microscopy	Microscopic visualization of SecA-GFP, SecY-GFP fusion showed that cytsolic SecA interacted with membrane spanned SecA. SecA and SecY formed clusters throughout the cytoplasmic membrane with an average linear spacing of 0.55 micrometers.
				36598944	E. coli	Cloning | Cryo-EM | ATPase activity assay | MD Simulations	A translocation complex containing SecA (residues 1 to 778) from B. subtilis and SecYE from Geobacillus thermodenitrificans was constructed in E. coli cells. The Cryo-EM structures showed that one SecA molecule docked on one SecYE channel and lied approximately parallel to the membrane. NBD1, NBD2, PPXD, and HWD were positioned clockwise at each corner of a rectangle. The TMs of SecY and the sign…
4	yidC	Rv3921c	Sec_SRP	9184221	E. coli	Co-immunoprecipitation | Over-expression	Immunoprecipitation and complex binding of the proteins associated in the translocons.
				12068816	E. coli	Co-immunoprecipitation | BN PAGE	Interaction of SecDF-YajC with YidC on Over-expression.
				27166092	M. tuberculosis	Cloning | Microarray Data Analysis | iTRAQ MS | RT-PCR | Co-immunoprecipitation | ATPase activity assay assay | Infection of macrophages	The inner membrane localization of YidC was experimentally verified using GFP tagged YidC. The function of YidC was studied by performing transcriptomic and proteomic comparisions between the control and YidC knockdown strain. YidC plays an important role in ATP synthesis and also regulates the translocation of membrane proteins involved in respiratory chain complexes that are engaged in energy g…
				29330529	E. coli	Cloning | Crosslinking | MS	YidC bound to SecY, SecG using TM1 loop. The cytoplasmic loop (C1) was shown to interact with SRP (Ffh) and SRP receptor (FtsY). This interaction was observed only when secYEG was overexpressed.
				30459465	M. tuberculosis	Cloning | Microarray Data Analysis | qRT-PCR | EtBr uptake assay | Western Blot	Over-expression of yidC mRNA transcripts resulted in matching levels of YidC protein production in both fast- and slow-growing mycobacteria. YidC (M. tuberculosis) Over-expression inhibits bacterial growth and perturbs cell envelope integrity, whereas YidC (M. smegmatis) Over-expression does not affect growth. YidC (M. tuberculosis) Over-expression induces the expression of detergent-regulated ge…
				33594158	M. tuberculosis	Cloning | Immunoprecipitation | FRET	Depletion of YidC resulted in death of cell. The 5S mutations inhibited the YidC-SecYEG contacts that were required for the interaction of YidC with SecY. When five of the hydrophobic slide residues, namely M430, A435, P468, F505 and F509 were substituted with serines, the interaction to SecYEG was severely reduced.
				31053257	E. coli	Purification of HTL complex | Cryo-EM | SANS data and Martini coarse-grained (CG) molecular dynamics (MD) simulations	Bacterial holo-translocon (HTL) to be a dynamic complex, unequivocally demonstrating that the individual subunits were arranged around a central lipid core. The SANS data supported a model of the HTL containing a pool of between 8 and 29 lipids at its center.
				27435098	E. coli	Cloning | Over-expression | SDS-PAGE | Co-immunoprecipitation of HTL-SMALP | In vitro Transcription / Translation / Insertion Assay | Fluorescence Spectroscopy	Bacterial holo-translocon (HTL) — a supercomplex of SecYEG–SecDF–YajC–YidC — is a bonafide resident of the E. coli inner membrane. SMALP analysis shows that HTL is present and intact in native membranes without the over-expression of any component proteins, and are more faithfully incorporated and folded by the combined actions of SecYEG and YidC present in one super-complex.
				29330366	E. coli	Mutant construction | Cloning | Translocation assay | Immunoprecipitation	YidC dimer contains two functional protomers although they can have some restrictive influence on each other. Each protomer is capable to bind one substrate protein and catalyses its membrane insertion. When only one protomer had the ∆CH2 mutation, the YidC dimer was functional for complementation showing that one intact YidC protomer at either position is sufficient for activity. Similarly, a yi…
5	secY	Rv0732	Sec_SRP | Sec_PT	9184221	E. coli	Co-immunoprecipitation | Over-expression	Immunoprecipitation and complex binding of the proteins associated in the translocons.
				24550475	E. coli	Affinity Chromatrography | Size exclusion Chromatrography | Ion Exchange Chromatography | FRET | SDS-PAGE | Over-expression	In vivo and in vitro crosslinking based analysis on the interaction of the SecYEG-DFYajC-SecA for the ATP driven translocation of proOmpA though the inner membrane into the periplasm.
				23913320	M. smegmatis	Cloning | RACE PCR | qRT-PCR | Western Blot | Immunoprecipitation	The suppressor analysis on a dominant negative secA2 mutant (secA2 K129R) of M. smegmatis showed two extragenic suppressor mutations in the promoter region mapping to secY. These suppressor mutations increased SecY expression, and this effect was sufficient to alleviate the secA2 K129R phenotype whereas the level of SecY protein was greatly diminished in the secA2 K129R mutant.
				31053257	E. coli	Purification of HTL complex | Cryo-EM | SANS data and Martini coarse-grained (CG) molecular dynamics (MD) simulations	Bacterial holo-translocon (HTL) to be a dynamic complex, unequivocally demonstrating that the individual subunits were arranged around a central lipid core. The SANS data supported a model of the HTL containing a pool of between 8 and 29 lipids at its center.
				32989086	E. coli	Mutant construction generation | Protein purification | Preparation of cytoplasmic inner membrane vesicles | In vitro protein translocation | Calorimetry | Flouroscent labelling	The mutated translocon SecYEGPrlA4, which had a destabilized SecYEG complex was used. The rate constant for a single turnover was higher than for multiple turnovers. The rate limiting step for a single turnover was an early step in the initial phase of transit through the channel, whereas the rate of multiple turnovers was limited by the resetting of the translocon. The presence of the chaperone …
				31206019	E. coli	Cloning | Proetin Purification | Preparation of proteoliposomes | In vitro translocation | Atomic force microscopy	The SecA that remained bound to the translocon during hydrolysis was observed to cycle between dimer and monomer in a manner that depended on nucleotide species but not on precursor species.
6	secE	Rv0638	Sec_SRP | Sec_PT	9184221	E. coli	Co-immunoprecipitation | Over-expression	Immunoprecipitation and complex binding of the proteins associated in the translocons.
				24550475	E. coli	Affinity Chromatrography | Size exclusion Chromatrography | Ion Exchange Chromatography | FRET | SDS-PAGE | Over-expression	In vivo and in vitro crosslinking based analysis on the interaction of the SecYEG-DFYajC-SecA for the ATP driven translocation of proOmpA though the inner membrane into the periplasm.
				23954289	E. coli	Cloning | In vitro translocation	The dynamics of the interaction between SecY and SecE by a cysteine-based crosslinking approach showed that major part of the E. coli SecE protein was not essential for protein translocation. The ﬂexibility needed in SecE during channel opening arose from the unstructured hinge region.
7	secG	Rv1440	Sec_SRP | Sec_PT	2167176	E. coli	Affinity Chromatography | Immunoprecipitation	Checked for the ATPase activity assay through binding and checked for the secretion of a Sec-positive protein
				24550475	E. coli	Affinity Chromatrography | Size exclusion Chromatrography | Ion Exchange chromatography | FRET | SDS-PAGE | Over-expression	In vivo and in vitro crosslinking based analysis on the interaction of the SecYEG-DF YajC-SecA for the ATP driven translocation of proOmpA though the inner membrane into the periplasm.
				25404704	E. coli	Cloning | Western Blot | Pulse‑chase protein labeling | Immunoprecipitation	Comparison of the kinetics of protein export in the presence and in the absence of SecG showed a very limited effect.
8	secD	Rv2587c	Sec_SRP | Sec_PT	2167176	E. coli	Affinity Chromatography | Immunoprecipitation	Conducted the ATPase activity assay through binding and checked for the secretion of a Sec-positive protein.
				24550475	E. coli	Affinity Chromatography | Size exclusion Chromatography | Ion Exchange chromatography | FRET | SDS-PAGE | Over-expression	In vivo and in vitro crosslinking based analysis on the interaction of the SecYEG-DF YajC-SecA for the ATP driven translocation of proOmpA though the inner membrane into the periplasm.
				12068816	E. coli	Co-immunoprecipitation | BN PAGE	Interaction of SecDF-YajC with YidC on Over-expression.
				32111210	B. subtilis	Cloning | Western Blot | LDS‑PAGE | Pulse‑chase protein labeling	Deficiencies of SecDF, SecG or RasP have the strongest negative impact on the secretion of reporter enzymes.
				12935896	E. coli	Mutant construction | Cloning | SDS-PAGE | Western Blot	Depletion of SecDF-YajC and SecG severely inhibits protein translocation in vivo and in vitro. SecG levels decrease by approximately 50% upon SecDF-YajC depletion. SecDF-YajC stabilizes SecG, suggesting a functional interaction. SecDF-YajC is essential for in vitro translocation when SecG is absent.
				36007614	E. coli	Protein purification | Preparation of proteoliposomes | Biochemical test | Atomic force microscopy	Structures have indicated that SecDF exhibits a topographic asymmetry between the periplasmic domain, which can protrude up to a maximum height of >60 Å above the bilayer and the cytoplasmic protrusion, which is much shorter (<15 Å). The binding of SecYEG to SecDF causes conformational changes. The periplasmic P1 domain is flexible and suggests that SecDF and SecYEG can interact directly without …
9	secF	Rv2586c	Sec_SRP | Sec_PT	9184221	E. coli	Co-immunoprecipitation | Over-expression	Immunoprecipitation and complex binding of the proteins associated in the translocons.
				24550475	E. coli	Affinity Chromatography | Size exclusion Chromatography | Ion Exchange chromatography | FRET | SDS-PAGE | Over-expression	In vivo and in vitro crosslinking based analysis on the interaction of the SecYEG-DF YajC-SecA for the ATP driven translocation of proOmpA though the inner membrane into the periplasm.
				12068816	E. coli	Co-immunoprecipitation | BN PAGE	Interaction of SecDF-YajC with YidC on Over-expression.
				32111210	B. subtilis	Cloning | Western Blot | LDS‑PAGE | Pulse‑chase protein labeling	Deficiencies of SecDF, SecG or RasP have the strongest negative impact on the secretion of reporter enzymes.
				12935896	E. coli	Mutant construction | Cloning | SDS-PAGE | Western Blot	Depletion of SecDF-YajC and SecG severely inhibits protein translocation in vivo and in vitro. SecG levels decrease by approximately 50% upon SecDF-YajC depletion. SecDF-YajC stabilizes SecG, suggesting a functional interaction. SecDF-YajC is essential for in vitro translocation when SecG is absent.
				36007614	E. coli	Protein purification | Preparation of proteoliposomes | Biochemical test | Atomic force microscopy	Structures have indicated that SecDF exhibits a topographic asymmetry between the periplasmic domain, which can protrude up to a maximum height of >60 Å above the bilayer and the cytoplasmic protrusion, which is much shorter (<15 Å). The binding of SecYEG to SecDF causes conformational changes. The periplasmic P1 domain is flexible and suggests that SecDF and SecYEG can interact directly without …
10	yajC	Rv2588c	Sec_SRP | Sec_PT	9184221	E. coli	Co-immunoprecipitation | Over-expression	Immunoprecipitation and complex binding of the proteins associated in the translocons.
				24550475	E. coli	Affinity Chromatography | Size exclusion Chromatography | Ion Exchange chromatography | FRET | SDS-PAGE | Over-expression	In vivo and in vitro crosslinking based analysis on the interaction of the SecYEG-DF YajC-SecA for the ATP driven translocation of proOmpA though the inner membrane into the periplasm.
				21235483	E. coli	Cloning | Western Blot | CD Spectroscopy | MS | Size exclusion Chromatography	Through glutaraldehyde cross-linking it was observed that YajC can bind to SecDF as well as AcrB or can exist alone as an homo-oligomer.
				27435098	E. coli	Cloning | Over-expression | SDS-PAGE | Co-immunoprecipitation of HTL-SMALP | In vitro Transcription / Translation / Insertion Assay | Fluorescence Spectroscopy	Bacterial holo-translocon (HTL) — a supercomplex of SecYEG–SecDF–YajC–YidC — is a bonafide resident of the E. coli inner membrane. SMALP analysis shows that HTL is present and intact in native membranes without the over-expression of any component proteins, and are more faithfully incorporated and folded by the combined actions of SecYEG and YidC present in one super-complex.
				12935896	E. coli	Mutant construction | Cloning SDS-PAGE | Western Blot	Depletion of SecDF-YajC and SecG severely inhibits protein translocation in vivo and in vitro. SecG levels decrease by approximately 50% upon SecDF-YajC depletion. SecDF-YajC stabilizes SecG, suggesting a functional interaction. SecDF-YajC is essential for in vitro translocation when SecG is absent.
				31053257	E. coli	Purification of HTL complex | Cryo-EM | SANS data and Martini coarse-grained (CG) molecular dynamics (MD) simulations	Bacterial holo-translocon (HTL) to be a dynamic complex, unequivocally demonstrating that the individual subunits were arranged around a central lipid core. The SANS data supports a model of the HTL containing a pool of between 8 and 29 lipids at its center.
11	lepB	Rv2903c	Sec_SRP | Sec_PT | Tat	22427625	M. tuberculosis	Deletion Mutant construction	M. tuberculosis lepB (Rv2903c) encodes the sole homolog of the type I signal peptidase (SPase). Serine-lysine catalytic dyad, characteristic for SPase function, is required for LepB function.
				34492253	B. subtilis | E. coli	Cloning | Western Blot | MIC assay	B. subtilis protein TasA when expressed in E. coli, both as a full-length protein and with its signal peptide and early mature protein region fused on to MBP and Bla produces a death phenotype. The toxic effect of this protein was due to the presence of the aromatic amino acid phenylalanine at P2′ and other amino acids surrounding the cleavage site, i.e., from P3 to P4′, were also inhibiting TasA…
				37098897	E. coli	Cloning | Western Blot | Surface Plasmon Resonance (SPR) | FRET | Molecular modeling | MIC assay	TasA's phenylalanine at P29 hinders LepB cleavage. Molecular modeling shows tryptophan at P2 blocks LepB's active site. Peptides designed from TasA inhibit LepB activity, with specific sequences (TWAAIE) showing potential as inhibitors.
12	secA1	Rv3240c	Sec_PT	18487341	M. tuberculosis	Over-expression | Immunoblot | Malachite green assay | In vivo Screening	The SecA1 and SecA2 expression vectors were checked for ATPase activity assay and the activity was measured using Malachite green assay (immunoblot similar), the murine macrophages were screened when these genes were expressed and infected.
				24297168	M. tuberculosis | E. coli	Affinity Chromatrography | Size exclusion Chromatrography | Ion Exchange Chromatography | FRET	Conformations of SecA1 and SecA2 were checked and differences in the PPXD domain was estimated in the binding of ADP.
				21255212	E. coli	FRET | Western Blot | MS | HPLC	In vivo FRET and MS based crosslinking assays to confirm the interactions of SecY, FtsY, SecA, Ribosome site L23; PPXD domain is crucial for the ATPase activity assay.
				38474341	B. subtilis	Single molecule tracking (SMT) fluorescence microscopy | Western Blot	SecA have similar localisation as ribosomes. SecA and SRP pathway showed differences in case of overproduction of AmyE. In case of over production, FtsY was more engaged than SecA. B. subtilis SRP binds to the AmyE signal peptide when the protein was expressed at a very high level, due to its weak affinity to signal sequences based on their hydrophobic central sequence.
				24846669	E. coli	Cloning | Western Blot | Immunoprecipitation	The knockout strains of SecB, YidC and SecD/F revealed that these were not required for insertion of RodZ into membrane. The depeltion of secA failed to integrate RodZ into membrane. Insertion also failed when RodZ was expressed in SecE-depleted E. coli, indicating that the SecYEG translocon was required for RodZ assembly. Insertion was found to be only weakly dependent on the signal recognition …
				26047312	M. tuberculosis	Cloning| Protein expression and Purification | Size exclusion Chromatography | Microscale Thermophoresis | Fluorescence Cross-Correlation Spectroscopy and Immunoprecipitation | SDS-PAGE | Western Blot	The experiments showed physical interaction between mycobacterial SecA1 and SecA2 proteins. SecA1/SecA2 heterodimer functions in the export of SecA2-specific proteins through the SecYEG translocase.
				35697696	E. coli	Cloning | Selective ribosome proﬁling using library preparation and sequencing | Western Blot	SecA cotranslationally translocates large periplasmic loops of inner membrane proteins.
				27336478	B. subtilis	Cloning | TIRF microscopy	Microscopic visualization of SecA-GFP, SecY-GFP fusion showed that cytsolic SecA interacted with membrane spanned SecA. SecA and SecY formed clusters throughout the cytoplasmic membrane with an average linear spacing of 0.55 micrometers.
				36598944	E. coli	Cloning | Cryo-EM | ATPase activity assay | MD Simulations	A translocation complex containing SecA (residues 1 to 778) from B. subtilis and SecYE from Geobacillus thermodenitrificans was constructed in E. coli cells. The Cryo-EM structures showed that one SecA molecule docked on one SecYE channel and lied approximately parallel to the membrane. NBD1, NBD2, PPXD, and HWD were positioned clockwise at each corner of a rectangle. The TMs of SecY and the sign…
13	tig	Rv2462c	Sec_PT	15175291	E. coli	Cloning | In vitro Transcription / Translation | Cross linking	Trigger Factor is composed of three domains: an N-terminal domain (N), which mediates ribosome binding; a central domain (P), which has peptidyl-prolyl cis/trans isomerase activity and is involved in substrate binding in vitro; and a C-terminal domain (C) with unknown function.
				12226666	E. coli	MS | Protein purification | In Vivo Binding Assays | Antibody production	The formation of crosslinked products between Trigger Factor and two adjacent ribosomal proteins, L23 and L29, which were located at the exit of the peptide tunnel in the ribosome. L23 mutants showed increase in protein aggregation.
				11902726	E. coli	Immunoprecipitation | PCR | Cloning	Trigger Factors are cytoplasmic factors that interact with short nascent polypeptides of pre-secretory and membrane proteins produced in a heterologous in vitro translation system. Trigger Factor is positioned on the nascent chain exit site.
				8521806	E. coli	Cloning | Western Blot | Immunoprecipitation	Approximately 25% of Trigger Factor is associated with the large subunit of ribosomes in E.coli. Trigger Factor might prevent interaction of the SRP with nascent chains in these cells thereby blocking an alternative route of protein targeting. Trigger Factor interacts with all short nascent polypeptides.
				35840586	E. coli	Cloning | Western Blot | Size exclusion Chromatography | Tryptophan ﬂuorescence spectroscopy | XL-MS | HDX-MS	Trigger Factor uses both hydrophobic and hydrophilic regions on its surface to interact with a partially folded protein. The study also provided structural insights as to how Trigger Factor associates with an aggregation-prone partially folded protein.
				27279076	E. coli	Cloning | Mutant construction | RT qPCR | Microarray Data Analysis and Bioinformatics	Trigger Factor deletion significantly alters gene expression, affecting chaperone network and metabolic processes. Structural integrity of Trigger Factor is crucial for its function. Transcriptomic changes lead to increased protein aggregation and altered metabolism. Trigger Factor consists of three domains, each contributing to its chaperone function.
14	secB	Rv1957	Sec_PT	21536872	M. tuberculosis	Deletion Mutant construction	Presence of a gene (Rv1957) coding for a protein with about 13% identity to the E. coli SecB chaperone. Rv1957 possesses key predicted structural elements of the E. coli SecB chaperone that are necessary for its interaction with pre-proteins and with its SecA partner at the Sec translocon.
				27303898	M. tuberculosis	Crystallography | Size exclusion Chromatography	Rv1957 is probably a tetramer in solution.
				2170023	E. coli	Sucrose gradient centrifugation | Binding assays	SecB binds to SecA. The leader domain and the mature domain of the pre-protein were recognized by SecA. SecY/E is an integral part of the membrane binding site for SecA. SecA binds to SecY/E protein with high affinity, forming a complex which is the preprotein translocase.
				20512970	E. coli	Isothermal Titration calorimetry | Analytical centrifugation	Interaction between SecB and SecA. SecB carboxy terminal binds to the amino terminus of the SecA.
				33450247	M. tuberculosis	SDS-PAGE | Protein purification | Western Blot | In vitro Degradation Assay | Luminescence Assays	The study investigated the role of proteases in the TAC system of M. tuberculosis. ClpXP1P2 complex was identified as the main protease for degrading the antitoxin HigA1. The C-terminal ChAD region of HigA1 served as a hub for chaperone binding and protease recognition. Absence of proteases allowed for partial growth restoration in E. coli expressing chaperoneless TAC. The findings suggested a re…
				30770830	M. tuberculosis	Cloning | Protein purification | Crystallization and XRD | Microscale Thermophoresis | Size exclusion Chromatography | Isothermal Titration Calorimetry | Deuterium Exchange MS (DXMS) | MS	M. tuberculosis SecBTA showed stability upon binding with ChAD peptide, indicated by decreased deuteriation in specific residues. MS reveals a tetrameric structure of M. tuberculosis SecBTA, with high-affinity binding for the first four ChAD peptides. Structural comparison with SecB showed significant differences, including a longer N terminus and unique insertions. M. tuberculosis SecBTA facilit…
				29114057	M. tuberculosis	Pull-down Assays | Pulse-chase analysis | Protein purification | DSF | Aggregation assays | CD Spectroscopy | Chymotrypsin proteolysis | Cell-free protein synthesis	secB mutants that specifically interacted with the M. tuberculosis HigA1 antitoxin had been isolated through directed evolution. These mutants retained their generic export function. The I114Y mutation in SecB specifically targets the ChAD region of M. tuberculosis HigA1.
15	dnaK	Rv0350	Sec_PT	27872278	M. tuberculosis	Deletion mutation construction | Cloning | ATPase activity assay | Western Blot	The cofactors GrpE, DnaJ1, and DnaJ2 play important roles in DnaK activation and protein refolding. DnaJ1 and DnaJ2 activate the ATPase activity assay of DnaK differently.
				36726573	E. coli | B. subtilis	Cloning | Western Blot | Microscopy | Antibiotic disc diffusion assay | Whole genome re-sequencing	Investigated the physiological effects of deleting dnaK and tig in B. subtilis. Combinatorial deletion of both genes was non-lethal rather it changed the cell morphology by changing the filament structures.
				38253530	E. coli	Protein expression and Purification | Cryo-EM | Luciferase Assay | Isothermal Titration Calorimetry | Fluorescence anisotropy assay | MS | Western Blot | Immunoprecipitation	Cryo-EM analysis of GrpE bound to an intact M. tuberculosis DnaK, revealing an asymmetric 1:2 DnaK−GrpE complex. The GrpE dimer ratchets to modulate both DnaK nucleotide-binding domain and the substrate-binding domain. It was further shown that the disordered GrpE N-terminus is critical for substrate release, and that the DnaK−GrpE interface is essential for protein folding activity both in vitro…
				37556312	M. tuberculosis	ATPase activity assay | Fluorescent polarization binding and displacement assays | Protein folding assay with denatured firefly luciferase | Photo-crosslinking	A simple repeat sequence attached to the end of J-domains results in genetically encodable probes that can be used to modulate DnaK–DnaJ interactions in vitro and in vivo. The His6-sequence is superior to a known peptide-recognition sequence (NRLLLTG) for J-domain-mediated interactions with multiple domains of DnaK.
16	dnaJ1	Rv0352	Sec_PT	1628824	E. coli	Deletion mutation construction | Radiolabeling | Immunoprecipitation | Electrophoresis	Translocation of SecB-independent protein was inhibited in dnaK- and dnaJ- mutant strains, suggesting that export of this protein probably involves DnaK and DnaJ.
				37556312	M. tuberculosis	ATPase activity assay | Fluorescent polarization binding and displacement assays | Protein folding assay with denatured firefly luciferase | Photo-crosslinking	A simple repeat sequence attached to the end of J-domains results in genetically encodable probes that can be used to modulate DnaK–DnaJ interactions in vitro and in vivo. The His6-sequence is superior to a known peptide-recognition sequence (NRLLLTG) for J-domain-mediated interactions with multiple domains of DnaK.
17	dnaJ2	Rv2373c	Sec_PT	27872278	M. tuberculosis	Deletion mutation construction | Cloning | ATPase activity assay | Western Blot	M. tuberculosis contains more than one DnaJ. A gene annotated dnaJ2 is found distant from the dnaK operon, which contains dnaJ1 and grpE.
				37556312	M. smegmatis	ATPase activity assay | Fluorescent polarization binding and displacement assays | Photo-crosslinking	Expression of C-terminally modified DnaJ1 or DnaJ2 J-domains in mycobacterial cells suppressed chaperone activity following proteotoxic stress, which was exaggerated in the presence of a small molecule DnaK inhibitor.
18	grpE	Rv0351	Sec_PT	8655561	E. coli	Deletion mutation construction | Labelling and Immunoprecipitation	DnaK, DnaJ, and GrpE are involved in the secretion of the SecB-independent proteins
				38253530	M. smegmatis | M. tuberculosis | E. coli	Protein expression and Purification | Cryo-EM | Luciferase Assay | Isothermal Titration Calorimetry | Fluorescence anisotropy assay | MS | Western Blotand immunoprecipiotation	Cryo-EM analysis of GrpE bound to an intact M. tuberculosis DnaK, revealing an asymmetric 1:2 DnaK−GrpE complex. The GrpE dimer ratchets to modulate both DnaK nucleotide-binding domain and the substrate-binding domain. It was further shown that the disordered GrpE N-terminus is critical for substrate release, and that the DnaK−GrpE interface is essential for protein folding activity both in vitro…
19	satS	Rv3311	Sec_PT	30604681	M. tuberculosis | M. smegmatis	Mutant construction | Enzymatic assays | Western Blot | Co-immunoprecipitation | Sequencing | In Vivo Assay | X-Ray Crystallography	Importance of SatS as a chaperone and SecA2 interaction with SatS in the Sec accessory pathway in transport of few substrates mainly as a example of SapM.
20	secA2	Rv1821	Sec_PT	18487341	M. tuberculosis	Over-expression | Western Blot | Malachite green assay | In vivo screening	The SecA1 and SecA2 expression vectors were checked for ATPase activity assay and the activity was measured using Malachite green assay (similar to Western Blot). The murine macrophages were screened when these genes were expressed and infected.
				23204463	M. tuberculosis	Deletion mutant construction | Western Blot | Protein preparation	Mycobacteria have two nonredundant SecA homologs: SecA1 and SecA2. While the essential SecA1 handles “housekeeping” export, the nonessential SecA2 exports a subset of proteins and is required for M. tuberculosis virulence. The mature domain and not the N-terminal signal sequence is important for SecA2 mediated export.
				19240020	M. tuberculosis	Conditional mutant construction | Western Blot	ATPase activity assay by canonical SecA2
				11717254	M. tuberculosis	Cloning | Electroporation | Southern Blot Analysis	Unusual property of mycobacterial protein export and the presence of two homologues of SecA (SecA1 and SecA2). Strong homology of SecA2 to other SecA proteins. SecA2 is nonessential.
				26668263	M. tuberculosis	Cloning | Protein expression and Purification | Crystallization | Western Blot	secA2 is smaller in size than secA1 in M. tuberculosis due to absence of helical Wing domain (HWD) which may help in recoginzing the unique substrates. The conservation is observed in binding sites with SecYEG.
				26047312	M. tuberculosis	Cloning | Protein expression and Purification | Size exclusion Chromatography | Microscale Thermophoresis | Fluorescence Cross-Correlation Spectroscopy and Immunoprecipitation | SDS-PAGE | Western Blot	The experiments showed physical interaction between mycobacterial SecA1 and SecA2 proteins. SecA1/SecA2 heterodimer functions in the export of SecA2-specific proteins through the SecYEG translocase.
				23913320	M. smegmatis	Cloning | RACE PCR | qRT-PCR | Western Blot | Immunoprecipitation	The suppressor analysis on a dominant negative secA2 mutant (secA2 K129R) of the model M. smegmatis showed two extragenic suppressor mutations in the promoter region mapping to secY. These suppressor mutations increased secY expression, and this effect was sufficient to alleviate the secA2 K129R phenotype whereas the level of SecY protein was greatly diminished in the secA2 K129R mutant.
21	lgt	Rv1614	Sec_PT | Tat	22609911	M. tuberculosis	Deletion mutation construction | SNP analysis | Western Blot | Subcellular fractionation of cells | MS	Using E. coli Lgt as query in a BLASTp search, Rv1614 was annotated as Lgt in M. tuberculosis. lgt mutants lack the lipid anchor.
				35938851	E. coli	Cloning | Microscopy | Whole-genome sequencing | SDS-PAGE | Western Blot	The effect of lgt depletion on growth, morphology, and viability was studied in E. coli to assess whether absence of lgt leads to cell death.
22	lspA	Rv1539	Sec_PT | Tat	15186407	M. tuberculosis	Deletion mutant construction | Microscopy | Western Blot | Lipid Anaysis	The open reading frame (ORF) Rv1539 in the genome of M. tuberculosis H37Rv has been annotated as lipoprotein-specific signal peptidase (lspA). lspA mutants were unable to cleave the signal peptide of lipoproteins.
23	Rv2051c	Rv2051c	Sec_PT | Tat	19661058	M. tuberculosis | M. smegmatis	Mutant construction | MALDI TOF	Conditional regulation of Ppm1 as Lnt.
				24093492	M. bovis	Mutant construction | Western Blot | MALDI TOF	BCG_2070c encodes a functional lnt in M. bovis BCG.
24	tatB	Rv1224	Tat	16952959	M. tuberculosis	Mutant construction | Western Blot | SELDI analysis | In Vivo Assays	In vivo screeing of Rv2525c, translocated via Tat pathway and its role in virulence in murine macrophages.
				11922668	E. coli	Mutant construction | GFP fusion | Fluorescence microscopy	In vivo screening of mutant dependent and independent translocation in E. coli.
25	tatC	Rv2093c	Tat	16952959	M. tuberculosis	Mutant construction | Western Blot | SELDI analysis | In Vivo Assays	In vivo screeing of Rv2525c, translocated via Tat pathway and its role in virulence in murine macrophages.
				11922668	E. coli	Mutan construction | GFP fusion | Fluorescence microscopy	In vivo screening of mutant dependent and independent translocation in E. coli.
				15557327	E. coli	Mutant construction | Western Blot	Translocation of a Tat dependent susbtrate in the presence of TatA and TatC.
				32302670	B. subtilis	Cloning | Western Blot | Chromatography | Luminescence Assays | Co-immunoprecipitation	Tat expression is tightly trailed by LiaH induction, and LiaH itself determines the capacity and quality of TatAyCy-dependent protein translocation.
26	tatA	Rv2094c	Tat	16952959	M. tuberculosis	Mutant construction | Western Blot | SELDI analysis | In Vivo Assays	In vivo screeing of Rv2525c, translocated via Tat pathway and its role in virulence in murine macrophages.
				11922668	E. coli	Mutant construction | GFP fusion | Fluorescence microscopy	In vivo screening of mutant dependent and independent translocation in E. coli.
				15557327	E. coli	Mutant construction | Western Blot	Translocation of a Tat dependent susbtrate in the presence of TatA and TatC.
				32302670	B. subtilis	Cloning | Western Blot | Chromatography | Luminescence Assays | Co-immunoprecipitation	Tat expression is tightly trailed by LiaH induction, and LiaH itself determines the capacity and quality of TatAyCy-dependent protein translocation.
27	groEL1	Rv3417c	Tat | T7SS (ESX)	18227175	M. tuberculosis	Mutant construction | In Vivo Assays | Western Blot	In vivo screening of importance of GroEL/ES chaperones in folding.
				16325580	M. smegmatis	Cloning | Protein Purification | Western Blot | Mycolate Analysis	Action of GroEL1 is primarily post-translational, involving its physical association with KasA and SMEG4308. GroEL1 is involved in synthesis of mycolic acids, performing a regulatory function that is not required in planktonic growth but is needed for biofilm maturation.
28	groEL2	Rv0440	Tat | T7SS (ESX)	26553853	M. tuberculosis	Mutant construction | Western Blot	In vivo screening of importance of GroEL/ES chaperones in folding.
				18227175	M. tuberculosis	Mutant construction | In Vivo Assays | Western Blot	In vivo screening of importance of GroEL/ES chaperones in folding.
29	groES	Rv3418c	Tat | T7SS (ESX)	18227175	M. tuberculosis	Mutant construction | In Vivo Assays | Western Blot	In vitro and in vivo screening of the chaperone activity of PpiAses.
30	ppiA	Rv0009	Tat | T7SS (ESX)	26981873	M. tuberculosis	Mutant construction | Enzymatic assays | In Vivo Assays	In vitro and in vivo screening of the chaperone activity of PpiAses.
				39288201	M. smegmatis	Cloning | Western Blot | Co-immunoprecipitation | Fluorescence microscopy | RNA Isolation | qRT-PCR	PPiA is a previously undescribed mycobacterial regulator of STING-dependent type I interferon production from macrophages.
31	ppiB	Rv2582	Tat | T7SS (ESX)	26981873	M. tuberculosis	Mutant construction | Enzymatic assays | In Vivo Assays	In vitro and in vivo screening of the chaperone activity of PpiAses.
				28261567	M. smegmatis	Cloning | Immune Assays | In vitro Growth and Stress Assay	Heterologous expression of M. tuberculosis PpiA and PpiB in M. smegmatis increased bacterial survival in THP-1 cells as compared to those transformed with the vector control.
32	eccA1	Rv3868	T7SS (ESX-1)	23818233	M. tuberculosis	X-Ray Crystallography	Crystal structure of the ATPase.
				23415725	M. tuberculosis	Western Blot | Fluorescence spectroscopy	ATPase activity assay was described and the secondary structure of the protein was explained with the nature of the protein to be thermostable.
				22444592	M. marinum	In Vivo Assay | Mutant construction | Western Blot	Importance of ATPase activity assay in ESAT-6 secretion, a substrate of ESX-1 pathway.
33	eccCb1	Rv3871	T7SS (ESX-1)	16368961	M. tuberculosis	In Vivo Assay | Mutant construction | Microarray Data Analysis | Western Blot	Secretion of major virulence factors ESAT-6 and CFP-10 and its infection in macrophages were checked at each conditional knockout of the genes.
				34428493	E. coli	Cloning | SAXS Data Analysis | CD Spectroscopy | Molecular modeling | Docking and MD Simulations	Both Rv3870 and Rv3871 mutants forms hexamer or higher ordered oligomer in solution, involved in catalysis and used energy in virulence factor binding and translocation.
34	eccCa1	Rv3870	T7SS (ESX-1)	16368961	M. tuberculosis	In Vivo Assay | Mutant construction | Microarray Data Analysis | Western Blot	Secretion of major virulence factors ESAT-6 and CFP-10 and its infection in macrophages were checked at each conditional knockout of the genes.
				34428493	E. coli	Cloning | SAXS Data Analysis | CD Spectroscopy | Molecular modeling | Docking and MD Simulations	Both Rv3870 and Rv3871 mutants forms hexamer or higher ordered oligomer in solution, involved in catalysis and used energy in virulence factor binding and translocation.
35	eccB1	Rv3869	T7SS (ESX-1)	16368961	M. tuberculosis	In Vivo Assay | Mutant construction | Microarray Data Analysis | Western Blot	Secretion of major virulence factors ESAT-6 and CFP-10 and its infection in macrophages were checked at each conditional knockout of the genes.
				26841765	E. coli	Cloning | Crystallization | Structure pediction and refinement	The conservation of these two flexible loops and the swinging of domain A2 are likely to be related to the ATPase activity assay of EccB1 and its homologues and may be involved in the substrate transport of ESX secretion systems.
				26396239	E. coli	Cloning | Western Blot | ATPase activity assay assay | Dynamic light scattering	EccB1 exists as a hexamer and is involved in transporting substrates from the periplasm to the outside of the cell via hydrolyzing ATP.
36	eccD1	Rv3877	T7SS (ESX-1)	16368961	M. tuberculosis	In Vivo Assay | Mutant construction | Microarray Data Analysis | Western Blot	Secretion of major virulence factors ESAT-6 and CFP-10 and its infection in macrophages were checked at each conditional knockout of the genes.
				26922638	E. coli	Cloning | Expression | Crystallization and structure determination	The cytoplasmic domain of EccD1 has a ubiquitin-like fold and forms a dimer with a negatively charged groove.
37	eccE1	Rv3882c	T7SS (ESX-1)	16368961	M. tuberculosis	In Vivo Assay | Mutant construction | Microarray Data Analysis | Western Blot	Secretion of major virulence factors ESAT-6 and CFP-10 and its infection in macrophages were checked at each conditional knockout of the genes.
				31843799	E. coli | M. tuberculosis	Cloning | Whole Genome Sequencing | RNA-seq | MS | Fluorescence microscopy	EccE1 is a membrane protein that requires other ESX-1 components to form a stable complex at the poles of M. tuberculosis.
38	mycP1	Rv3883c	T7SS (ESX-1)	20227664	M. tuberculosis | M. smegmatis	In Vivo Assay | Mutant construction | Southern Blot	Importance of MycP1 for secretion of ESAT-6.
				24113528	M. marinum	X-Ray Crystallography	Structure of MycP1.
				27795391	M. marinum	BN PAGE | Mutant construction | Western Blot	Restoration of stability in the secretion complex by the presence of MycP1 and MycP5.
39	mce1A	Rv0169	T7SS (ESX-1)	18439872	M. tuberculosis | M. smegmatis | E. coli	Western Blot | Recombination | ELISA	Prediction of outer membrane putative proteins based on characteristics.
				34584737	M. tuberculosis	Cloning | Expression and Purification | CD spectroscopy | Native MS | SAXS Data Analysis	M. tuberculosis MceA–F SBPs have a conserved four-domain architecture with N-terminal transmembrane (TM) domain, MCE domain, helical domain and a tail domain. MCE domain is the only soluble domain of M. tuberculosis Mce1A and M. tuberculosis Mce4A. Mce4 forms a dimer.
				32973761	M. tuberculosis	RNA extraction and Purification | qPCR | Cell wall lipid extraction | Cytokine analysis | Flow cytometry	WT and mce1 lipids differentially modulate macrophage inflammatory response, and Mce1 lipids induce higher expression of LSNRs in macrophages. The study also found that macrophages pre-stimulated with Mce1 lipids activate both CD4+ and double-negative (CD4−CD8−) T cells, and that WT lipids induce higher production of TNF-α in CD8+ T cells from TB patients.
40	mce1B	Rv0170	T7SS (ESX-1)	22140496	M. tuberculosis	Computational evidence | Phylogenetic linkage and protein interaction	ESX-1 secretion pathway components are linked to MCE components on the outer membrane.
				18439872	M. tuberculosis | M. smegmatis | E. coli	Western Blot | Recombination | ELISA	Prediction of outer membrane putative proteins based on characteristics.
41	mce1C	Rv0171	T7SS (ESX-1)	22140496	M. tuberculosis	Computational evidence | Phylogenetic linkage and protein interaction	ESX-1 secretion pathway components are linked to MCE components on the outer membrane.
				18439872	M. tuberculosis | M. smegmatis | E. coli	Western Blot | Recombination | ELISA	Prediction of outer membrane putative proteins based on characteristics.
42	mce1D	Rv0172	T7SS (ESX-1)	18439872	M. tuberculosis | M. smegmatis | E. coli	Western Blot | Recombination | ELISA	Prediction of outer membrane putative proteins based on characteristics.
43	mce1F	Rv0174	T7SS (ESX-1)	22140496	M. tuberculosis	Computational evidence | Phylogenetic linkage and protein interaction	ESX-1 secretion pathway components are linked to MCE components on the outer membrane.
				18439872	M. tuberculosis | M. smegmatis | E. coli	Western Blot | Recombination | ELISA	Prediction of outer membrane putative proteins based on characteristics.
44	Rv0177	Rv0177	T7SS (ESX-1)	22140496	M. tuberculosis	Computational evidence | Phylogenetic linkage and protein interaction	ESX-1 secretion pathway components are linked to MCE components on the outer membrane.
				30472521	M. smegmatis | E. coli	Cloning | TEM | Permeability assay | Apoptosis analysis | Assay for cytokine production	Rv0177 could up-regulate Mcp-1 and downregulate the IL-6 expression in RAW264.7 macrophages in comparison to the control.
				22140496	M. smegmatis	Annexin V-FITC/PI Assay | Western Blot | JNK Signaling Pathway Inhibition	The expression of the Rv0177 protein in M. smegmatis resulted in significant changes to the cell wall architecture and permeability, indicating its role in modifying bacterial structure and behavior during infection.
45	espC	Rv3615c	T7SS (ESX-1)	16135231	M. tuberculosis	Mutant construction | Cloning | 2D-gel MS | Western Blot | Macrophage Infection and ELISA | Yeast 2 hybrid assay | Microarray Data Analysis	Rv3615c (Snm9) and Rv3614c (Snm10) are required for Snm secretion of ESAT-6 and CFP-10. The snm9::Tn mutant exhibits several pathogenesis defects associated with loss of Snm secretion. Snm10 protein can physically interact with Snm7, which is encoded at the RD1 locus.
46	espD	Rv3614c	T7SS (ESX-1)	16135231	M. tuberculosis	Mutant construction | Cloning | 2D-gel MS | Western Blot | Macrophage Infection and ELISA | Yeast 2 hybrid assay | Microarray Data Analysis	Rv3615c (Snm9) and Rv3614c (Snm10) are required for Snm secretion of ESAT-6 and CFP-10. The snm9::Tn mutant exhibits several pathogenesis defects associated with loss of Snm secretion. Snm10 protein can physically interact with Snm7, which is encoded at the RD1 locus.
47	espA	Rv3616c	T7SS (ESX-1)	16030141	M. tuberculosis	Mutants construction | Cloning | LC-MS/MS	EspA is secreted along with ESAT-6 and CFP-10 under regular conditions. However esx-1 knockout strains do not secrete espA. The knockout H37Rv RD1 mutant strain produced espA normally which though is not secreted and retained in the bacterial cell cytoplasm.
48	espF	Rv3865	T7SS (ESX-1)	39136451	M. marinum	Mutant construction | Hemolysis assays | Secretion assays and Western Blot | RT-qPCR | Structural modeling	EspE and EspF interact and are essential for each other's secretion and hemolytic activity. EspF interacts with EsxA, facilitating the transport of EspE/EspF through the mycobacterial cell wall.
49	espE	Rv3864	T7SS (ESX-1)	39136451	M. marinum	Mutant construction | Hemolysis assays | Secretion assays and Western Blot | RT-qPCR | Structural modeling	EspE and EspF interact and are essential for each other's secretion and hemolytic activity. EspF interacts with EsxA, facilitating the transport of EspE/EspF through the mycobacterial cell wall.
50	espL	Rv3880c	T7SS (ESX-1)	30571761	M. tuberculosis	Mutant construction | Whole genome sequencing | RT-qPCR | RNA-seq | MS | Western Blot | Co-immunoprecipitation | ELISA	EspL is essential for the virulence and It stabilizes protein levels of EspE, EspF, and EspH. An espL knock-out fails to replicate intracellularly and secretes ESX-1 substrates. EspL interacts with EspD, which stabilizes other ESX-1 proteins. Loss of EspL leads to reduced innate immune response and downregulation of whiB6, a transcriptional activator.
51	espB	Rv3881c	T7SS (ESX-1)	32875288	M. tuberculosis	Protein purification | Single particle cryo-electron microscopy	EspB has a structure which is cylindrical heptamer (90 Å x 90 Å) with a central channel (45 Å diameter) at 3.37 Å resolution. Potential role as a pore-like transport protein for ESX-1 substrates, including EsxA-EsxB heterodimer and DNA. EspB has a disordered C-terminal domain indicating a complex role in secretion and virulence.
52	espH	Rv3867	T7SS (ESX-1)	30102741	M. marinum	Cell disruption using One-Shot cell disrupter | Ultracentrifugation | Confocal laser scanning microscopy | Flow cytometry | LC-MS/MS	EspG1 is crucial for ESX-1 substrate secretion. EspH acts as a chaperone for EspE and EspF, affecting their secretion. Deletion of espH led to increase virulence in zebrafish, indicating a complex role in infection. Deletion of eccA1 resulted in minor secretion defects, but interestingly, the severity of these secretion defects was dependent on the culture conditions. Finally, espH deletion showe…
53	espG1	Rv3867	T7SS (ESX-1)	30102741	M. marinum	Cell disruption using One-Shot cell disrupter | Ultracentrifugation | Confocal laser scanning microscopy | Flow cytometry | LC-MS/MS	EspG1 is crucial for ESX-1 substrate secretion. EspH acts as a chaperone for EspE and EspF, affecting their secretion. Deletion of espH led to increased virulence in zebrafish, indicating a complex role in infection. Deletion of eccA1 resulted in minor secretion defects, but interestingly, the severity of these secretion defects was dependent on the culture conditions. Finally, espH deletion show…
54	espJ	Rv3878	T7SS (ESX-1)	30102741	M. marinum	Cell disruption using One-Shot cell disrupter | Ultracentrifugation | Confocal laser scanning microscopy | Flow cytometry | LC-MS/MS	EspG1 is crucial for ESX-1 substrate secretion. EspH acts as a chaperone for EspE and EspF, affecting their secretion. Deletion of espH led to increased virulence in zebrafish, indicating a complex role in infection. Deletion of eccA1 resulted in minor secretion defects, but interestingly, the severity of these secretion defects was dependent on the culture conditions. Finally, espH deletion show…
55	espK	Rv3879c	T7SS (ESX-1)	30102741	M. marinum	Cell disruption using One-Shot cell disrupter | Ultracentrifugation | Confocal laser scanning microscopy | Flow cytometry | LC-MS/MS	EspG1 is crucial for ESX-1 substrate secretion. EspH acts as a chaperone for EspE and EspF, affecting their secretion. Deletion of espH led to increased virulence in zebrafish, indicating a complex role in infection. Deletion of eccA1 resulted in minor secretion defects, but interestingly, the severity of these secretion defects was dependent on the culture conditions. Finally, espH deletion show…
56	eccA2	Rv3884c	T7SS (ESX-2)	19876390	M. tuberculosis	Nomenclature	Evidence stating the paralogous gene architecture.
57	eccB2	Rv3895c	T7SS (ESX-2)	19876390	M. tuberculosis	Nomenclature	Evidence stating the paralogous gene architecture.
58	eccC2	Rv3894c	T7SS (ESX-2)	19876390	M. tuberculosis	Nomenclature	Evidence stating the paralogous gene architecture.
59	eccD2	Rv3887c	T7SS (ESX-2)	19876390	M. tuberculosis	Nomenclature	Evidence stating the paralogous gene architecture.
60	eccE2	Rv3885c	T7SS (ESX-2)	19876390	M. tuberculosis	Nomenclature	Evidence stating the paralogous gene architecture.
61	mycP2	Rv3886c	T7SS (ESX-2)	19876390	M. tuberculosis	Nomenclature	Evidence stating the paralogous gene architecture.
62	mce2A	Rv0589	T7SS (ESX-2)	18439872	M. tuberculosis | M. smegmatis | E. coli	Western Blot | Recombination | ELISA	Prediction of outer membrane putative proteins based on characteristics.
63	mce2B	Rv0590	T7SS (ESX-2)	18439872	M. tuberculosis | M. smegmatis | E. coli	Western Blot | Recombination | ELISA	Prediction of outer membrane putative proteins based on characteristics.
64	mce2D	Rv0592	T7SS (ESX-2)	18439872	M. tuberculosis | M. smegmatis | E. coli	Western Blot | Recombination | ELISA	Prediction of outer membrane putative proteins based on characteristics.
65	mce2F	Rv0594	T7SS (ESX-2)	18439872	M. tuberculosis | M. smegmatis | E. coli	Western Blot | Recombination | ELISA	Prediction of outer membrane putative proteins based on characteristics.
66	espG2	Rv3889c	T7SS (ESX-2)	30102741	M. marinum	Cell disruption using One-Shot cell disrupter | Ultracentrifugation | Confocal laser scanning microscopy | Flow cytometry | LC-MS/MS	EspG1 is crucial for ESX-1 substrate secretion. EspH acts as a chaperone for EspE and EspF, affecting their secretion. Deletion of espH led to increased virulence in zebrafish, indicating a complex role in infection. Deletion of eccA1 resulted in minor secretion defects, but interestingly, the severity of these secretion defects was dependent on the culture conditions. Finally, espH deletion show…
67	eccA3	Rv0282	T7SS (ESX-3)	26729876	M. tuberculosis	MS | In Vivo Assays | Mutant construction	Importance and essential conditions of ESX-3 secretion and its impact on iron acquisition and virulence.
				28400297	M. tuberculosis	Size exclusion Chromatography | Fluorescence Spectroscopy	Structure and ATPase activity assay was explained.
68	eccB3	Rv0283	T7SS (ESX-3)	31886769	M. tuberculosis	Cryo-EM | Western Blot	Structure of the ESX-3 complex was elucidated.
				26729876	M. tuberculosis	MS | In Vivo Assays | Mutant construction	Importance and essential conditions of ESX-3 secretion and its impact on iron acquisition and virulence.
69	eccC3	Rv0284	T7SS (ESX-3)	31886769	M. tuberculosis	Cryo-EM | Western Blot	Structure of the ESX-3 complex was elucidated.
				26729876	M. tuberculosis	MS | In Vivo Assays | Mutant construction	Importance and essential conditions of ESX-3 secretion and its impact on iron acquisition and virulence.
				24803520	M. tuberculosis	MS | Mutant construction | Western Blot	Importance of ESX-3 components in Iron acquisition.
70	eccD3	Rv0290	T7SS (ESX-3)	31886769	M. tuberculosis	Cryo-EM | Western Blot	Structure of the ESX-3 complex was elucidated.
				26729876	M. tuberculosis	MS | In Vivo Assays | Mutant construction	Importance and essential conditions of ESX-3 secretion and its impact on iron acquisition and virulence.
				24803520	M. tuberculosis	MS | Mutant construction | Western Blot	Importance of ESX-3 components in Iron acquisition.
71	eccE3	Rv0292	T7SS (ESX-3)	31886769	M. tuberculosis	Cryo-EM | Western Blot	Structure of the ESX-3 complex elucidated.
				24803520	M. tuberculosis	MS | In Vivo Assays | Mutant constrcution	Importance and essential conditions of ESX-3 secretion and its impact on iron acquisition and virulence.
72	mycP3	Rv0291	T7SS (ESX-3)	24803520	M. tuberculosis	MS | Mutant construction | Western Blot	Importance of ESX-3 components in Iron acquisition.
73	mce3A	Rv1966	T7SS (ESX-3)	18439872	M. tuberculosis | M. smegmatis | E. coli	Western Blot | Recombination | ELISA	Prediction of outer membrane putative proteins based on characteristics.
74	mce3B	Rv1967	T7SS (ESX-3)	18439872	M. tuberculosis | M. smegmatis | E. coli	Western Blot | Recombination | ELISA	Prediction of outer membrane putative proteins based on characteristics.
75	mce3C	Rv1968	T7SS (ESX-3)	18439872	M. tuberculosis | M. smegmatis | E. coli	Western Blot | Recombination | ELISA	Prediction of outer membrane putative proteins based on characteristics.
76	mce3D	Rv1969	T7SS (ESX-3)	18439872	M. tuberculosis | M. smegmatis | E. coli	Western Blot | Recombination | ELISA	Prediction of outer membrane putative proteins based on characteristics.
77	mce3F	Rv1971	T7SS (ESX-3)	18439872	M. tuberculosis | M. smegmatis | E. coli	Western Blot | Recombination | ELISA	Prediction of outer membrane putative proteins based on characteristics.
78	espG3	Rv0289	T7SS (ESX-3)	30102741	M. marinum	Cell disruption using One-Shot cell disrupter | Ultracentrifugation | Confocal laser scanning microscopy | Flow cytometry | LC-MS/MS	EspG1 is crucial for ESX-1 substrate secretion. EspH acts as a chaperone for EspE and EspF, affecting their secretion. Deletion of espH led to increased virulence in zebrafish, indicating a complex role in infection. Deletion of eccA1 resulted in minor secretion defects, but interestingly, the severity of these secretion defects was dependent on the culture conditions. Finally, espH deletion show…
79	eccB4	Rv3450c	T7SS (ESX-4)	29343644	M. abscessus	Mutant construction | In Vivo Assays | Immunostaining	Importance of the gene in the survival of the organism and the decrease in the concentration of the secreted protein in the mutant was explained.
				35960766	M. abscessus	MS | Proteomic data analysis | RNA extraction | qRT-PCR | SEC-MALLS | Western Blot | Zebrafish experiments	The presence of EsxU and EsxT dampens survival and persistence of M. abscessus during infection.
80	eccC4	Rv3447c	T7SS (ESX-4)	29343644	M. abscessus	Mutant constrcution | In Vivo Assays | Immunostaining	Importance of the gene in the survival of the organism and the decrease in the concentration of the secreted protein in the mutant was explained.
				35005535	M. abscessus	Cloning | RT-PCR | TMT | Macrophage infection assay | Immunofluorescence confocal microscopy	The deletion of eccC4, an essential component of ESX-4, resulted in elevated secretion of protein substrates of ESX-1 and ESX-5.
81	mycP4	Rv3449	T7SS (ESX-4)	29343644	M. abscessus	Mutant construction | In Vivo Assays | Immunostaining	Importance of the gene in the survival of the organism and the decrease in the concentration of the secreted protein in the mutant was explained.
82	mce4A	Rv3499c	T7SS (ESX-4)	18439872	M. tuberculosis | M. smegmatis | E. coli	Western Blot | Recombination | ELISA	Prediction of outer membrane putative proteins based on characteristics.
83	mce4B	Rv3498c	T7SS (ESX-4)	18439872	M. tuberculosis | M. smegmatis | E. coli	Western Blot | Recombination | ELISA	Prediction of outer membrane putative proteins based on characteristics.
84	mce4C	Rv3497c	T7SS (ESX-4)	18439872	M. tuberculosis | M. smegmatis | E. coli	Western Blot | Recombination | ELISA	Prediction of outer membrane putative proteins based on characteristics.
85	mce4D	Rv3496c	T7SS (ESX-4)	18439872	M. tuberculosis | M. smegmatis | E. coli	Western Blot | Recombination | ELISA	Prediction of outer membrane putative proteins based on characteristics.
86	mce4F	Rv3494c	T7SS (ESX-4)	18439872	M. tuberculosis | M. smegmatis | E. coli	Western Blot | Recombination | ELISA	Prediction of outer membrane putative proteins based on characteristics.
87	eccA5	Rv1798	T7SS (ESX-5)	22340629	M. tuberculosis	Mutant construction | In Vivo Assays | Western Blot	Mutation in the gene stops secretion of the protein EsxN.
88	eccB5	Rv1782	T7SS (ESX-5)	23284869	M. tuberculosis	Mutant construction | Western Blot | In Vivo Assays	Interaction of EccB5 and EccC5 was checked and its importance in survival of M. tuberculosis was analysed in vivo.
				28394313	M. tuberculosis | M. smegmatis	Cryo-EM | Western Blot | SAXS | LC-MS/MS | Enzymatic Assays	The structure of ESX membrane complex was elucidated.
				31953145	M. tuberculosis | M. marinum | M. smegmatis	Cloning | Mutant construction | Western Blot	In vitro interaction of EccB5 and MycP5 and its importance in secretion was elucidated.
89	eccC5	Rv1783	T7SS (ESX-5)	23284869	M. tuberculosis	Mutant construction | Western Blot | In Vivo Assays	Interaction of EccB5 and EccC5 was checked and its importance in survival of M. tuberculosis was analysed in vivo.
				28394313	M. tuberculosis | M. smegmatis	Cryo-EM | Western Blot | SAXS | LC-MS/MS | Enzymatic Assays	The structure of ESX membrane complex was elucidated.
90	eccD5	Rv1795	T7SS (ESX-5)	22340629	M. tuberculosis	Mutant construction | In Vivo Assays | Western Blot	Mutation in the gene stops secretion of the protein EsxN.
				28394313	M. tuberculosis | M. smegmatis	Cryo-EM | Western Blot | SAXS | LC-MS/MS | Enzymatic Assays	The structure of ESX membrane complex was elucidated.
91	eccE5	Rv1797	T7SS (ESX-5)	22340629	M. tuberculosis	Mutant construction | In Vivo Assays | Western Blot	Mutation in the gene stops secretion of the protein EsxN.
				28394313	M. tuberculosis | M. smegmatis	Cryo-EM | Western Blot | SAXS | LC-MS/MS | Enzymatic Assays	The structure of ESX membrane complex was elucidated.
92	mycP5	Rv1796	T7SS (ESX-5)	27795391	M. marinum	BN PAGE | Mutant construction | Western Blot	Restoration of stability in the secretion complex by the presence of MycP1 and MycP5.
				31953145	M. tuberculosis | M. marinum | M. smegmatis	Cloning | Mutant construction | Western Blot	In vitro interaction of EccB5 and MycP5 and explanation of its importance in secretion.
