# Supplementary material for: Sec and Tat Mediated Secretion Safeguards Mycobacterium tuberculosis Membrane Homeostasis
Source: Mol Cell Proteomics. 2026 Mar 17;25(4):101555. doi: 10.1016/j.mcpro.2026.101555 (PMC13122829; doi:10.1016/j.mcpro.2026.101555)
Supplement: Table_S2 [file mmc2.xlsx]

## Sheet: S2a Reactions
Table S2a: This table compiles reactions capturing various processes in the secretion pathway of M. tuberculosis. The table provides reaction abbreviation, reaction name, corresponding template reaction, the subsystem of the reaction, component(s) involved in the reaction, and a short description for the reaction.
S. No.	Reaction Abbreviation	Reaction Name	Reaction Template	Subsystem	Components	Description
1	SEC_TC1(inner membrane)	Sec_Translocase Complex 1(inner membrane)	Rv0732(inner membrane) + Rv0638(inner membrane) + Rv1440(inner membrane) ---> SEC_TC1(inner membrane)	Formation of SecYEG Translocase Complex	secY(Rv0732), secE(Rv0638), secG(Rv1440)	The Sec_Translocase Complex 1 is the core of the bacterial translocase, acting as a channel for protein transport across the cytoplasmic membrane. It is composed of secY (Rv0732), secE (Rv0638), secG (Rv1440).
2	SEC_TC2(inner membrane)	Sec_Translocase Complex 2(inner membrane)	Rv2587c(inner membrane) + Rv2586c(inner membrane) + Rv2588c(inner membrane) ---> SEC_TC2(inner membrane)	Formation of SecDF-YajC Translocase Complex	secD(Rv2587c), secF(Rv2586c), yajC(Rv2588c)	Sec_Translocase Complex 2 composed of secD (Rv2587c), secF (Rv2586c), yajC (Rv2588c) is a trimeric complex that enhances the translocation of secretory proteins and the insertion of membrane proteins. This is accessory complex which reacts with core SecYEG translocon.
3	SEC_HTC(inner membrane)	Sec_Holotranslocon Complex(inner membrane)	Rv3921c(inner membrane) + Sec_TC1(inner membrane) + Sec_TC2(inner membrane) ---> SEC_HTC(inner membrane)	Formation of Sec Holotranslocon Complex	secY(Rv0732), secE(Rv0638), secG(Rv1440), secD(Rv2587c), secF(Rv2586c), yajC(Rv2588c), yidC(Rv3921c)	The SEC_HTC (Sec_Holotranslocon Complex) is formed by the SecYEG translocon associating with accessory proteins yidC and SecDF-YajC, that facilitates protein secretion across the membrane and lateral insertion of membrane proteins.
Sec Signal Recognition Particle Pathway
4	SEC_RBNP1(cytoplasm)	Sec_Ribosome Bound Nascent Protein 1(cytoplasm)	Ribosome(cytoplasm) + 'Nascent Protein with N-terminal SRP Signal Peptide and transmembrane domain'(cytoplasm) ---> 'Sec_Ribosome Bound Nascent Protein 1'(cytoplasm)	Translation of protein containing SRP signal peptide and transmembrane domain		The translation of Nascent Protein with N-terminal SRP signal peptide and transmembrane domain occurs at ribosome.
5	SEC_SRPC(cytoplasm)	Sec_Signal Recognition Particle Complex(cytoplasm)	MTB000059(cytoplasm) + Rv2916c(cytoplasm) ---> SEC_SRPC(cytoplasm)	Formation of SRP recognition complex	C8(MTB000059), ffh(Rv2916c)	The Signal Recognition Particle, ffh (Rv2916c), the GTPase and the 4.5S RNA (C8) forms a Sec_Signal Recognition Particle Complex that helps in recognising the protein with SRP signal peptide.
6	SEC_SRPRPC1(cytoplasm)	Sec_Signal Recognition Particle Ribosome bound Nascent Protein Complex 1(cytoplasm)	SEC_SRPC(cytoplasm) + 'Sec_Ribosome Bound Nascent Protein 1'(cytoplasm) ---> SEC_SRPRPC1(cytoplasm)	Signal particle recognition and binding of SRP to Ribosomal nascent protein complex		During translation Sec_Signal Recognition Particle Complex scans emerging polypeptide chain from ribosome, recognises the SRP signal peptide and forms Sec_Signal Recognition Particle Ribosome bound Nascent Protein Complex which aids in co-translational targeting of proteins.
7	SEC_SRPRR1(inner membrane)	Sec_Signal Recognition Particle Receptor Recognition 1(inner membrane)	SEC_SRPRPC1(cytoplasm) + Rv2921c(inner membrane) ---> SEC_SRPRR1(inner membrane)	Recognition of SRP receptor by Sec_Signal Recognition Particle Ribosome bound Nascent Protein Complex	ftsY(Rv2921c)	Sec_Signal Recognition Particle Ribosome bound Nascent Protein Complex recognises SRP receptor (ftsY) present near the inner membrane which leads the translocation of protein through translocon present in inner membrane.
8	SEC_SRPR1(inner membrane)	Sec_Signal Recognition Particle Removal 1(inner membrane)	SEC_SRPRR1(inner membrane) + GTP ---> SEC_SRPR1(inner membrane) + Rv2921c(inner membrane) + GDP + Pi + SEC_SRPC(cytoplasm)	Removal of SRP complex and Hydrolysis of GTP		When ftsY attaches the complex to the inner membrane, it undergoes conformational changes and hydrolysis of GTP occurs leading to transfer of the ribosome-nascent chain (RNC) complex and release of SRP from the complex.
9	SEC_SRPHTC1(inner membrane)	Sec_Signal Recognition Particle Holotranslocon Complex 1(inner membrane)	SEC_SRPR1(inner membrane) + SEC_HTC(inner membrane) + PMF ---> SEC_SRPHTC1(inner membrane)	Association of ftsY containing protein with SRP signal peptide and transmembrane domain with Sec Holotranslocon	Proton Motive Force(PMF)	Association of ftsY containing protein with SRP signal peptide and transmembrane domain with Sec Holotranslocon results in formation of Sec_Signal Recognition Particle Holotranslocon Complex. The translation resumes and happens in the channel.
10	SEC_SRPPT1(inner membrane)	Sec_Signal Recognition Pathway Protein Translocation 1(inner membrane)	SEC_SRPHTC1(inner membrane) ---> 'Protein with N-terminal SRP Signal Peptide with transmembrane domain'(inner membrane) + Ribosome(cytoplasm) + SEC_HTC(inner membrane)	Translocation of protein with signal peptide and transmembrane domain into inner membrane using yidC		The protein containing N-terminal Sec SRP signal peptide and transmembrane domain gets translocated into inner membrane with the help of Sec Holotranslocon.
11	SEC_SRPPSC1(inner membrane)	Sec_Signal Recognition Particle Pathway Signal peptide Cleavage 1(inner membrane)	Rv2903c(inner membrane) + 'Protein with N-terminal SRP Signal Peptide with transmembrane domain'(inner membrane) ---> 'Protein with transmembrane domain'(inner membrane) + 'N-terminal Signal Peptide'	Cleavage of N-terminal signal peptide from unfolded protein	lepB(Rv2903c)	The inner membrane anchored signal peptidase lepB cleaves the N-terminal signal peptides from the unfolded protein once it enters the inner membrane.
12	SEC_RBNP2(cytoplasm)	Sec_Ribosome Bound Nascent Protein 2(cytoplasm)	Ribosome(cytoplasm) + 'Nascent Protein with N-terminal SRP Signal Peptide and Lipo-box motif'(cytoplasm) ---> 'Sec_Ribosome Bound Nascent Protein 2'(cytoplasm)	Translation of protein containing SRP signal peptide and Lipo-box motif (Pre-Prolipoprotein)		The translation of Nascent Protein with N-terminal SRP Signal Peptide and a Lipo-box motif occurs at ribosome.
13	SEC_SRPRPC2(cytoplasm)	Sec_Signal Recognition Particle Ribosome bound nascent Protein Complex 2(cytoplasm)	SEC_SRPC(cytoplasm) + 'Sec_Ribosome Bound Nascent Protein 2'(cytoplasm) ---> SEC_SRPRPC2(cytoplasm)	Signal particle recognition and binding of SRP to Ribosomal nascent protein Complex		During translation Sec_Signal Recognition Particle Complex scans emerging polypeptide chain from ribosome, recognises the SRP signal peptide and forms Sec_Signal Recognition Particle Ribosome bound nascent Protein Complex which aids in co-translational targeting of proteins.
14	SEC_SRPRR2(inner membrane)	Sec_Signal Recognition Particle Receptor Recognition 2(inner membrane)	SEC_SRPRPC2(cytoplasm) + Rv2921c(inner membrane) ---> SEC_SRPRR2(inner membrane)	Recognition of SRP receptor by Sec_Signal Recognition Particle Ribosome bound nascent Protein Complex	ftsY(Rv2921c)	Sec_Signal Recognition Particle Ribosome bound nascent Protein Complex recognises SRP receptor (ftsY) present near the inner membrane which leads the translocation of protein through translocon present in inner membrane.
15	SEC_SRPR2(inner membrane)	Sec_Signal Recognition Particle Removal 2(inner membrane)	SEC_SRPRR2(inner membrane) + GTP ---> SEC_SRPR2(inner membrane) + Rv2921c(inner membrane) + GDP + Pi + SEC_SRPC(cytoplasm)	Removal of SRP complex and Hydrolysis of GTP		When ftsY attaches the complex to the inner membrane, it undergoes conformational changes and hydrolysis of GTP occurs leading to transfer of the ribosome-nascent chain (RNC) complex and release of SRP from the complex.
16	SEC_SRPHTC2(inner membrane)	SEC_Signal Recognition Particle Holotranslocon Complex 2(inner membrane)	SEC_SRPR2(inner membrane) + SEC_HTC(inner membrane) ---> SEC_SRPHTC2(inner membrane)	Association of ftsY containing protein with SRP signal peptide and Lipo-box motif with Sec Holotranslocon		Association of ftsY containing protein with SRP signal peptide and Lipo-box motif with Sec Holotranslocon results in formation of Sec_Signal Recognition Particle Translocon complex. The translation resumes and happens in the channel.
17	SEC_SRPPT2(inner membrane)	SEC_Signal Recognition Pathway Protein Translocation 2(inner membrane)	SEC_SRPHTC2(inner membrane) ---> 'Protein with N-terminal SRP Signal Peptide with Lipo-box motif'(inner membrane) + Ribosome(cytoplasm) + SEC_HTC(inner membrane)	Translocation of protein with signal peptide and Lipo-box motif into periplasm		The protein containing N-terminal Sec SRP signal peptide gets translocated into periplasm with the help of Sec Holotranslocon.
18	SEC_SRPLA_A(inner membrane)	Sec_Signal Recognition Pathway Lipoprotein Acylation_Association(inner membrane)	Rv1614(inner membrane) + 'Protein with N-terminal SRP Signal Peptide with Lipo-box motif'(inner membrane) ---> 'Lgt-bound-Protein with N-terminal SRP Signal Peptide and Lipo-box motif'(inner membrane)	Formation of Prolipoprotein through identification of Lipo-box motif by lgt	lgt(Rv1614)	The pre-prolipoprotein left in the inner membrane in the unfolded state is acylated by the addition of diacylglyceryl transferase moiety from a membrane phospholipid to the sulfhydryl group of the +1 cysteine of the conserved Lipo-box motif in the N-terminal signal peptide.
19	SEC_SRPLA_D(inner membrane)	Sec_Signal Recognition Pathway Lipoprotein Acylation_Dissociation(inner membrane)	Lgt-bound-Protein with N-terminal SRP Signal Peptide and Lipo-box motif'(inner membrane) ---> 'Prolipoprotein with SRP Signal Peptide'(inner membrane) + Rv1614(inner membrane)	Dissociation of lgt from prolipoprotein
20	SEC_SRPLSC1_A(inner membrane)	Sec_Signal Recognition Pathway Lipoprotein Signal Peptide Cleavage 1_Association(inner membrane)	Rv1539(inner membrane) + 'Prolipoprotein with SRP Signal Peptide'(inner membrane) ---> 'LspA-bound-Prolipoprotein with SRP Signal Peptide'(inner membrane)	Formation of Apolipoprotein from Prolipoprotein by lspA	lspA(Rv1539)	lspA cleaves the N-terminal signal peptide present in the diacylglyceryl residue.
21	SEC_SRPLSC1_D(inner membrane)	Sec_Signal Recognition Pathway Lipoprotein Signal Peptide Cleavage 1_Dissociation(inner membrane)	LspA-bound-Prolipoprotein with SRP Signal Peptide'(inner membrane) ---> Apolipoprotein(inner membrane) + 'N-terminal Signal Peptide' + Rv1539(inner membrane)	Dissociation of lspA from prolipoprotein
22	SEC_RBNP3(cytoplasm)	Sec_Ribosome Bound Nascent Protein 3(cytoplasm)	Ribosome(cytoplasm) + 'Nascent Protein with N-terminal SRP Signal Peptide'(cytoplasm) ---> 'Sec_Ribosome Bound Nascent Protein 3'(cytoplasm)	Translation of protein containing SRP signal peptide		The translation of Nascent Protein with N-terminal SRP Signal Peptide occurs at ribosome.
23	SEC_SRPRPC3(cytoplasm)	Sec_Signal Recognition Particle Ribosome bound nascent Protein Complex 3(cytoplasm)	SEC_SRPC(cytoplasm) + 'Sec_Ribosome Bound Nascent Protein 3'(cytoplasm) ---> SEC_SRPRPC3(cytoplasm)	Signal particle recognition and binding of SRP to Ribosomal nascent protein complex		During translation Sec_Signal Recognition Particle Complex scans emerging polypeptide chain from ribosome, recognises the SRP signal peptide and forms Sec_Signal Recognition Particle Ribosome bound nascent Protein Complex which aids in co-translational targeting of proteins.
24	SEC_SRPRR3(inner membrane)	Sec_Signal Recognition Particle Receptor Recognition 3(inner membrane)	SEC_SRPRPC3(cytoplasm) + Rv2921c(inner membrane) ---> SEC_SRPRR3(inner membrane)	Recognition of SRP receptor by Sec_Signal Recognition Particle Ribosome bound nascent Protein Complex	ftsY(Rv2921c)	Sec_Signal Recognition Particle Ribosome bound nascent Protein Complex recognises SRP receptor (ftsY) present near the inner membrane which leads the translocation of protein through translocon present in inner membrane.
25	SEC_SRPR3(inner membrane)	Sec_Signal Recognition Particle Removal 3(inner membrane)	SEC_SRPRR3(inner membrane) + GTP ---> SEC_SRPR3(inner membrane) + Rv2921c(inner membrane) + GDP + Pi + SEC_SRPC(cytoplasm)	Removal of SRP complex and Hydrolysis of GTP		When ftsY attaches the complex to the inner membrane, it undergoes conformational changes and hydrolysis of GTP occurs leading to transfer of the ribosome-nascent chain (RNC) complex and release of SRP from the complex.
26	SEC_SRPHTC3(inner membrane)	SEC_Signal Recognition Particle Holotranslocon Complex 3(inner membrane)	SEC_SRPR3(inner membrane) + SEC_HTC(inner membrane) ---> SEC_SRPHTC3(inner membrane)	Association of ftsY containing protein with SRP signal peptide with Sec Holotranslocon		Association of ftsY containing protein with SRP signal peptide with Sec Holotranslocon results in formation of SEC_Signal Recognition Particle Translocon complex. The translation resumes and happens in the channel.
27	SEC_SRPPT3(periplasm)	SEC_Signal Recognition Pathway Protein Translocation 3(periplasm)	SEC_SRPHTC2(inner membrane) ---> 'Protein with N-terminal SRP Signal Peptide'(periplasm) + Ribosome(cytoplasm) + SEC_HTC(inner membrane)	Translocation of protein with signal peptide into periplasm		The protein containing N-terminal Sec SRP signal peptide gets translocated into periplasm with the help of Sec Holotranslocon.
28	SEC_SRPPSC3(periplasm)	Sec_Signal Recognition Particle Pathway Signal peptide Cleavage 3(periplasm)	Rv2903c(inner membrane) + 'Protein with N-terminal SRP Signal Peptide'(periplasm) ---> 'Unfolded preprotein'(periplasm) + 'N-terminal Signal Peptide'	Cleavage of N-terminal signal peptide from unfolded protein	lepB(Rv2903c)	The inner membrane anchored signal peptidase lepB cleaves the N-terminal signal peptides from the unfolded proteins once it enters the periplasm.
29	SEC_RBNP4(cytoplasm)	Sec_Ribosome Bound Nascent Protein 4(cytoplasm)	Ribosome(cytoplasm) + 'Nascent Protein with N-terminal SRP Signal Peptide and Lipo-box motif and transmembrane domain'(cytoplasm) ---> 'Sec_Ribosome Bound Nascent Protein 4'(cytoplasm)	Translation of protein containing SRP signal peptide with Lipo-box motif and transmembrane domain (Pre-Prolipoprotein)		The translation of Nascent Protein with N-terminal SRP Signal Peptide and transmembrane domain and Lipo-Box motif occurs at ribosome.
30	SEC_SRPRPC4(cytoplasm)	Sec_Signal Recognition Particle Ribosome bound nascent Protein Complex 4(cytoplasm)	SEC_SRPC(cytoplasm) + 'Sec_Ribosome Bound Nascent Protein 4'(cytoplasm) ---> SEC_SRPRPC4(cytoplasm)	Signal particle recognition and binding of SRP to Ribosomal nascent protein complex		During translation Sec_Signal Recognition Particle Complex scans emerging polypeptide chain from ribosome, recognises the SRP signal peptide and forms Sec_Signal Recognition Particle Ribosome bound nascent Protein Complex which aids in co-translational targeting of proteins.
31	SEC_SRPRR4(inner membrane)	Sec_Signal Recognition Particle Receptor Recognition 4(inner membrane)	SEC_SRPRPC4(cytoplasm) + Rv2921c(inner membrane) ---> SEC_SRPRR4(inner membrane)	Recognition of SRP receptor by Sec_Signal Recognition Particle Ribosome bound nascent Protein Complex	ftsY(Rv2921c)	Sec_Signal Recognition Particle Ribosome bound nascent Protein Complex recognises SRP receptor (ftsY) present near the inner membrane which leads the translocation of protein through translocon present in inner membrane.
32	SEC_SRPR4(inner membrane)	Sec_Signal Recognition Particle Removal 4(inner membrane)	SEC_SRPRR4(inner membrane) + GTP ---> SEC_SRPR4(inner membrane) + Rv2921c(inner membrane) + GDP + Pi + SEC_SRPC(cytoplasm)	Removal of SRP complex and Hydrolysis of GTP		When ftsY attaches the complex to the inner membrane, it undergoes conformational changes and hydrolysis of GTP occurs leading to transfer of the ribosome-nascent chain (RNC) complex and release of SRP from the complex.
33	SEC_SRPHTC4(inner membrane)	SEC_Signal Recognition Particle Holotranslocon complex 4(inner membrane)	SEC_SRPR4(inner membrane) + SEC_HTC(inner membrane) + PMF ---> SEC_SRPHTC4(inner membrane)	Association of ftsY containing protein with SRP signal peptide with Sec Holotranslocon	Proton Motive Force(PMF)	Association of ftsY containing protein with SRP signal peptide with Sec Holotranslocon results in formation of Sec_Signal Recognition Particle Translocon complex. The translation resumes and happens in the channel.
34	SEC_SRPPT4(inner membrane)	SEC_Signal Recognition Pathway Protein Translocation 4(inner membrane)	SEC_SRPHTC4(inner membrane) ---> 'Protein with N-terminal SRP Signal Peptide with Lipo-box motif and transmembrane domain'(inner membrane) + Ribosome(cytoplasm) + SEC_HTC(inner membrane)	Translocation of protein with signal peptide and transmembrane domain and Lipo-box motif into inner membrane		The protein containing N-terminal Sec SRP signal peptide gets translocated into inner membrane with the help of Sec Holotranslocon.
35	SEC_SRPLA2_A(inner membrane)	Sec_Signal Recognition Pathway Lipoprotein Acylation 2_Association(inner membrane)	Rv1614(inner membrane) + 'Protein with N-terminal SRP Signal Peptide with Lipo-box motif and transmembrane domain'(inner membrane) ---> 'Lgt-bound-Protein with N-terminal SRP Signal Peptide and Lipo-box motif and transmembrane domain'(inner membrane)	Formation of Prolipoprotein through identification of Lipo-box motif by lgt	lgt(Rv1614)	The pre-prolipoprotein left in the inner membrane in the unfolded state is acylated by the addition of diacylglyceryl transferase moiety from a membrane phospholipid to the sulfhydryl group of the +1 cysteine of the conserved Lipo-box motif in the N-terminal signal peptide.
36	SEC_SRPLA2_D(inner membrane)	Sec_Signal Recognition Pathway Lipoprotein Acylation 2_Dissociation(inner membrane)	Lgt-bound-Protein with N-terminal SRP Signal Peptide and Lipo-box motif and transmembrane domain'(inner membrane) ---> 'Prolipoprotein with SRP Signal Peptide and Lipo-box motif and transmembrane domain'(inner membrane) + Rv1614(inner membrane)	Dissociation of lgt from prolipoprotein
37	SEC_SRPLSC2_A(inner membrane)	Sec_Signal Recognition Pathway Lipoprotein Signal Peptide Cleavage 2_Association(inner membrane)	Rv1539(inner membrane) + 'Prolipoprotein with SRP Signal Peptide and Lipo-box motif and transmembrane domain'(inner membrane) ---> 'LspA-bound-Prolipoprotein with SRP Signal Peptide and transmembrane domain'(inner membrane)	Formation of Apolipoprotein from Prolipoprotein by lspA	lspA(Rv1539)	lsp cleaves the N-terminal signal peptide present in the diacylglyceryl residue.
38	SEC_SRPLSC2_D(inner membrane)	Sec_Signal Recognition Pathway Lipoprotein Signal Peptide Cleavage 2_Dissociation(inner membrane)	LspA-bound-Prolipoprotein with SRP Signal Peptide and transmembrane domain'(inner membrane) ---> Transmembrane-Apolipoprotein(inner membrane) + 'N-terminal Signal Peptide' + Rv1539(inner membrane)	Dissociation of lspA from prolipoprotein
Sec_Post Translational Pathway
39	SEC_RBNP5(cytoplasm)	Sec_Ribosome Bound Nascent Protein 5(cytoplasm)	Ribosome(cytoplasm) + 'Nascent Protein with N-terminal Sec Signal Peptide and Lipo-box motif'(cytoplasm) ---> SEC_RBNP5(cytoplasm)	Translation of protein containing Sec signal peptide and Lipo-box motif		The translating protein with Sec signal peptide (SEC_RBNP5) stays in the ribosome forming a complex getting ready for the transport.
40	SEC_PTTPCI1(cytoplasm)	Sec_Post-Translational Translocation Pathway Chaperone Initiation 1(cytoplasm)	SEC_RBNP4(cytoplasm) + Rv2462c(cytoplasm) ---> SEC_PTPCI1(cytoplasm) + Ribosome(cytoplasm)	Binding of Rv2462c to protein containing Sec signal peptide and release of the complex into cytoplasm	tig(Rv2462c)	Trigger factor tig, binds to the Sec specific signal peptide of the nascent protein in the ribosome during translation and forms a complex (SEC_PTPCI1). The presence of basic, aromatic amino acid residues, and the net positive charge of the signal peptide brings it towards the Post-translational pathway.
41	SEC_PTTPCC1(cytoplasm)	Sec_Post-Translational Translocation Pathway Chaperone Complex 1(cytoplasm)	Rv0350(cytoplasm) + Rv0352(cytoplasm) + Rv2373c(cytoplasm) + Rv0351(cytoplasm) ---> SEC_PTPCC1(cytoplasm)	Formation of quality control complex 1 by cytosolic chaperones	dnaK(Rv0350), dnaJ1(Rv0352), dnaJ2(Rv2373c), drpE(Rv0351)	Sec_Post-Translational Translocation Pathway Chaperone Complex 1 containing dnaK (Rv0350), dnaJ1 (Rv0352), dnaJ2 (Rv2373c), drpE (Rv0351) acts as a substitute for secB to maintain the protein in unfolded state in the cytoplasm.
42	SEC_PTTPCA2(cytoplasm)	Sec_Post-Translational Translocation Pathway Chaperone Activity 2(cytoplasm)	SEC_PTPCI1(cytoplasm) + SEC_PTPCC1(cytoplasm) + ATP ---> SEC_PTPCA2(cytoplasm) + ADP + Pi	Formation of chaperone complex to maintain the proteins in unfolded state		Sec_Post-Translational Translocation Pathway Chaperone Activity 2 maintains ATPase activity to maintain protein in unfolded state and to translocate it towards the inner membrane and Quality Control Complex checks for errors in movement.
43	SEC_PTTPCA1(cytoplasm)	Sec_Post-Translational Translocation Pathway Chaperone Activity 1(cytoplasm)	SEC_PTPCA2(cytoplasm) + Rv1957(cytoplasm) ---> SEC_PTPCA1(cytoplasm) + SEC_PTPCC1(cytoplasm) + Rv2462c(cytoplasm)	Formation of chaperone complex along with secB to maintain the proteins in unfolded state	secB(Rv1957)	The protein along with chaperone complex binds with secB and results in release of trigger factor and Quality Control Complex 1.
44	SEC_PTTSPMBM1_A(inner membrane)	Sec_Post-Translational Translocation Secretory Pathway Motor Binding Movement 1_Association(inner membrane)	SEC_PTPCA1(cytoplasm) + Rv3240c(cytoplasm) + SEC_TC1(inner membrane) + ATP ---> SEC_PTPCA1-Rv3240c_TC1(inner membrane) + Rv1957(cytoplasm)	Translocation of secB bound protein complex from cytoplasm to secA1 bound to SecYEG translocon in inner membrane	secA1(Rv3240c)	secB brings the unfolded protein complex to secA1 associated with SecYEG translocon resulting in Sec_Post-Translational Translocation Secretory Pathway Motor Binding Movement 1_Association and release of secB into cytoplasm in presence of ATP.
45	SEC_PTTSPMBM1_D(inner membrane)	Sec_Post-Translational Translocation Secretory Pathway Motor Binding Movement 2_Dissociation(inner membrane)	SEC_PTPCA1-Rv3240c_TC1(inner membrane) ---> 'Nascent Protein with N-terminal Sec Signal Peptide and Lipo-box motif'(inner membrane) + SEC_TC1(inner membrane) + Rv3240c(cytoplasm) + ADP + Pi	Dissociation of secA1 from protein and translocation of protein from the translocon		The ATP hydrolysis results in translocation of protein from SecYEG core translocon into inner membrane.
46	SEC_PTTPLA_A(inner membrane)	Sec_Post-Translational Translocation Pathway Lipoprotein Acylation_Association(inner membrane)	Rv1614(inner membrane) + 'Protein with N-terminal Sec Signal Peptide and Lipo-box motif'(inner membrane) ---> 'Lgt-bound-Protein with N-terminal Sec Signal Peptide and Lipo-box motif'(inner membrane)	Formation of Prolipoprotein through identification of Lipo-box motif by lgt	lgt(Rv1614)	The pre-prolipoprotein left in the inner membrane in the unfolded state is acylated by the addition of diacylglyceryl transferase moiety from a membrane phospholipid to the sulfhydryl group of the +1 cysteine of the conserved Lipo-box motif in the N-terminal signal peptide.
47	SEC_PTTPLA_D(inner membrane)	Sec_Post-Translational Translocation Pathway Lipoprotein Acylation_Dissociation(inner membrane)	Lgt-bound-Protein with N-terminal Sec Signal Peptide and Lipo-box motif'(inner membrane) ---> 'Prolipoprotein with Sec Signal Peptide'(inner membrane) + Rv1614(inner membrane)	Dissociation of lgt from prolipoprotein
48	SEC_PTTPLSC1_A(inner membrane)	Sec_Post-translational Translocation Pathway Lipoprotein Signal Peptide Cleavage 1_Association(inner membrane)	Rv1539(inner membrane) + 'Prolipoprotein with Sec Signal Peptide'(inner membrane) ---> 'LspA-bound-Prolipoprotein with Sec Signal Peptide'(inner membrane)	Formation of Apolipoprotein from Prolipoprotein by lspA	lspA(Rv1539)	lsp cleaves the N-terminal signal peptide present in the diacylglyceryl residue
49	SEC_PTTPLSC1_D(inner membrane)	Sec_Post-Translational Translocation Pathway Lipoprotein Signal Peptide Cleavage 1_Dissociation(inner membrane)	LspA-bound-Prolipoprotein with Sec Signal Peptide'(inner membrane) ---> Apolipoprotein(inner membrane) + 'N-terminal Signal Peptide' + Rv1539(inner membrane)	Dissociation of lspA from prolipoprotein
50	SEC_RBNP6(cytoplasm)	Sec_Ribosome Bound Nascent Protein 6(cytoplasm)	Ribosome(cytoplasm) + 'Nascent Protein with N-terminal Sec Signal Peptide and transmembrane domain'(cytoplasm) ---> SEC_RBNP6(cytoplasm)	Translation of protein containing Sec signal peptide and transmembrane domain		The translating protein with Sec signal peptide (SEC_RBNP6) stays in the ribosome forming a complex getting ready for the transport .
51	SEC_PTTPCI2(cytoplasm)	Sec_Post-Translational Translocation Pathway Chaperone Initiation 2(cytoplasm)	SEC_RBNP6(cytoplasm) + Rv2462c(cytoplasm) ---> SEC_PTPCI2(cytoplasm) + Ribosome(cytoplasm)	Binding of Rv2462c to protein containing Sec signal peptide and release of the complex into cytoplasm	tig(Rv2462c)	Trigger factor tig, binds to the Sec specific signal peptide of the nascent protein in the ribosome during translation and forms a complex (SEC_PTPCI2). The presence of basic, aromatic amino acid residues, and the net positive charge of the signal peptide brings it towards the Post-translational pathway.
52	SEC_PTTPCA3(cytoplasm)	Sec_Post-Translational Translocation Pathway Chaperone Activity 3(cytoplasm)	SEC_PTPCI2(cytoplasm) + SEC_PTPCC1(cytoplasm) + ATP ---> SEC_PTYPCA3(cytoplasm) + ADP + Pi	Formation of chaperone complex to maintain the proteins in unfolded state		Sec_Post-translational Translocation Pathway Chaperone Activity 3 maintains ATPase activity to maintain protein in unfolded state and to translocate it towards the inner membrane and Quality Control Complex checks for errors in movement.
53	SEC_PTTPCA4(cytoplasm)	Sec_Post-Translational Translocation Pathway Chaperone Activity 4(cytoplasm)	SEC_PTPCA3(cytoplasm) + Rv1957(cytoplasm) ---> SEC_PTPCA4(cytoplasm) + SEC_PTPCC1(cytoplasm) + Rv2462c(cytoplasm)	Formation of chaperone complex along with secB to maintain the proteins in unfolded state	secB(Rv1957)	The Protein along with chaperone complex binds with secB and results in release of trigger factor and Quality Control Complex 1.
54	SEC_PTTSPMBM2_A(inner membrane)	Sec_Post-Translational Translocation Secretory Pathway Motor Binding Movement 2_Association(inner membrane)	SEC_PTPCA4(cytoplasm) + Rv3240c(cytoplasm) + SEC_HTC(inner membrane) + ATP ---> SEC_PTPCA4-Rv3240c_HTC(inner membrane) + Rv1957(cytoplasm)	Translocation of secB bound protein complex from cytoplasm to secA1 bound to Sec Holotranslocon complex 1 in inner membrane	secA1(Rv3240c)	secB brings the unfolded protein complex to secA1 associated with SEC_HTC resulting in Sec_Post-Translational Translocation Secretory Pathway Motor Binding Movement 2_Association and release of secB into cytoplasm in presence of ATP.
55	SEC_PTTSPMBM2_D(inner membrane)	Sec_Post-Translational Translocation Secretory Pathway Motor Binding Movement 2_Dissociation(inner membrane)	SEC_PTPCA4-Rv3240c_HTC(inner membrane) ---> 'Nascent Protein with N-terminal Sec Signal Peptide and transmembrane domain'(inner membrane) + SEC_HTC(inner membrane) + Rv3240c(cytoplasm) + ADP + Pi	Dissociation of SEC_HTC along with secA1 from protein and translocation of protein from the translocon		The ATP hydrolysis results in translocation of protein from SEC_HTC into inner membrane.
56	SEC_PTTPSC2_A(inner membrane)	Sec_Post-Translational Translocation Pathway Signal peptide Cleavage 2_Association(inner membrane)	Rv2903c(inner membrane) + 'Nascent Protein with N-terminal Sec Signal Peptide and transmembrane'(inner membrane) ---> 'LepB-bound-Protein with N-terminal Sec Signal Peptide and transmembrane domain'(inner membrane)	Association of lepB to protein for signal peptide removal	lepB(Rv2903c)	The inner membrane anchored signal peptidase lepB cleaves the N-terminal signal peptides from the secreted proteins once it enters the inner membrane.
57	SEC_PTTPSC2_D(inner membrane)	Sec_Post-Translational Translocation Pathway Signal peptide Cleavage 2_Dissociation(inner membrane)	LepB-bound-Protein with N-terminal Sec Signal Peptide and transmembrane domain'(inner membrane) ---> 'Protein with transmembrane domain'(inner membrane) + 'N-terminal Sec Signal Peptide' + Rv2903c(inner membrane)	Removal of signal peptide from protein		The lepB cleaves the signal peptide and dissociates itself from protein.
58	SEC_RBNP7(cytoplasm)	Sec_Ribosome Bound Nascent Protein 7(cytoplasm)	Ribosome(cytoplasm) + 'Nascent Protein with N-terminal Sec Signal Peptide'(cytoplasm) ---> SEC_RBNP7(cytoplasm)	Translation of protein containing Sec signal peptide		The translating protein with Sec signal peptide (SEC_RBNP7) stays in the ribosome forming a complex getting ready for the transport.
59	SEC_PTTPCI3(cytoplasm)	Sec_Post-Translational Translocation Pathway Chaperone Initiation 3(cytoplasm)	SEC_RBNP7(cytoplasm) + Rv2462c(cytoplasm) ---> SEC_PTPCI3(cytoplasm) + Ribosome(cytoplasm)	Binding of Rv2462c to protein containing Sec signal peptide and release of the complex into cytoplasm	tig(Rv2462c)	Trigger factor tig, binds to the Sec specific signal peptide of the nascent protein in the ribosome during translation and forms a complex (SEC_PTPCI3). The presence of basic, aromatic amino acid residues, and the net positive charge of the signal peptide brings it towards the Post-translational pathway.
60	SEC_PTTPCA5(cytoplasm)	Sec_Post-Translational Translocation Pathway Chaperone Activity 5(cytoplasm)	SEC_PTPCI3(cytoplasm) + SEC_PTPCC1(cytoplasm) + ATP ---> SEC_PTPCA5(cytoplasm) + ADP + Pi	Formation of chaperone complex to maintain the proteins in unfolded state		Sec_Post-translational Translocation Pathway Chaperone Activity 5 maintains ATPase activity to maintain protein in unfolded state and to translocate it towards the inner membrane and Quality Control Complex checks for errors in movement.
61	SEC_PTTPCA6(cytoplasm)	Sec_Post-Translational Translocation Pathway Chaperone Activity 6(cytoplasm)	SEC_PTPCA5(cytoplasm) + Rv1957(cytoplasm) ---> SEC_PTPCA6(cytoplasm) + SEC_PTPCC1(cytoplasm) + Rv2462c(cytoplasm)	Formation of chaperone complex along with secB to maintain the proteins in unfolded state	secB(Rv1957)	The protein along with chaperone complex binds with secB and results in release of trigger factor and Quality Control Complex 1.
62	SEC_PTTSPMBM3_A(inner membrane)	Sec_Post-Translational Translocation Secretory Pathway Motor Binding Movement 4_Association(inner membrane)	SEC_PTPCA6(cytoplasm) + Rv3240c(cytoplasm) + SEC_TC1(inner membrane) + ATP ---> SEC_PTPCA6-Rv3240c_TC1(inner membrane) + Rv1957(cytoplasm)	Translocation of secB bound protein complex from cytoplasm to secA1 bound to SecYEG Translocon Complex 1 in inner membrane	secA1(Rv3240c)	secB brings the unfolded protein complex to secA1 associated with SEC_TC1 resulting in Sec_Post-Translational Translocation Secretory Pathway Motor Binding Movement 3_Association and release of secB into cytoplasm in presence of ATP.
63	SEC_PTTSPMBM3_D(inner membrane)	Sec_Post-Translational Translocation Secretory Pathway Motor Binding Movement 3_Dissociation(inner membrane)	SEC_PTPCA6-Rv3240c_TC1(inner membrane) ---> 'Nascent Protein with N-terminal Sec Signal Peptide'(periplasm) + SEC_TC1(inner membrane) + Rv3240c(cytoplasm) + ADP + Pi	Dissociation of secA1 from protein and translocation of protein from the translocon		The ATP hydrolysis results in translocation of protein from SEC_TC1 into periplasm.
64	SEC_PTTPSC3_A(periplasm)	Sec_Post-Translational Translocation Pathway Signal peptide Cleavage 3_Association(periplasm)	Rv2903c(inner membrane) + 'Nascent Protein with N-terminal Sec Signal Peptide'(periplasm) ---> 'LepB-bound-Protein with N-terminal Sec Signal Peptide'(periplasm)	Association of lepB to protein for signal peptide removal	lepB(Rv2903c)	The inner membrane anchored signal peptidase lepB cleaves the N-terminal signal peptides from the secreted proteins once it enters the periplasm.
65	SEC_PTTPSC3_D(periplasm)	Sec_Post-Translational Translocation Pathway Signal peptide Cleavage 3_Dissociation(periplasm)	LepB-bound-Protein with N-terminal Sec Signal Peptide'(periplasm) ---> 'Folded preprotein'(periplasm) + 'N-terminal Sec Signal Peptide' + Rv2903c(inner membrane)	Removal of signal peptide from protein		The lepB cleaves the signal peptide and dissociates itself from protein.
66	SEC_RBNP8(cytoplasm)	Sec_Ribosome Bound Nascent Protein 8(cytoplasm)	Ribosome(cytoplasm) + 'Nascent Protein with N-terminal Sec Signal Peptide and transmembrane domain and Lipo-box motif'(cytoplasm) ---> SEC_RBNP8(cytoplasm)	Translation of protein containing Sec signal peptide and transmembrane domain and Lipo-box motif		The translating protein with Sec signal peptide (SEC_RBNP8) stays in the ribosome forming a complex getting ready for the transport.
67	SEC_PTTPCI4(cytoplasm)	Sec_Post-Translational Translocation Pathway Chaperone Initiation 4(cytoplasm)	SEC_RBNP8(cytoplasm) + Rv2462c(cytoplasm) ---> SEC_PTPCI4(cytoplasm) + Ribosome(cytoplasm)	Binding of Rv2462c to protein containing Sec signal peptide and release of the complex into cytoplasm	tig(Rv2462c)	Trigger factor tig, binds to the Sec specific signal peptide of the nascent protein in the ribosome during translation and forms a complex (SEC_PTPCI4). The presence of basic, aromatic amino acid residues, and the net positive charge of the signal peptide brings it towards the Post-translational pathway.
68	SEC_PTTPCA7(cytoplasm)	Sec_Post-Translational Translocation Pathway Chaperone Activity 7(cytoplasm)	SEC_PTPCI4(cytoplasm) + SEC_PTPCC1(cytoplasm) + ATP ---> SEC_PTPCA7(cytoplasm) + ADP + Pi	Formation of chaperone complex to maintain the proteins in unfolded state		Sec_Post-translational Translocation Pathway Chaperone Activity 7 maintains ATPase activity to maintain protein in unfolded state and to translocate it towards the inner membrane and Quality Control Complex checks for errors in movement.
69	SEC_PTTPCA8(cytoplasm)	Sec_Post-Translational Translocation Pathway Chaperone Activity 8(cytoplasm)	SEC_PTPCA7(cytoplasm) + Rv1957(cytoplasm) ---> SEC_PTPCA8(cytoplasm) + SEC_PTPCC1(cytoplasm) + Rv2462c(cytoplasm)	Formation of chaperone complex along with secB to maintain the proteins in unfolded state	secB(Rv1957)	The protein along with chaperone complex binds with secB and results in release of trigger factor and Quality Control Complex 1.
70	SEC_PTTSPMBM4_A(inner membrane)	Sec_Post-Translational Translocation Secretory Pathway Motor Binding Movement 4_Association(inner membrane)	SEC_PTPCA8(cytoplasm) + Rv3240c(cytoplasm) + SEC_HTC(inner membrane) + ATP ---> SEC_PTPCA8-Rv3240c_HTC(inner membrane) + Rv1957(cytoplasm)	Translocation of secB bound protein complex from cytoplasm to secA1 bound to Sec Holotranslocon complex in inner membrane	secA1(Rv3240c)	secB brings the unfolded protein complex to secA1 associated with SEC_HTC resulting in Sec_Post-Translational Translocation Secretory Pathway Motor Binding Movement 4_Association and release of secB into cytoplasm in presence of ATP.
71	SEC_PTTSPMBM4_D(inner membrane)	Sec_Post-Translational Translocation Secretory Pathway Motor Binding Movement 4_Dissociation(inner membrane)	SEC_PTPCA8-Rv3240c_HTC(inner membrane) ---> 'Nascent Protein with N-terminal Sec Signal Peptide and tranmembrane domain and Lipo-box motif'(inner membrane) + SEC_HTC(inner membrane) + Rv3240c(cytoplasm) + ADP + Pi	Dissociation of secA1 from protein and translocation of protein from the translocon		The ATP hydrolysis results in translocation of protein from SEC_HTC into periplasm.
72	SEC_PTTPLA2_A(inner membrane)	Sec_Post-Translational Translocation Pathway Lipoprotein Acylation 2_Association(inner membrane)	Rv1614(inner membrane) + 'Protein with N-terminal Sec Signal Peptide and transmembrane domain and Lipo-box motif'(inner membrane) ---> 'Lgt-bound-Protein with N-terminal Sec Signal Peptide and transmembrane domain and Lipo-box motif'(inner membrane)	Formation of Prolipoprotein through identification of Lipo-box motif by lgt	lgt(Rv1614)	The pre-prolipoprotein left in the inner membrane in the unfolded state is acylated by the addition of diacylglyceryl transferase moiety from a membrane phospholipid to the sulfhydryl group of the +1 cysteine of the conserved Lipo-box motif in the N-terminal signal peptide.
73	SEC_PTTPLA2_D(inner membrane)	Sec_Post-Translational Translocation Pathway Lipoprotein Acylation 2_Dissociation(inner membrane)	Lgt-bound-Protein with N-terminal Sec Signal Peptide and transmembrane domain and Lipo-box motif'(inner membrane) ---> 'Transmembrane-Prolipoprotein with Sec Signal Peptide'(inner membrane) + Rv1614(inner membrane)	Dissociation of lgt from prolipoprotein
74	SEC_PTTPLSC2_A(inner membrane)	Sec_Post-Translational Translocation Pathway Lipoprotein Signal Peptide Cleavage 2_Association(inner membrane)	Rv1539(periplasm) + 'Transmembrane-Prolipoprotein with Sec Signal Peptide'(inner membrane) ---> 'LspA-bound-Transmembrane-Prolipoprotein with Sec Signal Peptide'(inner membrane)	Formation of Apolipoprotein from Prolipoprotein by lspA	lspA(Rv1539)	lsp cleaves the N-terminal signal peptide present in the diacylglyceryl residue.
75	SEC_PTTPLSC2_D(inner membrane)	Sec_Post-Translational Translocation Pathway Lipoprotein Signal Peptide Cleavage 2_Dissociation(inner membrane)	LspA-bound-Transmembrane-Prolipoprotein with Sec Signal Peptide'(inner membrane) ---> Transmembrane-Apolipoprotein(inner membrane) + N-terminal Signal Peptide + Rv1539(inner membrane)	Dissociation of lspA from prolipoprotein
Tat Pathway
76	TAT_AC(cytoplasm)	Tat_Acceleration Complex(cytoplasm)	Rv0009(cytoplasm) + Rv2582(cytoplasm) ---> TAT_AC(cytoplasm)	Formation of Acceleration Complex that aids in folding of protein	ppiA(Rv0009), ppiB(Rv2582)	Since folding is a slow process, it is accelerated by the peptidyl prolyl isomerases (TAT_AC) by preceding proline residues.
77	TAT_QCC(cytoplasm)	Tat_Quality Control Complex(cytoplasm)	Rv3417c(cytoplasm) + Rv0440(cytoplasm) + Rv3418c(cytoplasm) ---> TAT_QCC(cytoplasm)	Formation of Quality Control Complex that aids in folding of protein with signal peptide	groEL1(Rv3417c), groEL2(Rv0440), groES(Rv3418c)	The Quality Control Complex aids in checking the folding nature of polypeptides mainly groEL1. groEL2 phosphorylates the peptide for further ATPase activity. groES suppresses overactivity of ATPase.
78	TAT_PTC(inner membrane)	Tat_Primary Translocase Complex(inner membrane)	Rv1224(inner membrane) + Rv2093c(inner membrane) ---> TAT_PTC(inner membrane)	Formation of Tat Primary Translocase in inner membrane	tatB(Rv1224), tatC(Rv2093c)	tatB and tatC forms the Tat Primary Translocase Complex and brings the protein towards the inner membrane by proton motive force.
79	TAT_PPLP1(cytoplasm)	Tat_Pre-Prolipoprotein1(cytoplasm)	Ribosome bound Nascent protein with N-terminal Signal Peptide containing RR motif and transmembrane domain and Lipo-box motif'(cytoplasm) ---> TAT_PPLP1(cytoplasm) + Ribosome(cytoplasm)	Translation and release of pre‐prolipoproteins from ribosome to cytoplasm		Translated pre‐prolipoprotein from ribosome is left in the cytoplasm preparing itself for folding with N-terminal AXA motif like the Sec pathway, in addition to which it contains RR motif especially RRXXFK residual motif on the N-terminal side to proceed with the translocation.
80	TAT_PPLP1_FC(cytoplasm)	Tat_Pre-Prolipoprotein 1_Folding Complex(cytoplasm)	TAT_PPLP1(cytoplasm) + TAT_AC(cytoplasm) --> TAT_PPLP1_FC(cytoplasm)	Formation of protein folding complex		The complex binds on the protein to complete folding and proceed for translocation.
81	TAT_FPPLP1(cytoplasm)	Tat_Folded Pre-Prolipoprotein 1(cytoplasm)	TAT_PPLP1_FC(cytoplasm) + TAT_QCC(cytoplasm) + ATP ---> TAT_FPPLP1(cytoplasm) + ADP + Pi	Folding of pre-prolipoprotein with the help of Acceleration Complex and Quality Control Complex in the presence of ATP		Post quality check, groEL2 propels the protein towards inner membrane and helps in folding of protein with the help of ATP. Cofactor insertion may also take place for substrates with Cofactors.
82	TAT_FPPLP1_PI(inner membrane)	Tat_Folded Pre-Prolipoprotein 1_Primary Insertion(inner membrane)	TAT_FPPLP1(cytoplasm) + TAT_PTC(inner membrane) ---> TAT_FPPLP1_PI(inner membrane) + TAT_AC(cytoplasm) + TAT_QCC(cytoplasm)	The folded pre-prolipoprotein with signal peptide binds to TatBC channel		The twin RR motif present at N-terminal of folded pre-prolipoprotein is first associated with the TatBC complex by proton motive force and moved along with the transmembrane segments of the complex.
83	TAT_FPPLP1_MRCA(inner membrane)	Tat_Folded Pre-Propipoprotein 1_Membrane Retention Complex Association(inner membrane)	TAT_FPPLP1_PI(inner membrane) + Rv2094c(inner membrane) + PMF ---> TAT_FPPLP1_MRCA (inner membrane)	Binding of protein complex to TatBC along with tatA	tatA(Rv2094c), Proton Motive Force(PMF)	The protein along with TatBC complex binds to tatA channel present in the inner membrane results in polymerization of tatA resulting in formation of pore that aids in translocation in the presence of proton motive force.
84	TAT_FPPLP1_MRCD(inner membrane)	Tat_Folded Pre-Prolipoprotein 1_Membrane Retention Complex Dissociation(inner membrane)	TAT_FPPLP1_MRCA (inner membrane) + PMF ---> TAT_FPPLP1 (inner membrane) + Rv2094c(inner membrane) + TAT_PTC(inner membrane)	Translocation of folded pre-prolipoproein and integration in inner membrane after release from TAT_PTC	Proton Motive Force(PMF)	The translocation of folded pre-prolipoprotein through tatA in the presence of proton motive force and integration into inner membrane.
85	TAT_FPPLP1_A1(inner membrane)	Tat_Folded Pre-Prolipoprotein 1_Acylation 1(inner membrane)	TAT_FPPLP1(inner membrane) + Rv1614(inner_membrane) ---> Prolipoprotein(inner membrane)	lgt catalyzes the transfer of a diacylglyceryl group from PG onto prolipoprotein resulting in diacylglyceryl-prolipoprotein	lgt(Rv1614)	The addition of diacylglyceryl transferase moiety from a membrane phospholipid to the sulfhydryl group of the +1 cysteine of the conserved Lipo-box motif in the N-terminal signal peptide by lgt (leading to formation of prolipoprotein).
86	TAT_PLP1_SC(inner membrane)	Tat_Prolipoprotein 1_Signal Peptide Cleavage(inner membrane)	Prolipoprotein(inner membrane) + Rv1539(periplasm) ---> Apolipoprotein1(inner membrane) + 'N-terminal Signal Peptide'	Cleavage of the signal peptide by lspA resulting in apolipoprotein	lspA(Rv1539)	Cleavage of the signal peptide by lspA liberates the α-amino group of diacylglyceryl-cysteine resulting in conversion of prolipoprotein to apolipoprotein.
87	TAT_ALP1_A2(inner membrane)	Tat_Apolipoprotein1_Acylation 2(inner membrane)	Apolipoprotein1(inner membrane) + Rv2051c(inner membrane) --> Lipoprotein1(inner membrane)	N-acylation of prolipoprotein by lnt (ppm1) resulting in formation of mature lipoprotein	ppm1(Rv2051c)	The α-amino group of diacylglyceryl-cysteine liberated due to cleavage of signal peptide then becomes acylated by lnt resulting in mature triacylated lipoprotein. lnt (ppm1) preferentially uses PE as acyl donor. These proteins are retained in inner membrane or may be translocated to outer membrane depending on the localization of the lipoprotein.
88	TAT_PPLP2(cytoplasm)	Tat_Pre-Prolipoprotein2(cytoplasm)	Ribosome bound Nascent protein with N-terminal Signal Peptide containing RR motif and Lipo-box motif'(cytoplasm) ---> TAT_PPLP2(cytoplasm) + Ribosome(cytoplasm)	Translation and release of pre‐prolipoproteins from ribosome to cytoplasm		Translated pre‐prolipoprotein from ribosome is left in the cytoplasm preparing itself for folding with N-terminal AXA motif like the Sec pathway, in addition to which it contains RR motif especially RRXXFK residual motif on the N-terminal side to proceed with the translocation.
89	TAT_PPLP2_FC(cytoplasm)	Tat_Pre-Prolipoprotein 2_Folding Complex(cytoplasm)	TAT_PPLP2(cytoplasm) + TAT_AC(cytoplasm) --> TAT_PPLP2_FC(cytoplasm)	Formation of protein folding complex		The complex binds on the protein to complete folding and proceed for translocation.
90	TAT_FPPLP2(cytoplasm)	Tat_Folded Pre-Prolipoprotein 2(cytoplasm)	TAT_PPLP2_FC(cytoplasm) + TAT_QCC(cytoplasm) + ATP ---> TAT_FPPLP2(cytoplasm) + ADP + Pi	Folding of pre-prolipoprotein with the help of Acceleration Complex and quality Control Complex in the presence of ATP		Post quality check, groEL2 propels the protein towards inner membrane and helps in folding of protein with the help of ATP. Cofactor insertion may also take place for substrates with Cofactors.
91	TAT_FPPLP2_PI(inner membrane)	Tat_Folded Pre-Prolipoprotein 2_Primary Insertion(inner membrane)	TAT_FPPLP2(cytoplasm) + TAT_PTC(inner membrane) ---> TAT_FPPLP2_PI(inner membrane) + TAT_AC(cytoplasm) + TAT_QCC(cytoplasm)	The folded pre-prolipoprotein with signal peptide binds to TatBC channel		The twin RR motif present at N-terminal of folded pre-prolipoprotein is first associated with the TatBC complex by proton motive force and moved along with the transmembrane segments of the complex.
92	TAT_FPPLP2_MRCA(inner membrane)	Tat_Folded Pre-Prolipoprotein 2_Membrane Retention Complex Association(inner membrane)	TAT_FPPLP2_PI(inner membrane) + Rv2094c(inner membrane) + PMF ---> TAT_FPPLP2_MRCA(inner membrane)	Binding of protein complex to TatBC along with tatA	tatA(Rv2094c), Proton Motive Force(PMF)	The protein along with TatBC complex binds to tatA channel present in the inner membrane results in polymerization of tatA resulting in formation of pore that aids in translocation in the presence of proton motive force.
93	TAT_FPPLP2_MRCD(inner membrane)	Tat_Folded Pre-Prolipoprotein 2_Membrane Retention Complex Dissociation(inner membrane)	TAT_FPPLP2_MRCA(inner membrane) + PMF ---> TAT_FPPLP2(inner membrane) + Rv2094c(inner membrane) + TAT_PTC(inner membrane)	Translocation of folded pre-prolipoproein and integration in inner membrane after release from TAT_PTC	Proton Motive Force(PMF)	The translocation of folded pre-lipoprotein through tatA in the presence of proton motive force and integration into inner membrane.
94	TAT_FPPLP2_A3(inner membrane)	Tat_Folded Pre-Prolipoprotein 2_Acylation 3(inner membrane)	TAT_FPPLP2(inner membrane) + Rv1614(inner_membrane) ---> Prolipoprotein(inner membrane)	lgt catalyzes the transfer of a diacylglyceryl group from PG onto prolipoprotein resulting in diacylglyceryl-prolipoprotein	lgt(Rv1614)	The addition of diacylglyceryl transferase moiety from a membrane phospholipid to the sulfhydryl group of the +1 cysteine of the conserved Lipo-box motif in the N-terminal signal peptide by lgt (leading to formation of prolipoprotein).
95	TAT_PLP2_SC(inner membrane)	Tat_Prolipoprotein 2_Signal Peptide Cleavage(inner membrane)	Prolipoprotein(inner membrane) + Rv1539(periplasm) ---> Apolipoprotein2(inner membrane) + 'N-terminal Signal Peptide'	Cleavage of the signal peptide by lspA resulting in apolipoprotein	lspA(Rv1539)	Cleavage of the signal peptide by lspA liberates the α-amino group of diacylglyceryl-cysteine resulting in converison of prolipoprotein to apolipoprotein.
96	TAT_ALP2_A4(inner membrane)	Tat_ Apolipoprotein 2_Acylation 4(inner membrane)	Apolipoprotein2(inner membrane) + Rv2051c(inner membrane) --> Lipoprotein2(periplasm)	N-acylation of prolipoprotein by lnt (ppm1) resulting in formation of mature lipoprotein	ppm1(Rv2051c)	The α-amino group of diacylglyceryl-cysteine liberated due to cleavage of signal peptide then becomes acylated by lnt resulting in mature triacylated lipoprotein. lnt (ppm1) preferentially uses PE as acyl donor and protein is released into periplasm or inetgrated with cell membrane.
97	TAT_NP1(cytoplasm)	Tat_Nascent Protein 1(cytoplasm)	Ribosome bound Nascent protein with N-terminal Signal Peptide containing RR motif and transmembrane domain'(cytoplasm) ---> TAT_NP1(cytoplasm) + Ribosome(cytoplasm)	Translation and release of protein from ribosome to cytoplasm		Translated protein from ribosome is left in the cytoplasm preparing itself for folding with N-terminal AXA motif like the Sec pathway, in addition to which it contains RR motif especially RRXXFK residual motif on the N-terminal side to proceed with the translocation.
98	TAT_NP1_FC(cytoplasm)	Tat_Nascent Protein 1_Folding Complex(cytoplasm)	TAT_NP1(cytoplasm) + TAT_AC(cytoplasm) --> TAT_NP1_FC(cytoplasm)	Formation of protein folding complex		The complex binds on the protein to complete folding and proceed for translocation.
99	TAT_FP1(cytoplasm)	Tat_Folded Protein 1(cytoplasm)	TAT_NP1_FC(cytoplasm) + TAT_QCC(cytoplasm) + ATP ---> TAT_FP1(cytoplasm) + ADP + Pi	Folding of Protein with the help of Acceleration Complex and Quality Control Complex in the presence of ATP		Post quality check, groEL2 propels the protein towards inner membrane and helps in folding of protein with the help of ATP. Cofactor insertion may also take place for substrates with Cofactors.
100	TAT_FP1_PI(inner membrane)	Tat_Folded Protein 1_Primary Insertion(inner membrane)	TAT_FP1(cytoplasm) + TAT_PTC(inner membrane) ---> TAT_FP1_PI(inner membrane) + TAT_AC(cytoplasm) + TAT_QCC(cytoplasm)	The folded protein with signal peptide binds to TatBC channel		The twin RR motif present at N-terminal of folded pre-prolipoprotein is first associated with the TatBC complex by proton motive force and moved along with the transmembrane segments of the complex.
101	TAT_FP1_MRCA(inner membrane)	Tat_Folded Protein 1_Membrane Retention Complex Association(inner membrane)	TAT_FP1_PI(inner membrane) + Rv2094c(inner membrane) + PMF ---> TAT_FP1_MRCA(inner membrane)	Binding of folded protein complex to TatBC along with tatA	tatA(Rv2094c), Proton Motive Force(PMF)	The protein along with TatBC complex binds to tatA channel present in the inner membrane results in polymerization of tatA resulting in formation of pore that aids in translocation in the presence of proton motive force.
102	TAT_FP1_MRCD(inner membrane)	Tat_Folded Protein 1_Membrane Retention Complex Dissociation(inner membrane)	TAT_FP1_MRCA(inner membrane) + PMF ---> TAT_FP1(inner membrane) + Rv2094c(inner membrane) + TAT_PTC(inner membrane)	Translocation of folded protein and integration in inner membrane after release from Tat translocon	Proton Motive Force(PMF)	The translocation of folded protein through tatA in the presence of proton motive force and integration into inner membrane.
103	TAT_FP1_SC(inner membrane)	Tat_Folded Protein 1_Signal Peptide Cleavage(inner membrane)	TAT_FP1(inner membrane) + Rv2903c(inner membrane) ---> 'Folded Protein with Transmembrane domain'(inner membrane) + 'N-terminal Signal Peptide'	Cleavage of the signal peptide by lepB	lepB(Rv2903c)	The inner membrane anchored signal peptidase lepB cleaves the N-terminal signal peptides and proteins.
104	TAT_NP2(cytoplasm)	Tat_Nascent Protein 2(cytoplasm)	Ribosome bound Nascent protein with N-terminal Signal Peptide containing RR motif'(cytoplasm) ---> TAT_NP2(cytoplasm) + Ribosome(cytoplasm)	Translation and release of protein from ribosome to cytoplasm		Translated protein from ribosome is left in the cytoplasm preparing itself for folding with N-terminal AXA motif like the Sec pathway, in addition to which it contains RR motif especially RRXXFK residual motif on the N-terminal side to proceed with the translocation.
105	TAT_NP2_FC(cytoplasm)	Tat_Nascent Protein 2_Folding Complex(cytoplasm)	TAT_NP2(cytoplasm) + TAT_AC(cytoplasm) --> TAT_NP2_FC(cytoplasm)	Formation of protein folding complex		The complex binds on the protein to complete folding and proceed for translocation.
106	TAT_FP2(cytoplasm)	Tat_Folded Protein 2(cytoplasm)	TAT_NP2_FC(cytoplasm) + TAT_QCC(cytoplasm) + ATP ---> TAT_FP2(cytoplasm) + ADP + Pi	Folding of protein with the help of Acceleration Complex and Quality Control Complex in the presence of ATP		Post quality check, groEL2 propels the protein towards inner membrane and helps in folding of protein with the help of ATP. Cofactor insertion may also take place for substrates with Cofactors.
107	TAT_FP2_PI(inner membrane)	Tat_Folded Protein 2_Primary Insertion(inner membrane)	TAT_FP2(cytoplasm) + TAT_PTC(inner membrane) ---> TAT_FP2_PI(inner membrane) + TAT_AC(cytoplasm) + TAT_QCC(cytoplasm)	The folded protein with signal peptide binds to TatBC channel		The twin RR motif present at N-terminal of folded pre-prolipoprotein is first associated with the TatBC complex by proton motive force and moved along with the transmembrane segments of the complex.
108	TAT_FP2_MRCA(inner membrane)	Tat_Folded Protein 2_Membrane Retention Complex Association(inner membrane)	TAT_FP2_PI(inner membrane) + Rv2094c(inner membrane) + PMF ---> TAT_FP2_MRCA(inner membrane)	Binding of folded protein complex along with TatBC with tatA	tatA(Rv2094c), Proton Motive Force(PMF)	The protein along with TatBC complex binds to tatA channel present in the inner membrane results in polymerization of tatA resulting in formation of pore that aids in translocation in the presence of proton motive force.
109	TAT_FP2_MRCD(periplasm)	Tat_Folded Protein 2_Membrane Retention Complex Dissociation(periplasm)	TAT_FP2_MRCA(inner membrane) + PMF ---> TAT_FP2(periplasm) + Rv2094c(inner membrane) + TAT_PTC(inner membrane)	Translocation of folded protein in to periplasm	Proton Motive Force(PMF)	The translocation of folded protein through tatA in the presence of proton motive force.
110	TAT_FP2_SC(periplasm)	Tat_Folded Protein 2_Signal Peptide Cleavage(periplasm)	TAT_FP2(periplasm) + Rv2903c(inner membrane) ---> 'Folded Protein with RR motif'(periplasm) + 'N-terminal Signal Peptide'	Cleavage of the signal peptide by lepB	lepB(Rv2903c)	The inner membrane anchored signal peptidase lepB cleaves the N-terminal signal peptides and proteins.
Esx-1 Pathway
111	ESX1_IMAC(inner membrane)	ESX1_Inner Membrane ATPase Complex(inner membrane)	Rv3871(cytoplasm) + Rv3870(inner membrane) ---> ESX1_IMAC(inner membrane)	Formation of eccCa1 ATPase complex with eccCb1 facing towards cytoplasm	eccCb1(Rv3871), eccCa1(Rv3870)	ESX1_IMAC is an ATPase complex formed by the components eccCa1 and eccCb1. eccCb1 faces towards cytoplasm.
112	ESX1_IMTC(inner membrane)	ESX1_Inner Membrane Translocon Complex(inner membrane)	Rv3869(inner membrane) + ESX1_IMAC(inner membrane) + 2 Rv3877(inner membrane) + Rv3882c(inner membrane) + Rv3883c(inner membrane) ---> ESX1_IMTC(inner membrane)	Formation of translocon complex in the inner membrane	eccB1(Rv3869), eccD1(Rv3877), eccE1(Rv3882c), mycP1(Rv3883c)	ESX1_IMTC is the ESX-1 translocon complex formed in the inner membrane by eccB1, eccCab1, eccD1, eccE1 and mycP1 components in ratio of 1:1:2:1:1.
113	ESX1_PEP(cytoplasm)	ESX1_PE Protein(cytoplasm)	Ribosome bound nascent Protein with N-terminal PE motif and C-terminal YXXXD/E motif'(cytoplasm) ---> ESX1_PE(cytoplasm) + Ribosome(cytoplasm)	Translation of pe protein from ribosome	pe35(Rv3872)	ESX1_PE is a protein with an N-terminal PE motif and a C-terminal YXXXD/E motif that gets translated in the ribosome and is released into the cytoplasm.
114	ESX1_PPEP(cytoplasm)	ESX1_PPE Protein(cytoplasm)	Ribosome bound nascent Protein with N-terminal PPE motif and WXG motif'(cytoplasm) ---> ESX1_PPE(cytoplasm) + Ribosome(cytoplasm)	Translation of ppe protein from ribosome	ppe68(Rv3873)	ESX1_PPE is a protein with an N-terminal PPE motif and WXG motif that gets translated in the ribosome and is released into the cytoplasm.
115	ESX1_PPEPEPC(cytoplasm)	ESX1_PPEPE Protein Complex(cytoplasm)	ESX1_PE(cytoplasm) + ESX1_PPE(cytoplasm) ---> ESX1_PPEPEPC(cytoplasm)	Formation of the ppe-pe protein complex with a bipartite signal		ESX1_PPEPEPC is a dimmer formed by the ppe protein and pe protein that contains a bipartite signal with WXG and YXXXD/E motif.
116	ESX1_PPEPECC(cytoplasm)	ESX1_PEPPE Chaperone Complex(cytoplasm)	ESX1_PPEPEPC(cytoplasm) + Rv3866(cytoplasm) ---> ESX1_PPEPECC(cytoplasm)	Formation of chaperone complex of ppe-pe protein complex with espG1	espG1(Rv3866)	ESX1_PEPPE chaperone complex is formed when the ppe-pe protein complex binds with the espG1 chaperone, which helps in maintaining the stability of the protein complex before transport.
117	ESX1_PPEPEAC(cytoplasm)	ESX1_PPEPE ATPase Complex(cytoplasm)	ESX1_PPEPECC(cytoplasm) + Rv3868(cytoplasm) + ATP ---> ESX1_PPEPEAC(cytoplasm) + Rv3866(cytoplasm) + ADP + Pi	Formation of ATPase complex with eccA1 and removal of espG chaperone	eccA1(Rv3868)	The binding of ppe-pe-espG1 complex with eccA1 helps in the transport of the complex to the inner membrane translocon, and the espG1 chaperone is removed from the complex in the presence of ATP.
118	ESX1_PPEPEIMTC(inner membrane)	ESX1_PPEPE Inner Membrane Translocation Complex(inner membrane)	ESX1_PPEPEAC(cytoplasm) + ESX1_IMTC(inner membrane) + ATP ---> ESX1_PPEPEIMTC(inner membrane) + Rv3868(cytoplasm) + ADP + Pi	Formation of ESX1_PPEPEIMTC for translocation of ppe-pe protein along the translocase complex		The binding of ppe-pe-espG1 complex with the D3 domain of eccCb1 results in transport of the protein complex across the membrane and simultaneous release of eccA1 in the presence of ATP.
119	ESX1_PPEPEPM(periplasm)	ESX1_PPEPE Periplasmic Movement(periplasm)	ESX1_PPEPEIMTC(inner membrane) + ATP ---> ESX1_IMTC(inner membrane) + ESX1_PPEPEPC(periplasm) + ADP + Pi	Movement of ppe-pe protein into the periplasm		The ppe-pe protein complex is transported into the periplasm to form a channel in the outer membrane. The pe and ppe proteins are redundant, and this helps in the secretion of other ESX1 proteins.
120	ESX1_TP1(cytoplasm)	ESX1_Translated Protein 1(cytoplasm)	Ribosome bound nascent Protein with N-terminal WXG motif'(cytoplasm) ---> ESX1_TP1(cytoplasm) + Ribosome(cytoplasm)	Translation of ESX proteins from ribosome	esxA(Rv3875)	The protein gets translated in the ribosome and is released into the cytoplasm.
121	ESX1_TP2(cytoplasm)	ESX1_Translated Protein 2(cytoplasm)	Ribosome bound nascent Protein with N-terminal WXG motif and C-terminal YXXXD motif and a short Carboxy terminal peptide'(cytoplasm) ---> ESX1_TP2(cytoplasm) + Ribosome(cytoplasm)	Translation of ESX proteins from ribosome	esxB(Rv3874)	The protein gets translated in the ribosome and is released into the cytoplasm.
122	ESX1_PC(cytoplasm)	ESX1_Protein Complex(cytoplasm)	ESX1_TP1(cytoplasm) + ESX1_TP2(cytoplasm) ---> ESX1_PC(cytoplasm)	Formation of ESX1 protein complex with a bipartite signal		The esxA and esxB proteins together form a protein complex with a bipartite signal containing WXG and YXXXD/E motif.
123	ESX1_IMT(inner membrane)	ESX1_Inner Membrane Translocation(inner membrane)	ESX1_PC(cytoplasm) + ESX1_IMTC(inner membrane) + ATP ---> ESX1_IMT(inner membrane) + ADP + Pi	The formation of complex between the ESX1 protein complex and eccCb1 ATPase present in the translocon complex		ESX1 Protein Complex with WXG and YXXXD/E motif binds to ESX1 translocase located in the inner membrane in the presence of ATP, and the protein gets translocated from the cytoplasm into the inner membrane.
124	ESX1_PM(periplasm)	ESX1_Periplasmic Movement(periplasm)	ESX1_IMT(inner membrane) + ATP ---> ESX1_PC(periplasm) + ADP + Pi + ESX1_IMTC(inner membrane)	Movement of ESX1 protein complex into periplasm		The protein complex gets translocated from the inner membrane to the periplasm with simultaneous hydrolysis of ATP.
125	ESX1_OMC1(outer Membrane)	ESX1_Outer Membrane Channel 1(outer membrane)	ESX1_PPEPEPC(periplasm) + ESX1_PC(periplasm) ---> ESX1_OMC1(outer membrane)	Interaction between ppe-pe protein complex and ESX1 protein complex to form a channel in the outer membrane		The ESX1 protein complex binds with the ppe and pe proteins to form a channel in the outer membrane.
126	ESP_TP1(cytoplasm)	ESP_Translated Protein 1(cytoplasm)	Ribosome bound nascent Protein with N-terminal PPE motif and WXG motif'(cytoplasm) ---> ESP_TP1(cytoplasm) + Ribosome(cytoplasm)	Translation of ESP proteins from ribosome	espB(Rv3881c)	The espB protein, containing an N-terminal PPE motif and WXG motif, gets translated in the ribosome and released into the cytoplasm.
127	ESP_PC1(cytoplasm)	ESP_Protein Complex 1(cytoplasm)	ESP_TP1(cytoplasm) + Rv3879c(cytoplasm) + Rv3878(cytoplasm) ---> ESP_PC1(cytoplasm)	ESP protein forms a stable complex with espK and espJ	espK(Rv3879c), espJ(Rv3878)	The espB protein forms a stable complex with chaperones espJ and espK.
128	ESP_IMT1(inner membrane)	ESP_Inner Membrane Translocation 1(inner membrane)	ESP_PC1(cytoplasm) + ESX1_IMTC(inner membrane) ---> ESP_IMT1(inner membrane)	The ESP protein complex, containing espB/espK and espJ, gets associated with the eccCb1 ATPase of the inner membrane translocon and transported through the inner membrane		The espB-espK-espJ protein complex gets translocated from the inner membrane as espB directly interacts with the D3 domain of the eccCb1 ATPase present in the translocon.
129	ESP_PM1(periplasm)	ESP_Periplasmic Movement 1(periplasm)	ESP_IMT1(inner membrane) + ATP ---> ESP_PC1(periplasm) + ADP +Pi	Movement of ESP protein complex into periplasm		The espB-espK-espJ protein complex gets translocated from the inner membrane to the periplasm.
130	ESP_OMC2(outer membrane)	ESX1_Outer Membrane Channel 2(outer membrane)	ESX1_OMC1(outer membrane) + ESP_PC1(periplasm) + ATP ---> ESX1_OMC2(outer membrane) + ADP + Pi	Interaction between ppe-pe protein complex, ESX1 protein complex and Esp protein complex to form a channel in the outer membrane		The ppe-pe protein complex, the ESX1 protein complex, and the ESP protein complex together form a channel in the outer membrane.
131	ESP_TP2(cytoplasm)	ESP_Translated Protein 2(cytoplasm)	Ribosome bound nascent Protein N-terminal WXG motif'(cytoplasm) ---> ESP_TP2(cytoplasm) + Ribosome(cytoplasm)	Translation of ESP proteins from ribosome	espA(Rv3616c), espE(Rv3864)	The protein gets translated in the ribosome and is released into the cytoplasm.
132	ESP_TP3(cytoplasm)	ESP_Translated Protein 3(cytoplasm)	Ribosome bound nascent Protein with YXXXD motif and a C-terminal tail'(cytoplasm) ---> ESP_TP3(cytoplasm) + Ribosome(cytoplasm)	Translation of ESP proteins from ribosome	espC(Rv3615c), espF(Rv3865)	The protein gets translated in the ribosome and is released into the cytoplasm.
133	ESP_PC2(cytoplasm)	ESP Protein Complex 2(cytoplasm)	ESP_TP2(cytoplasm) + ESP_TP3(cytoplasm) ---> ESP_PC2(cytoplasm)	Formation ESP protein complex having a bipartite signal		The ESP protein reacts with its cognate pair of protein and forms a complex with a bipartite signal.
134	ESP_CC(cytoplasm)	ESP_Chaperone Complex(cytoplasm)	ESP_PC2(cytoplasm) + Rv3880c(cytoplasm) + Rv3614c(cytoplasm) + Rv3867(cytoplasm) ---> ESP_CC(cytoplasm)	Formation of ESP protein chaperone complex for stability	espL(Rv3880c), espD(Rv3614c), espH(Rv3867)	The ESP protein complex is stabilized by chaperones in the cytoplasm.
135	ESP_IMT2(inner membrane)	ESP_Inner Membrane Translocation 2(inner membrane)	ESP_CC(cytoplasm) + ESX1_IMTC(inner membrane) + ATP ---> ESP_IMT2(inner membrane) + ADP + Pi	Translocation of the cytoplasmic ESP complex to the inner membrane using ATP		The protein complex is transported from the cytoplasm to the inner membrane using the eccCb1 ATPase.
136	ESP_PM2(periplasm)	ESP_Periplasmic Movement 2(periplasm)	ESP_IMT2(inner membrane) + ATP ---> ESP_PC2(periplasm) + ADP + Pi	Movement of the ESP protein complex into the periplasm		The ESP proteins are translocated into the periplasm.
137	ESX1_OMT(outer membrane)	ESX1_Outer Membrane Translocation(outer membrane)	ESP_PC2(periplasm) + ESX1_OMC2(outer membrane) ---> ESX1_PPEPEPC(outer membrane) + ESP_PC2(extracellular) + ESX1_PC(extracellular) + ESP_PC1(extracellular)	Translocation of protein from the outer membrane to the extracellular		The protein passes through the channel and gets secreted into the extracellular space.
138	ESX1_MCETC(outer membrane)	ESX1_MCE Translocation Complex(outer membrane)	Rv0169(outer membrane) + Rv0170(outer membrane) + Rv0171(outer membrane) + Rv0172(outer membrane) + Rv0174(outer membrane) ---> ESX1_MCETC(outer membrane)	MCE complex formation in outer membrane	mce1A(Rv0169), mce1B(Rv0170), mce1C(Rv0171), mce1D(Rv0172), mce1F(Rv0174)	The MCE translocation complex is active during the infection and helps in the host cell's lipid uptake.
139	ESX1_MCEOMT(outer membrane)	ESX1_MCE Outer Membrane Translocation(outer membrane)	Protein with N-terminal WXG motif and C-terminal YXXXD/E motif'(outer membrane) + ESX1_MCETC(outer membrane) ---> 'Protein with N-terminal WXG motif and C-terminal YXXXD/E motif'(extracellular)	Translocation of protein from the outer membrane to the extracellular		The protein passes through the MCE channel and gets secreted into the extracellular space.
Esx-2 Pathway
140	ESX2_IMTC(inner membrane)	ESX2_Inner Membrane Translocon Complex(inner membrane)	Rv3895c(inner membrane) + Rv3894c(inner membrane) + 2 Rv3887c(inner membrane) + Rv3885c(inner membrane) + Rv3886c(inner membrane) ---> ESX2_IMTC(inner membrane)	Formation of translocation complex in the inner membrane	eccB2(Rv3895c), eccD2(Rv3887c), eccE2(Rv3885c), eccC2(Rv3894c), mycP2(Rv3886c)	ESX2_IMTC is the ESX2 translocon complex formed in the inner membrane by eccB2, eccC2, eccD2, eccE2, and mycP1 components in a ratio of 1:1:2:1:1.
141	ESX2_PEP(cytoplasm)	ESX2_PE Protein(cytoplasm)	Ribosome bound nascent Protein with N-terminal PE motif and C-terminal YXXXD/E motif'(cytoplasm) ---> ESX2_PE(cytoplasm) + Ribosome(cytoplasm)	Translation of pe protein from ribosome	pe36(Rv3893c)	The protein gets translated in the ribosome and is released into the cytoplasm.
142	ESX2_PPEP(cytoplasm)	ESX2_PPE Protein(cytoplasm)	Ribosome bound nascent Protein with N-terminal PPE motif and WXG motif'(cytoplasm) ---> ESX2_PPE(cytoplasm) + Ribosome(cytoplasm)	Translation of ppe protein from ribosome	ppe69(Rv3892c)	The protein gets translated in the ribosome and is released into the cytoplasm.
143	ESX2_PPEPEPC(cytoplasm)	ESX2_PPEPE Protein Complex(cytoplasm)	ESX2_PE(cytoplasm) + ESX2_PPE(cytoplasm) ---> ESX2_PPEPEPC(cytoplasm)	Formation of the ppe-pe protein complex with a bipartite signal		ESX2_PPEPEPC is the dimer formed by the ppe protein and pe protein that contains a bipartite signal with WXG and YXXXD/E motif.
144	ESX2_PPEPECC(cytoplasm)	ESX2_PEPPE Chaperone Complex(cytoplasm)	ESX2_PPEPEPC(cytoplasm) + Rv3889c(cytoplasm) ---> ESX2_PPEPECC(cytoplasm)	Formation of the chaperone complex of the ppe-pe protein complex with espG2	espG2(Rv3889c)	The binding of the ppe-pe protein complex with the espG2 chaperone helps in maintaining the stability of the protein complex before transport.
145	ESX2_PPEPEAC(cytoplasm)	ESX2_PPEPE ATPase Complex(cytoplasm)	ESX2_PPEPECC(cytoplasm) + Rv3884c(cytoplasm) + ATP ---> ESX2_PPEPEAC(cytoplasm) + Rv3889c(cytoplasm) + ADP + Pi	Formation of ATPase complex with eccA2 and removal of espG2 chaperone	eccA2(Rv3884c)	The binding of ppe-pe-espG2 complex with eccA2 helps in transport of the complex to the inner membrane translocon, and the espG2 chaperone is removed from the complex in the presence of ATP.
146	ESX2_PPEPEIMC(inner membrane)	ESX2_PPEPE Inner Membrane Translocation Complex(inner membrane)	ESX2_PPEPEAC(cytoplasm) + ESX2_IMTC(inner membrane) + ATP ---> ESX2_PPEPEIMTC(inner membrane) + Rv3884c(cytoplasm) + ADP + Pi	Formation of ESX2_PPEPEIMTC for translocation of ppe-pe protein along the translocase complex		The binding of ppe-pe-eccA2 Complex with D3 domain of eccC2 results in transport of the protein complex across the membrane and simultaneous release of eccA2 in the presence of ATP.
147	ESX2_PPEPEPM(periplasm)	ESX2_PPEPE Periplasmic Movement(periplasm)	ESX2_PPEPEIMTC(inner membrane) + ATP ---> ESX2_IMTC(inner membrane) + ESX2_PPEPEPM(periplasm) + ADP + Pi	Movement of ppe-pe protein into the periplasm		The ppe-pe protein complex is transported into the periplasm to form a channel in the membrane. The pe and ppe proteins are redundant, and this helps in the secretion of other ESX2 proteins.
148	ESX2_TP1(cytoplasm)	ESX2_Translated Protein 1(cytoplasm)	Ribosome bound nascent Protein with N-terminal WXG motif'(cytoplasm) ---> ESX2_TP1(cytoplasm) + Ribosome(cytoplasm)	Translation of ESX proteins from ribosome	esxC(Rv3890c)	The protein gets translated in the ribosome and is released into the cytoplasm.
149	ESX2_TP2(cytoplasm)	ESX2_Translated Protein 2(cytoplasm)	Ribosome bound nascent Protein with N-terminal WXG motif and C-terminal YXXXD motif and a short Carboxy terminal peptide'(cytoplasm) ---> ESX2_TP2(cytoplasm) + Ribosome(cytoplasm)	Translation of ESX proteins from ribosome	esxD(Rv3891c)	The protein gets translated in the ribosome and is released into the cytoplasm.
150	ESX2_PC(cytoplasm)	ESX2_Protein Complex(cytoplasm)	ESX2_TP1(cytoplasm) + ESX2_TP2(cytoplasm) ---> ESX2_PC(cytoplasm)	Formation of the ESX2 protein complex with a bipartite signal		The esxC and esxD proteins together form a protein complex with a bipartite signal containing WXG and YXXXD/E motif.
151	ESX2_IMT(inner membrane)	ESX2_Inner Membrane Translocation(inner membrane)	ESX2_PC(cytoplasm) + ESX2_IMTC(inner membrane) + ATP ---> ESX2_IMT(inner membrane) + ADP + Pi	Translocation of ESX2 protein from the cytoplasm to the inner membrane in the presence of ATP		ESX2 protein complex with WXG and YXXXD/E motif binds to ESX2 translocase located in the inner membrane. In the presence of ATP, the protein gets translocated from the cytoplasm into the inner membrane.
152	ESX2_PM(periplasm)	ESX2 Periplasmic Movement(periplasm)	ESX2_IMT(inner membrane) + ATP ---> ESX2_PC(periplasm) + ADP + Pi + ESX2_IMTC(inner membrane)	Movement of the ESX2 protein complex into the periplasm		The protein complex gets translocated from the inner membrane to the periplasm with simultaneous hydrolysis of ATP.
153	ESX2_OMC1(outer membrane)	ESX2_Outer Membrane Channel 1(outer membrane)	ESX2_PPEPEPC(periplasm) + ESX2_PC(periplasm) ---> ESX2_OMC1(outer membrane)	Interaction between the ppe-pe protein complex and the ESX2 protein complex to form a channel in the outer membrane		The ESX2 protein complex binds with the ppe and pe proteins to form a channel in the outer membrane.
154	ESX2_OMT(outer membrane)	ESX2_Outer Membrane Translocation(outer membrane)	ESX2_OMC1(outer membrane) ---> ESX2_PPEPEPC(outer membrane) + ESX2_PC(extracellular)	Translocation of protein from the outer membrane to the extracellular		The protein passes through the channel and gets secreted into the extracellular space.
155	ESX2_MCETC(outer membrane)	ESX2_MCE Translocation Complex(outer membrane)	Rv0589(outer membrane) + Rv0590(outer membrane) + Rv0592(outer membrane) + Rv0594(outer membrane) ---> ESX2_MCETC(outer membrane)	MCE complex formation in the outer membrane	mce2A(Rv0589), mce2B(Rv0590), mce2D(Rv0592), mce2F(Rv0594)	The MCE translocation complex is active during the infection and helps in the host cell's lipid uptake.
156	ESX2_MCEOMT(outer membrane)	ESX2_MCE Outer Membrane Translocation(outer membrane)	Protein with N-terminal WXG motif and C-terminal YXXXD/E motif'(outer membrane) + ESX2_MCETC(outer membrane) ---> 'Protein with N-terminal WXG motif and C-terminal YXXXD/E motif'(extracellular)	Translocation of protein from the outer membrane to the extracellular		The protein passes through the MCE channel and gets secreted into the extracellular space.
Esx-3 Pathway
157	ESX3_IMTC(inner membrane)	ESX3_Inner Membrane Translocon Complex(inner membrane)	Rv0283(inner membrane) + Rv0284(inner membrane) + 2 Rv0290(inner membrane) + Rv0292(inner membrane) + Rv0291(inner membrane) ---> ESX3_IMTC(inner membrane)	Formation of translocon complex in the inner membrane	eccB3(Rv0283), eccD3(Rv0290), eccE3(Rv0292), eccC3(Rv0284), mycP3(Rv0291)	eccB3, eccC3, eccD3, eccE3, and mycP3 form a translocon complex in the inner membrane in a ratio of 1:1:2:1:1.
158	ESX3_PEP(cytoplasm)	ESX3_PE Protein(cytoplasm)	Ribosome bound nascent Protein with N-terminal PE motif and C-terminal YXXXD/E motif'(cytoplasm) ---> ESX3_PE(cytoplasm) + Ribosome(cytoplasm)	Translation of pe protein from ribosome	pe5(Rv0285 )	The protein gets translated in the ribosome and is released into the cytoplasm.
159	ESX3_PPEP(cytoplasm)	ESX3_PPE Protein(cytoplasm)	Ribosome bound nascent Protein with N-terminal PPE motif and WXG motif'(cytoplasm) ---> ESX3_PPE(cytoplasm) + Ribosome(cytoplasm)	Translation of ppe protein from ribosome	ppe4(Rv0286 )	The protein gets translated in the ribosome and is released into the cytoplasm.
160	ESX3_PPEPEPC(cytoplasm)	ESX3_PPEPE Protein Complex(cytoplasm)	ESX3_PE(cytoplasm) + ESX3_PPE(cytoplasm) ---> ESX3_PPEPEPC(cytoplasm)	Formation of the ppe-pe protein complex with a bipartite signal		ESX3_PPEPEPC is a dimer formed by the ppe protein and pe protein that contain a bipartite signal with WXG and YXXXD/E motif.
161	ESX3_PPEPECC(cytoplasm)	ESX3_PEPPE Chaperone Complex(cytoplasm)	ESX3_PPEPEPC(cytoplasm) + Rv0289(cytoplasm) ---> ESX3_PPEPECC(cytoplasm)	Formation of the chaperone complex of the ppe-pe protein complex with espG3	espG3(Rv0289)	The binding of the ppe-pe protein complex with the espG3 chaperone helps in maintaining the stability of the protein complex before transport.
162	ESX3_PPEPEAC(cytoplasm)	ESX3_PPEPE ATPase Complex(cytoplasm)	ESX3_PPEPECC(cytoplasm) + Rv0282(cytoplasm) + ATP ---> ESX3_PPEPEAC(cytoplasm) + Rv0289(cytoplasm) + ADP + Pi	Formation of ATPase complex with eccA3 and removal of espG3 chaperone	eccA3(Rv0282)	The binding of ppe-pe-espG3 complex with eccA3 helps in transport of complex to inner membrane translocon and the espG3 chaperone is removed from the complex in the presence of ATP.
163	ESX3_PPEPEIMTC(inner membrane)	ESX3_PPEPE Inner Membrane Translocation Complex(inner membrane)	ESX3_PPEPEAC(cytoplasm) + ESX3_IMTC(inner membrane) + ATP ---> ESX3_PPEPEIMTC(inner membrane) + Rv0282(cytoplasm) + ADP + Pi	Formation of ESX3_PPEPEIMTC for translocation of ppe-pe protein along the translocase complex		The binding of ppe-pe-eccA3 complex with D3 domain of eccC3 results in the transport of the protein complex across the membrane and simultaneous release of eccA3 in the presence of ATP.
164	ESX3_PPEPEPM(periplasm)	ESX3_PPEPE Periplasmic Movement(periplasm)	ESX3_PPEPEIMTC(inner membrane) + ATP ---> ESX3_IMTC(inner membrane) + ESX3_PPEPEPC(periplasm) + ADP + Pi	Movement of ppe-pe protein into the periplasm		The ppe-pe protein complex is transported into the periplasm to form a channel in the mycobacterial outer membrane. The pe and ppe proteins are redundant, and this helps in the secretion of other ESX3 proteins.
165	ESX3_TP1(cytoplasm)	ESX3_Translated Protein 1(cytoplasm)	Ribosome bound nascent Protein with N-terminal WXG motif'(cytoplasm) ---> ESX3_TP1(cytoplasm) + Ribosome(cytoplasm)	Translation of ESX proteins from ribosome	esxH(Rv0288)	The protein gets translated in the ribosome and is released into the cytoplasm.
166	ESX3_TP2(cytoplasm)	ESX3_Translated Protein 2(cytoplasm)	Ribosome bound nascent Protein with N-terminal WXG motif and C-terminal YXXXD motif and a short Carboxy terminal peptide'(cytoplasm) ---> ESX3_TP2(cytoplasm) + Ribosome(cytoplasm)	Translation of ESX proteins from ribosome	esxG(Rv0287)	The protein gets translated in the ribosome and is released into the cytoplasm.
167	ESX3_PC(cytoplasm)	ESX3_Protein Complex(cytoplasm)	ESX3_TP1(cytoplasm) + ESX3_TP2(cytoplasm) ---> ESX3_PC(cytoplasm)	Formation of ESX3 protein complex with a bipartite signal		The esxH and esxG proteins together form a protein complex with a bipartite signal containing WXG and YXXXD/E motif.
168	ESX3_IMT(inner membrane)	ESX3_Inner Membrane Translocation(inner membrane)	ESX3_PC(cytoplasm) + ESX3_IMTC(inner membrane) + ATP ---> ESX3_IMT(inner membrane) + ADP + Pi	Translocation of ESX3 protein from the cytoplasm to the inner membrane in the presence of ATP		ESX3 protein complex with WXG and YXXXD/E motif binds to the ESX3 translocase located in the inner membrane. In the presence of ATP, the protein gets translocated from the cytoplasm into the inner membrane.
169	ESX3_PM(periplasm)	ESX3 Periplasmic Movement(periplasm)	ESX3_IMT(inner membrane) + ATP ---> ESX3_PC(periplasm) + ADP + Pi + ESX3_IMTC(inner membrane)	Movement of ESX3 protein complex into the periplasm		The protein complex gets translocated from the inner membrane to the periplasm with simultaneous hydrolysis of ATP.
170	ESX3_OMC1(outer membrane)	ESX3_Outer Membrane Channel 1(outer membrane)	ESX3_PPEPEPC(periplasm) + ESX3_PC(periplasm) ---> ESX3_OMC1(outer membrane)	Interaction between the ppe-pe protein complex and the ESX3 protein complex to form a channel in the outer membrane		The ESX3 protein complex binds with the ppe and pe proteins to form a channel in the outer membrane.
171	ESX3_OMT(outer membrane)	ESX3_Outer Membrane Translocation(outer membrane)	ESX3_OMC1(outer membrane) ---> ESX3_PC(periplasm) + ESX3_PPEPEPC(extracellular)	Translocation of protein from the outer membrane to the extracellular		The protein passes through the channel and gets secreted into the extracellular space.
172	ESX3_MCETC(outer membrane)	ESX3_MCE Translocation Complex(outer membrane)	Rv1966(outer membrane) + Rv1967(outer membrane) + Rv1968(outer membrane) + Rv1969(outer membrane) + Rv1971(outer membrane) ---> ESX3_MCETC(outer membrane)	MCE complex formation in the outer membrane	mce3A(Rv1966), mce3B(Rv1967), mce3C(Rv1968), mce3D(Rv1969), mce3F(Rv1971)	The MCE translocation complex is active during the infection and helps in the host cell's lipid uptake.
173	ESX3_MCEOMT(outer membrane)	ESX3_MCE Outer Membrane Translocation(outer membrane)	Protein with N-terminal WXG motif and C-terminal YXXXD/E motif'(outer membrane) + ESX3_MCETC(outer membrane) ---> 'Protein with N-terminal WXG motif and C-terminal YXXXD/E motif'(extracellular)	Translocation of protein from the outer membrane to the extracellular		The protein passes through the MCE channel and gets secreted into the extracellular space.
Esx-4 Pathway
174	ESX4_IMTC(inner membrane)	ESX4_Inner Membrane Translocon Complex(inner membrane)	Rv3450c(inner membrane) + 2 Rv3448(inner membrane) + Rv3447c(inner membrane) + Rv0291(inner membrane) ---> ESX4_IMTC(inner membrane)	Formation of translocon complex in the inner membrane	eccB4(Rv3450c), eccD4(Rv3448), eccC4(Rv3447c), mycP4(Rv3449)	eccB4, eccC4, eccD4, and mycP4 form a translocon complex in inner membrane in the ratio of 1:2:1:1.
175	ESX4_TP1(cytoplasm)	ESX4_Translated Protein 1(cytoplasm)	Ribosome bound nascent Protein with N-terminal WXG motif'(cytoplasm) ---> ESX4_TP1(cytoplasm) + Ribosome(cytoplasm)	Translation of ESX proteins from ribosome	esxT(Rv3444c)	The protein gets translated in the ribosome and is released into the cytoplasm.
176	ESX4_TP2(cytoplasm)	ESX4_Translated Protein 2(cytoplasm)	Ribosome bound nascent Protein with N-terminal WXG motif and C-terminal YXXXD motif and a short Carboxy terminal peptide'(cytoplasm) ---> ESX4_TP2(cytoplasm) + Ribosome(cytoplasm)	Translation of ESX proteins from ribosome	esxU(Rv3445c)	The protein gets translated in the ribosome and is released into the cytoplasm.
177	ESX4_PC(cytoplasm)	ESX4_Protein Complex(cytoplasm)	ESX4_TP1(cytoplasm) + ESX4_TP2(cytoplasm) ---> ESX4_PC(cytoplasm)	Formation of ESX4 protein complex with a bipartite signal		The esxT and esxU proteins form a protein complex with a bipartite signal containing WXG and YXXXD/E motif.
178	ESX4_IMT(inner membrane)	ESX4_Inner Membrane Translocation(inner membrane)	ESX4_PC(cytoplasm) + ESX4_IMTC(inner membrane) + ATP ---> ESX4_IMT(inner membrane) + ADP + Pi	Translocation of ESX4 proteins from the cytoplasm to the inner membrane in the presence of ATP		ESX4 protein complex with WXG and YXXXD/E motif binds to the ESX4 translocase located in the inner membrane. In the presence of ATP, the protein gets translocated from the cytoplasm into the inner membrane.
179	ESX4_PM(periplasm)	ESX4 Periplasmic Movement(periplasm)	ESX4_IMT(inner membrane) + ATP ---> ESX4_PC(periplasm) + ADP + Pi + ESX4_IMTC(inner membrane)	Movement of the ESX4 protein complex into the periplasm		The protein complex gets translocated from the inner membrane to the periplasm with simultaneous hydrolysis of ATP.
180	ESX4_OMC1(outer membrane)	ESX4_Outer Membrane Channel 1(outer membrane)	ESXN_PPEPEPC(periplasm) + ESX4_PC(periplasm) ---> ESX4_OMC1(outer membrane)	Interaction between the ppe-pe protein complex and the ESX4 protein complex to form a channel in the outer membrane		The ESX4 protein complex reacts with redundant ppe and pe proteins (N can be ESX1, ESX2, ESX3, or ESX5) to form a channel in the outer membrane.
181	ESX4_OMT(outer membrane)	ESX4_Outer Membrane Translocation(outer membrane)	ESX4_OMC1(outer membrane) ---> ESX4_PC(periplasm) + ESXN_PPEPEPC(extracellular)	Translocation of protein from the outer membrane to the extracellular		The protein passes through the channel and gets secreted into the extracellular space.
182	ESX4_MCETC(outer membrane)	ESX4_MCE Translocation Complex(outer membrane)	Rv3499c(outer membrane) + Rv3498c(outer membrane) + Rv3497c(outer membrane) + Rv3496c(outer membrane) + Rv3494c(outer membrane) ---> ESX4_MCETC(outer membrane)	MCE complex formation in the outer membrane	mce4A(Rv3499c), mce4B(Rv3498c), mce4C(Rv3497c), mce4D(Rv3496c), mce4F(Rv3494c)	The MCE translocation complex is active during the infection and helps in the host cell's lipid uptake.
183	ESX4_MCEOMT(outer membrane)	ESX4_MCE Outer Membrane Translocation(outer membrane)	Protein with N-terminal WXG motif and C-terminal YXXXD/E motif'(outer membrane) + ESX4_MCETC(outer membrane) ---> 'Protein with N-terminal WXG motif and C-terminal YXXXD/E motif'(extracellular)	Translocation from the outer membrane to the extracellular		The protein passes through the MCE channel and gets secreted into the extracellular space.
Esx-5 Pathway
184	ESX5_IMTC(inner membrane)	ESX5_Inner Membrane Translocon Complex(inner membrane)	Rv1782(inner membrane) + Rv1783(inner membrane) + 2(Rv1795)(inner membrane) + Rv1797(inner membrane) + Rv1796(inner membrane) ---> ESX5_IMTC(inner membrane)	Formation of translocon complex in the inner membrane	eccB5(Rv1782), eccD5(Rv1795), eccE5(Rv1797), eccC5(Rv1783), mycP5(Rv1796)	eccB5 eccC5, eccD5, eccE5 and mycP5 form a translocon complex in inner membrane in a ratio of 1:1:2:1:1.
185	ESX5_PEP(cytoplasm)	ESX5_PE Protein(cytoplasm)	Ribosome bound nascent Protein with N-terminal PE motif and C-terminal YXXXD/E motif'(cytoplasm) ---> ESX5_PE(cytoplasm) + Ribosome(cytoplasm)	Translation of pe protein from ribosome	pe18(Rv1788), pe19(Rv1791)	The protein gets translated in the ribosome and is released into the cytoplasm.
186	ESX5_PPEP(cytoplasm)	ESX5_PPE Protein(cytoplasm)	Ribosome bound nascent Protein with N-terminal PPE motif and WXG motif'(cytoplasm) ---> ESX5_PPE(cytoplasm) + Ribosome(cytoplasm)	Translation of ppe protein from ribosome	ppe25(Rv1787), ppe26(Rv1789), ppe27(Rv1790)	The protein gets translated in the ribosome and is released into the cytoplasm.
187	ESX5_PPEPEPC(cytoplasm)	ESX5_PPEPE Protein Complex(cytoplasm)	ESX5_PE(cytoplasm) + ESX5_PPE(cytoplasm) ---> ESX5_PPEPEPC(cytoplasm)	Formation of ppe-pe protein complex with a bipartite signal		ESX5_PPEPEPC is a dimer formed by the ppe protein and pe protein that contain a bipartite signal with WXG and YXXXD/E motif.
188	ESX5_PPEPECC(cytoplasm)	ESX5_PEPPE Chaperone Complex(cytoplasm)	ESX5_PPEPEPC(cytoplasm) + Rv1794(cytoplasm) ---> ESX5_PPEPECC(cytoplasm)	Formation of the chaperone complex of the ppe-pe protein complex with espG5	espG5(Rv1794)	The binding of the ppe-pe protein complex with the espG5 chaperone helps in maintaining the stability of the protein complex before transport.
189	ESX5_PPEPEAC(cytoplasm)	ESX5_PPEPE ATPase Complex (cytoplasm)	ESX5_PPEPECC(cytoplasm) + Rv1798(cytoplasm) + ATP ---> ESX5_PPEPEAC(cytoplasm) + Rv1794(cytoplasm) + ADP + Pi	Formation of the ATPase complex with eccA5 and removal of the espG5 chaperone	eccA5(Rv1798)	The binding of the ppe-pe-espG5 complex with eccA5 helps in the transport of the complex to the inner membrane translocon, and the espG5 chaperone is removed from the complex in the presence of ATP.
190	ESX5_PPEPEIMTC(inner membrane)	ESX5_PPEPE Inner Membrane Translocation Complex (inner membrane)	ESX5_PPEPEAC(cytoplasm) + ESX5_IMTC(inner membrane) + ATP ---> ESX5_PPEPEIMTC(inner membrane) + Rv1798(cytoplasm) + ADP + Pi	Formation of ESX5_PPEPEIMTC for translocation of ppe-pe protein along the translocase complex		The binding of ppe-pe-eccA5 complex with the D3 domain of eccC5 results in transport of the protein complex across the membrane and simultaneous release of eccA5 in the presence of ATP.
191	ESX5_PPEPEPM(periplasm)	ESX5_PPEPE Periplasmic Movement(periplasm)	ESX5_PPEPEIMTC(inner membrane) + ATP ---> ESX5_IMTC(inner membrane) + ESX5_PPEPEPC(periplasm) + ADP + Pi	Movement of ppe-pe protein into the periplasm		The ppe-pe protein complex is transported into the periplasm to form a channel in the membrane. The pe and ppe proteins are redundant, and this helps in the secretion of other ESX5 proteins.
192	ESX5_TP1(cytoplasm)	ESX5_Translated Protein 1(cytoplasm)	Ribosome bound nascent Protein with N-terminal WXG motif'(cytoplasm) ---> ESX5_TP1(cytoplasm) + Ribosome(cytoplasm)	Translation of ESX proteins from ribosome	esxM(Rv1792)	The protein gets translated in the ribosome and is released into the cytoplasm.
193	ESX5_TP2(cytoplasm)	ESX5_Translated Protein 2(cytoplasm)	Ribosome bound nascent Protein with N-terminal WXG motif and C-terminal YXXXD motif and a short Carboxy terminal peptide'(cytoplasm) ---> ESX5_TP2(cytoplasm) + Ribosome(cytoplasm)	Translation of ESX proteins from ribosome	esxN(Rv1793)	The protein gets translated in the ribosome and is released into the cytoplasm.
194	ESX5_PC(cytoplasm)	ESX5_Protein Complex(cytoplasm)	ESX5_TP1(cytoplasm) + ESX5_TP2(cytoplasm) ---> ESX5_PC(cytoplasm)	Formation of ESX5 protein complex with a bipartite signal		The esxM protein and the esxN proteins together form a protein complex containing a bipartite signal containing WXG and YXXXD/E motif.
195	ESX5_IMT(inner membrane)	ESX5_Inner Membrane Translocation(inner membrane)	ESX5_PC(cytoplasm) + ESX5_IMTC(inner membrane) + ATP ---> ESX5_IMT(inner membrane) + ADP + Pi	Translocation of ESX5 proteins from the cytoplasm to the inner membrane in the presence of ATP		The ESX5 protein complex with WXG and YXXXD/E motif binds to the ESX5 translocase located in the inner membrane. In the presence of ATP, the protein gets translocated from the cytoplasm into the inner membrane.
196	ESX5_PM(periplasm)	ESX5_Periplasmic Movement(periplasm)	ESX5_IMT(inner membrane) + ATP ---> ESX5_PC(periplasm) + ADP + Pi + ESX5_IMTC(inner membrane)	Movement of ESX5 protein complex into the periplasm		The protein complex gets translocated from the inner membrane to the periplasm with simultaneous hydrolysis of ATP.
197	ESX5_OMC1(outer membrane)	ESX5_Outer Membrane Channel 1(outer membrane)	ESX5_PPEPEPC(periplasm) + ESX5_PC(periplasm) ---> ESX5_OMC1(outer membrane)	Interaction between the ppe-pe protein complex and the ESX5 protein complex to form a channel in the outer membrane		The ESX5 protein complex binds with the ppe and pe proteins to form a channel in the outer membrane.
198	ESX5_OMT(outer membrane)	ESX5_Outer Membrane Translocation(outer membrane)	ESX5_OMC1(outer membrane) ---> ESX5_PPEPEPC(outer membrane) + ESX5_PC(extracellular)	Translocation of protein from the outer membrane to the extracellular		The protein passes through the channel and gets secreted into the extracellular space.

## Sheet: S2b Evidences for reactions
Table S2b: This table contains evidences in the published literature for each reaction in Table S2a. For each reaction, this table provides information on Reaction, the reaction name, the pathway(s) associated with the reaction (separated by "|"), the PMID of the literature evidence, the model organism of study or experiment, evidence type (separated by "|"), and a short description about the evi…
S. No.	Reaction	Name	Pathway	PMID	Organism(s)	Evidence Type	Description
Sec Signal Recognition Particle Pathway
1	SEC_TC1(inner membrane)	Sec_Translocase Complex 1(inner membrane)	Sec_SRP | Sec_PT	12167867	E. coli	Antibody labelling | Data collection, processing and analysis	Reported the structure of the E. coli SecYEG assembly at an in-plane resolution of 8 Å. The three-dimensional map, calculated from two-dimensional SecYEG crystals, reveals a sandwich of two membranes interacting through the extensive cytoplasmic domains. Each membrane is composed of dimers of SecYEG.
				14661030	M. jannaschii	Review	Reported the crystal structure of the complex from Methanococcus jannaschii at a resolution of 3.2 Å. The structure suggested that one copy of the heterotrimer serves as a functional translocation channel.
2	SEC_TC2(inner membrane)	Sec_Translocase Complex 2(inner membrane)	Sec_SRP | Sec_PT	29718185		Review	This review encapsulated the latest structural studies of SecDF.
				36007614	E. coli	Protein puriﬁcation | Preparation of proteoliposomes | AFM | Simulation of AFM images	Dynamics measurements revealed an enhancement in the transition rate between distinct SecDF conformations when the translocon was present.
3	SEC_HTC(inner membrane)	Sec_Holotranslocon Complex(inner membrane)	Sec_SRP	27890920		Review	This review provided a detailed review of the Sec pathway in bacteria, which is crucial for transporting proteins across the cytoplasmic membrane. It discussed the components and mechanisms involved in this pathway, highlighting its importance for bacterial survival and pathogenicity
4	SEC_RBNP1(cytoplasm)	Sec_Ribosome Bound Nascent Protein 1(cytoplasm)	Sec_SRP	34980915		In silico prediction	This study helped in prediction of five types of signal peptides using protein language models and introduces SignalP 6.0, a tool that utilized protein language models to predict all five types of signal peptides. This advancement enhanced the accuracy of identifying signal peptides, crucial for understanding protein targeting and secretion mechanism.
				28387178		Review	The review provided an in-depth review of the secA1 and secA2 protein export pathways in M. tuberculosis.
				27890920		Review	This review provided a detailed review of the Sec pathway in bacteria, which is crucial for transporting proteins across the cytoplasmic membrane. It discussed the components and mechanisms involved in this pathway, highlighting its importance for bacterial survival and pathogenicity.
5	SEC_SRPC(cytoplasm)	Sec_Signal Recognition Particle Complex(cytoplasm)	Sec_SRP	22534010	M. tuberculosis	Cloning | Expression and purification of proteins | Western Blotting | TLC	Interaction of ffh with 4.5S RNA were studied through in vitro genetic screenings and proteomics experiments based on mobility shifts and appearance of cloned fragments.
6	SEC_SRPRPC1(cytoplasm)	Sec_Signal Recognition Particle Ribosome bound Nascent Protein Complex 1(cytoplasm)	Sec_SRP	29361248	M. tuberculosis	Cloning | Western Blotting | Affinity chromatography | TLC	The interaction of ffh with ftsY was studied using affinity chromatography and recombinant screening with its GTPase activity to study the removal of SRP from SR.
				34837716	M. smegmatis	Cloning | Molecular Docking | in vitro effect of inhibitors over protein activity	ML141 and NAV2729 were found to decrease the enzymatic activity of ftsY as well as the mycobacterial growth.
7	SEC_SRPRR1(inner membrane)	Sec_Signal Recognition Particle Receptor Recognition 1(inner membrane)	Sec_SRP	29361248	M. tuberculosis	Cloning | Western Blotting | Affinity chromatography | TLC	The interaction of ffh with ftsY was studied using affinity chromatography and recombinant screening with its GTPase activity to study the removal of SRP from SR.
8	SEC_SRPR1(inner membrane)	Sec_Signal Recognition Particle Removal 1(inner membrane)	Sec_SRP	19912622	E. coli	Cloning | Fluorescence microscopy | Immunofluorescence	In vivo analysis of ftsY localization in bacterial cells by fluorescence microscopy revealed that the vast majority of ftsY was localized to the inner membrane and that soluble ftsY constituted only a negligible species in vivo.
9	SEC_SRPHTC1(inner membrane)	Sec_Signal Recognition Particle Holotranslocon Complex 1(inner membrane)	Sec_SRP	29790984		Review	The study emphasized recent progress on the recognition of SRP's substrates at the ribosome and the maintenance of the targeting reaction's fidelity to SecYEG.
10	SEC_SRPPT1(inner membrane)	Sec_Signal Recognition Pathway Protein Translocation 1(inner membrane)	Sec_SRP	29790984		Review	The study emphasized recent progress on the recognition of SRP's substrates at the ribosome and the maintenance of the targeting reaction's fidelity to SecYEG.
11	SEC_SRPPSC1(inner membrane)	Sec_Signal Recognition Particle Pathway Signal peptide Cleavage 1(inner membrane)	Sec_SRP	29790984		Review	The study emphasized recent progress on the recognition of SRP's substrates at the ribosome and the maintenance of the targeting reaction's fidelity to SecYEG.
12	SEC_RBNP2(cytoplasm)	Sec_Ribosome Bound Nascent Protein 2(cytoplasm)	Sec_SRP	34980915		In silico prediction	This study helped in prediction of five types of signal peptides using protein language models and introduces SignalP 6.0, a tool that utilized protein language models to predict all five types of signal peptides. This advancement enhanced the accuracy of identifying signal peptides, crucial for understanding protein targeting and secretion mechanism.
				28387178		Review	The review provided an in-depth review of the secA1 and secA2 protein export pathways in M. tuberculosis.
				27890920		Review	This review provided a detailed review of the Sec pathway in bacteria, which is crucial for transporting proteins across the cytoplasmic membrane. It discussed the components and mechanisms involved in this pathway, highlighting its importance for bacterial survival and pathogenicity.
13	SEC_SRPRPC2(cytoplasm)	Sec_Signal Recognition Particle Ribosome bound nascent Protein Complex 2(cytoplasm)	Sec_SRP	29361248	M. tuberculosis	Cloning | Western Blotting | Affinity chromatography | TLC	The interaction of ffh with ftsY was studied using affinity chromatography and recombinant screening with its GTPase activity to study the removal of SRP from SR.
				34837716	M. smegmatis	Cloning | Molecular Docking | In vitro effect of inhibitors over protein activity	ML141 and NAV2729 were found to decrease the enzymatic activity of ftsY as well as the mycobacterial growth.
14	SEC_SRPRR2(inner membrane)	Sec_Signal Recognition Particle Receptor Recognition 2(inner membrane)	Sec_SRP	29361248	M. tuberculosis	Cloning | Western Blotting | Affinity chromatography | TLC	The interaction of ffh with ftsY was studied using affinity chromatography and recombinant screening with its GTPase activity to study the removal of SRP from SR.
15	SEC_SRPR2(inner membrane)	Sec_Signal Recognition Particle Removal 2(inner membrane)	Sec_SRP	19912622	E. coli	Cloning | Fluorescence microscopy and Immunofluorescence	In vivo analysis of ftsY localization in bacterial cells by fluorescence microscopy revealed that the vast majority of ftsY was localized to the inner membrane and that soluble ftsY constituted only a negligible species in vivo.
16	SEC_SRPHTC2(inner membrane)	SEC_Signal Recognition Particle Holotranslocon Complex 2(inner membrane)	Sec_SRP	29790984		Review	The study emphasized recent progress on the recognition of SRP's substrates at the ribosome and the maintenance of the targeting reaction's fidelity to SecYEG.
17	SEC_SRPPT2(inner membrane)	SEC_Signal Recognition Pathway Protein Translocation 2(inner membrane)	Sec_SRP	29790984		Review	The study emphasized recent progress on the recognition of SRP's substrates at the ribosome and the maintenance of the targeting reaction's fidelity to SecYEG.
18	SEC_SRPLA_A(inner membrane)	Sec_Signal Recognition Pathway Lipoprotein Acylation_Association(inner membrane)	Sec_SRP	35938851	E. coli	Cloning | Microscopy | Whole-genome sequencing | SDS-PAGE | Immunoblotting	The effect of lgt depletion on growth, morphology, and viability was studied in E. coli to assess whether absence of lgt leads to cell death.
19	SEC_SRPLA_D(inner membrane)	Sec_Signal Recognition Pathway Lipoprotein Acylation_Dissociation(inner membrane)	Sec_SRP	35938851	E. coli	Cloning | Microscopy | Whole-genome sequencing | SDS-PAGE | Immunoblotting	The effect of lgt depletion on growth, morphology, and viability was studied in E. coli to assess whether absence of lgt leads to cell death.
20	SEC_SRPLSC1_A(inner membrane)	Sec_Signal Recognition Pathway Lipoprotein Signal Peptide Cleavage 1_Association(inner membrane)	Sec_SRP	15186407	M. tuberculosis	Deletion and Mutant construction | Microscopy | Western Blotting | Lipid analysis	The open reading frame (ORF) Rv1539 in the genome of M. tuberculosis H37Rv had been annotated as lipoprotein specific signal peptidase (lspA). lspA mutants were unable to cleave the signal peptide of lipoproteins.
21	SEC_SRPLSC1_D(inner membrane)	Sec_Signal Recognition Pathway Lipoprotein Signal Peptide Cleavage 1_Dissociation(inner membrane)	Sec_SRP	15186407	M. tuberculosis	Deletion and Mutant construction | Microscopy | Western Blotting | Lipid analysis	The open reading frame (ORF) Rv1539 in the genome of M. tuberculosis H37Rv had been annotated as lipoprotein specific signal peptidase (lspA). lspA mutants were unable to cleave the signal peptide of lipoproteins.
22	SEC_RBNP3(cytoplasm)	Sec_Ribosome Bound Nascent Protein 3(cytoplasm)	Sec_SRP	34980915		In silico prediction	This study helped in prediction of five types of signal peptides using protein language models and introduces SignalP 6.0, a tool that utilized protein language models to predict all five types of signal peptides. This advancement enhanced the accuracy of identifying signal peptides, crucial for understanding protein targeting and secretion mechanism.
				28387178		Review	The review provided an in-depth review of the secA1 and secA2 protein export pathways in M. tuberculosis.
				27890920		Review	This review provided a detailed review of the Sec pathway in bacteria, which is crucial for transporting proteins across the cytoplasmic membrane. It discussed the components and mechanisms involved in this pathway, highlighting its importance for bacterial survival and pathogenicity.
23	SEC_SRPRPC3(cytoplasm)	Sec_Signal Recognition Particle Ribosome bound nascent Protein Complex 3(cytoplasm)	Sec_SRP	29361248	M. tuberculosis	Cloning | Western Blotting | Affinity chromatography | TLC	The interaction of ffh with ftsY was studied using affinity chromatography and recombinant screening with its GTPase activity to study the removal of SRP from SR.
				34837716	M. smegmatis	Cloning | Molecular Docking | In vitro effect of inhibitors over protein activity	ML141 and NAV2729 were found to decrease the enzymatic activity of ftsY as well as the mycobacterial growth.
24	SEC_SRPRR3(inner membrane)	Sec_Signal Recognition Particle Receptor Recognition 3(inner membrane)	Sec_SRP	29361248	M. tuberculosis	Cloning | Western Blotting | Affinity chromatography | TLC	The interaction of ffh with ftsY was studied using affinity chromatography and recombinant screening with its GTPase activity to study the removal of SRP from SR.
25	SEC_SRPR3(inner membrane)	Sec_Signal Recognition Particle Removal 3(inner membrane)	Sec_SRP	19912622	E. coli	Cloning | Fluorescence microscopy and Immunofluorescence	In vivo analysis of ftsY localization in bacterial cells by fluorescence microscopy revealed that the vast majority of ftsY was localized to the inner membrane and that soluble ftsY constituted only a negligible species in vivo.
26	SEC_SRPHTC3(inner membrane)	SEC_Signal Recognition Particle Holotranslocon Complex 3(inner membrane)	Sec_SRP	29790984		Review	The study emphasized recent progress on the recognition of SRP's substrates at the ribosome and the maintenance of the targeting reaction's fidelity to SecYEG.
27	SEC_SRPPT3(periplasm)	SEC_Signal Recognition Pathway Protein Translocation 3(periplasm)	Sec_SRP	29790984		Review	The study emphasized recent progress on the recognition of SRP's substrates at the ribosome and the maintenance of the targeting reaction's fidelity to SecYEG.
28	SEC_SRPPSC3(periplasm)	Sec_Signal Recognition Particle Pathway Signal peptide Cleavage 3(periplasm)	Sec_SRP	29790984		Review	The study emphasized recent progress on the recognition of SRP's substrates at the ribosome and the maintenance of the targeting reaction's fidelity to SecYEG.
29	SEC_RBNP4(cytoplasm)	Sec_Ribosome Bound Nascent Protein 4(cytoplasm)	Sec_SRP	34980915		In silico prediction	This study helped in prediction of five types of signal peptides using protein language models and introduces SignalP 6.0, a tool that utilized protein language models to predict all five types of signal peptides. This advancement enhanced the accuracy of identifying signal peptides, crucial for understanding protein targeting and secretion mechanism.
				28387178		Review	The review provided an in-depth review of the secA1 and secA2 protein export pathways in M. tuberculosis.
				27890920		Review	This review provided a detailed review of the Sec pathway in bacteria, which is crucial for transporting proteins across the cytoplasmic membrane. It discussed the components and mechanisms involved in this pathway, highlighting its importance for bacterial survival and pathogenicity.
30	SEC_SRPRPC4(cytoplasm)	Sec_Signal Recognition Particle Ribosome bound nascent Protein Complex 4(cytoplasm)	Sec_SRP	29361248	M. tuberculosis	Cloning | Western Blotting | Affinity chromatography | TLC	The interaction of ffh with ftsY was studied using affinity chromatography and recombinant screening with its GTPase activity to study the removal of SRP from SR.
				34837716	M. smegmatis	Cloning | Molecular Docking | In vitro effect of inhibitors over protein activity	ML141 and NAV2729 were found to decrease the enzymatic activity of ftsY as well as the mycobacterial growth.
31	SEC_SRPRR4(inner membrane)	Sec_Signal Recognition Particle Receptor Recognition 4(inner membrane)	Sec_SRP	29361248	M. tuberculosis	Cloning | Western Blotting | Affinity chromatography | TLC	The interaction of ffh with ftsY was studied using affinity chromatography and recombinant screening with its GTPase activity to study the removal of SRP from SR.
32	SEC_SRPR4(inner membrane)	Sec_Signal Recognition Particle Removal 4(inner membrane)	Sec_SRP	19912622	E. coli	Cloning | Fluorescence microscopy and Immunofluorescence	In vivo analysis of ftsY localization in bacterial cells by fluorescence microscopy revealed that the vast majority of ftsY was localized to the inner membrane and that soluble ftsY constituted only a negligible species in vivo.
33	SEC_SRPHTC4(inner membrane)	SEC_Signal Recognition Particle Holotranslocon complex 4(inner membrane)	Sec_SRP	29790984		Review	The study emphasized recent progress on the recognition of SRP's substrates at the ribosome and the maintenance of the targeting reaction's fidelity to SecYEG.
34	SEC_SRPPT4(inner membrane)	SEC_Signal Recognition Pathway Protein Translocation 4(inner membrane)	Sec_SRP	29790984		Review	The study emphasized recent progress on the recognition of SRP's substrates at the ribosome and the maintenance of the targeting reaction's fidelity to SecYEG.
35	SEC_SRPLA2_A(inner membrane)	Sec_Signal Recognition Pathway Lipoprotein Acylation 2_Association(inner membrane)	Sec_SRP	35938851	E. coli	Cloning | Microscopy | Whole-genome sequencing | SDS-PAGE | Immunoblotting	The effect of lgt depletion on growth, morphology, and viability was studied in E. coli to assess whether absence of lgt leads to cell death.
36	SEC_SRPLA2_D(inner membrane)	Sec_Signal Recognition Pathway Lipoprotein Acylation 2_Dissociation(inner membrane)	Sec_SRP	35938851	E. coli	Cloning | Microscopy | Whole-genome sequencing | SDS-PAGE | Immunoblotting	The effect of lgt depletion on growth, morphology, and viability was studied in E. coli to assess whether absence of lgt leads to cell death.
37	SEC_SRPLSC2_A(inner membrane)	Sec_Signal Recognition Pathway Lipoprotein Signal Peptide Cleavage 2_Association(inner membrane)	Sec_SRP	15186407	M. tuberculosis	Deletion and Mutant construction | Microscopy | Western Blotting | Lipid analysis	The open reading frame (ORF) Rv1539 in the genome of M. tuberculosis H37Rv had been annotated as lipoprotein specific signal peptidase (lspA). lspA mutants were unable to cleave the signal peptide of lipoproteins.
38	SEC_SRPLSC2_D(inner membrane)	Sec_Signal Recognition Pathway Lipoprotein Signal Peptide Cleavage 2_Dissociation(inner membrane)	Sec_SRP	15186407	M. tuberculosis	Deletion and Mutant construction | Microscopy | Western Blotting | Lipid analysis	The open reading frame (ORF) Rv1539 in the genome of M. tuberculosis H37Rv had been annotated as lipoprotein specific signal peptidase (lspA). lspA mutants were unable to cleave the signal peptide of lipoproteins.
Sec_Post Translational Pathway
39	SEC_RBNP5(cytoplasm)	Sec_Ribosome Bound Nascent Protein 5(cytoplasm)	Sec_PT	34980915		In silico prediction	This study helped in prediction of five types of signal peptides using protein language models and introduces SignalP 6.0, a tool that utilized protein language models to predict all five types of signal peptides. This advancement enhanced the accuracy of identifying signal peptides, crucial for understanding protein targeting and secretion mechanism.
				28387178		Review	The review provided an in-depth review of the secA1 and secA2 protein export pathways in M. tuberculosis.
				27890920		Review	This review provided a detailed review of the Sec pathway in bacteria, which is crucial for transporting proteins across the cytoplasmic membrane. It discussed the components and mechanisms involved in this pathway, highlighting its importance for bacterial survival and pathogenicity.
40	SEC_PTTPCI1(cytoplasm)	Sec_Post-Translational Translocation Pathway Chaperone Initiation 1(cytoplasm)	Sec_PT	35840586	E. coli	Cloning | Western Blotting | Size-exclusion chromatography | Tryptophan ﬂuorescence spectroscopy | XL-MS | HDX-MS	Trigger factor used both hydrophobic and hydrophilic regions on its surface to interact with a partially folded protein. The study also provides structural insights as to how trigger factor associated with an aggregation-prone partially folded protein.
41	SEC_PTTPCC1(cytoplasm)	Sec_Post-Translational Translocation Pathway Chaperone Complex 1(cytoplasm)	Sec_PT	27872278	M. tuberculosis	Deletion and Mutant construction | Cloning | ATPase activity assay | Immunoblotting	The cofactors grpE, dnaJ1, and dnaJ2 played an important roles in dnaK activation and protein refolding. dnaJ1 and dnaJ2 activated the ATPase activity assay of dnaK differently.
42	SEC_PTTPCA2(cytoplasm)	Sec_Post-Translational Translocation Pathway Chaperone Activity 2(cytoplasm)	Sec_PT	37556312	M. tuberculosis	ATPase activity assay | Fluorescent polarization binding and displacement assays | Protein folding assay with denatured firefly luciferase | Photo-crosslinking	A simple repeat sequence attached to the end of J-domains resulted in genetically encodable probes that can be used to modulate dnaK–dnaJ interactions in vitro and in vivo. The His6-sequence was superior to a known peptide-recognition sequence (NRLLLTG) for J-domain-mediated interactions with multiple domains of dnaK.
				37022172	E. coli | M. tuberculosis | M. smegmatis	Cloning | Expression and purification of proteins | Determination of ATPase activity assay in mHtpG | Protein-protein interaction analysis | Southern Blotting	M. tuberculosis HtpG (mHtpG) was identified as a metal-dependent ATPase which exhibited chaperonin activity towards denatured proteins in coordination with the dnaK/dnaJ/grpE chaperone system via direct association with dnaJ2.
43	SEC_PTTPCA1(cytoplasm)	Sec_Post-Translational Translocation Pathway Chaperone Activity 1(cytoplasm)	Sec_PT	20512970	E. coli	Titration calorimetry | Analytical centrifugation	Interaction between secB and secA was observed. secB carboxy terminal bound to the amino terminus of the secA.
				21536872	M. tuberculosis	Deletion and Mutant construction	Gene (Rv1957) encoded a protein with about 13% identity to the E. coli secB chaperone. Rv1957 possessed key predicted structural elements of the E. coli secB chaperone that were necessary for its interaction with preproteins and with its secA partner at the Sec translocon.
4	SEC_PTTSPMBM1_A(inner membrane)	Sec_Post-Translational Translocation Secretory Pathway Motor Binding Movement 1_Association(inner membrane)	Sec_PT	20512970	E. coli	Titration calorimetry | Analytical centrifugation	Interaction between secB and secA was observed. secB carboxy terminal bound to the amino terminus of the secA.
				21536872	M. tuberculosis	Deletion and Mutant construction	Gene (Rv1957) encoded a protein with about 13% identity to the E. coli secB chaperone. Rv1957 possessed key predicted structural elements of the E. coli secB chaperone that were necessary for its interaction with preproteins and with its secA partner at the Sec translocon.
				23204463	M. tuberculosis	Deletion and Mutant construction | Immunoblotting | Protein preparation and analysis	Mycobacteria possess two distinct secA homologs: secA1 and secA2. The essential secA1 was responsible for general export functions, while the nonessential secA2 exported a specific subset of proteins and were crucial for the virulence of M. tuberculosis.
45	SEC_PTTSPMBM1_D(inner membrane)	Sec_Post-Translational Translocation Secretory Pathway Motor Binding Movement 2_Dissociation(inner membrane)	Sec_PT	20512970	E. coli	Titration calorimetry | Analytical centrifugation	Interaction between secB and secA was observed. secB carboxy terminal bound to the amino terminus of the secA.
				21536872	M. tuberculosis	Deletion and Mutant construction	Gene (Rv1957) encoded a protein with about 13% identity to the E. coli secB chaperone. Rv1957 possessed key predicted structural elements of the E. coli secB chaperone that were necessary for its interaction with preproteins and with its secA partner at the Sec translocon.
				23204463	M. tuberculosis	Deletion and Mutant construction | Immunoblotting | Protein preparation and analysis	Mycobacteria possess two distinct secA homologs: secA1 and secA2. The essential secA1 was responsible for general export functions, while the nonessential secA2 exported a specific subset of proteins and were crucial for the virulence of M. tuberculosis.
46	SEC_PTTPLA_A(inner membrane)	Sec_Post-Translational Translocation Pathway Lipoprotein Acylation_Association(inner membrane)	Sec_PT	22609911	M. tuberculosis	Deletion and Mutant construction | SNP analysis | Western Blotting | Subcellular fractionation of cells | MS	lgt in M. smegmatis, showed that lipoproteins lacking the lipid anchor were secreted into the culture filtrate, and demonstrate that M. tuberculosis lgt was essential and thus a validated drug target.
47	SEC_PTTPLA_D(inner membrane)	Sec_Post-Translational Translocation Pathway Lipoprotein Acylation_Dissociation(inner membrane)	Sec_PT	22609911	M. tuberculosis	Deletion and Mutant construction | SNP analysis | Western Blotting | Subcellular fractionation of cells | MS	lgt in M. smegmatis, showed that lipoproteins lacking the lipid anchor were secreted into the culture filtrate, and demonstrate that M. tuberculosis lgt was essential and thus a validated drug target.
48	SEC_PTTPLSC1_A(inner membrane)	Sec_Post-translational Translocation Pathway Lipoprotein Signal Peptide Cleavage 1_Association(inner membrane)	Sec_PT	15186407	M. tuberculosis	Deletion and Mutant construction | Microscopy | Western Blotting | Lipid analysis	The open reading frame (ORF) Rv1539 in the genome of M. tuberculosis H37Rv had been annotated as lipoprotein specific signal peptidase (lspA). lspA mutants were unable to cleave the signal peptide of lipoproteins.
49	SEC_PTTPLSC1_D(inner membrane)	Sec_Post-Translational Translocation Pathway Lipoprotein Signal Peptide Cleavage 1_Dissociation(inner membrane)	Sec_PT	15186407	M. tuberculosis	Deletion and Mutant construction | Microscopy | Western Blotting | Lipid analysis	The open reading frame (ORF) Rv1539 in the genome of M. tuberculosis H37Rv had been annotated as lipoprotein specific signal peptidase (lspA). lspA mutants were unable to cleave the signal peptide of lipoproteins.
50	SEC_RBNP6(cytoplasm)	Sec_Ribosome Bound Nascent Protein 6(cytoplasm)	Sec_PT	34980915		In silico prediction	This study helped in prediction of five types of signal peptides using protein language models and introduces SignalP 6.0, a tool that utilized protein language models to predict all five types of signal peptides. This advancement enhanced the accuracy of identifying signal peptides, crucial for understanding protein targeting and secretion mechanism.
				28387178		Review	The review provided an in-depth review of the secA1 and secA2 protein export pathways in M. tuberculosis.
				27890920		Review	This review provided a detailed review of the Sec pathway in bacteria, which is crucial for transporting proteins across the cytoplasmic membrane. It discussed the components and mechanisms involved in this pathway, highlighting its importance for bacterial survival and pathogenicity.
51	SEC_PTTPCI2(cytoplasm)	Sec_Post-Translational Translocation Pathway Chaperone Initiation 2(cytoplasm)	Sec_PT	35840586	E. coli	Cloning | Western Blotting | Size-exclusion chromatography | Tryptophan ﬂuorescence spectroscopy | XL-MS | HDX-MS	Trigger factor used both hydrophobic and hydrophilic regions on its surface to interact with a partially folded protein. The study also provides structural insights as to how trigger factor associated with an aggregation-prone partially folded protein.
52	SEC_PTTPCA3(cytoplasm)	Sec_Post-Translational Translocation Pathway Chaperone Activity 3(cytoplasm)	Sec_PT	37556312	M. tuberculosis	ATPase activity assay | Fluorescent polarization binding and displacement assays | Protein folding assay with denatured firefly luciferase | Photo-crosslinking	A simple repeat sequence attached to the end of J-domains resulted in genetically encodable probes that can be used to modulate dnaK–dnaJ interactions in vitro and in vivo. The His6-sequence was superior to a known peptide-recognition sequence (NRLLLTG) for J-domain-mediated interactions with multiple domains of dnaK.
				37022172	E. coli | M. tuberculosis | M. smegmatis	Cloning | Expression and purification of proteins | Determination of ATPase activity assay in mHtpG | Protein-protein interaction analysis | Southern Blotting	M. tuberculosis HtpG (mHtpG) was identified as a metal-dependent ATPase which exhibited chaperonin activity towards denatured proteins in coordination with the dnaK/dnaJ/grpE chaperone system via direct association with dnaJ2.
53	SEC_PTTPCA4(cytoplasm)	Sec_Post-Translational Translocation Pathway Chaperone Activity 4(cytoplasm)	Sec_PT	20512970	E. coli	Titration calorimetry | Analytical centrifugation	Interaction between secB and secA was observed. secB carboxy terminal bound to the amino terminus of the secA.
				21536872	M. tuberculosis	Deletion and Mutant construction	Gene (Rv1957) encoded a protein with about 13% identity to the E. coli secB chaperone. Rv1957 possessed key predicted structural elements of the E. coli secB chaperone that were necessary for its interaction with preproteins and with its secA partner at the Sec translocon.
54	SEC_PTTSPMBM2_A(inner membrane)	Sec_Post-Translational Translocation Secretory Pathway Motor Binding Movement 2_Association(inner membrane)	Sec_PT	20512970	E. coli	Titration calorimetry | Analytical centrifugation	Interaction between secB and secA was observed. secB carboxy terminal bound to the amino terminus of the secA.
				21536872	M. tuberculosis	Deletion and Mutant construction	Gene (Rv1957) encoded a protein with about 13% identity to the E. coli secB chaperone. Rv1957 possessed key predicted structural elements of the E. coli secB chaperone that were necessary for its interaction with preproteins and with its secA partner at the Sec translocon.
				23204463	M. tuberculosis	Deletion and Mutant construction | Immunoblotting | Protein preparation and analysis	Mycobacteria possess two distinct secA homologs: secA1 and secA2. The essential secA1 was responsible for general export functions, while the nonessential secA2 exported a specific subset of proteins and were crucial for the virulence of M. tuberculosis.
55	SEC_PTTSPMBM2_D(inner membrane)	Sec_Post-Translational Translocation Secretory Pathway Motor Binding Movement 2_Dissociation(inner membrane)	Sec_PT	20512970	E. coli	Titration calorimetry | Analytical centrifugation	Interaction between secB and secA was observed. secB carboxy terminal bound to the amino terminus of the secA.
				21536872	M. tuberculosis	Deletion and Mutant construction	Gene (Rv1957) encoded a protein with about 13% identity to the E. coli secB chaperone. Rv1957 possessed key predicted structural elements of the E. coli secB chaperone that were necessary for its interaction with preproteins and with its secA partner at the Sec translocon.
				23204463	M. tuberculosis	Deletion and Mutant construction | Immunoblotting | Protein preparation and analysis	Mycobacteria possess two distinct secA homologs: secA1 and secA2. The essential secA1 was responsible for general export functions, while the nonessential secA2 exported a specific subset of proteins and were crucial for the virulence of M. tuberculosis.
56	SEC_PTTPSC2_A(inner membrane)	Sec_Post-Translational Translocation Pathway Signal peptide Cleavage 2_Association(inner membrane)	Sec_PT	29790984		Review	The study emphasized recent progress on the recognition of SRP's substrates at the ribosome and the maintenance of the targeting reaction's fidelity to SecYEG.
57	SEC_PTTPSC2_D(inner membrane)	Sec_Post-Translational Translocation Pathway Signal peptide Cleavage 2_Dissociation(inner membrane)	Sec_PT	29790984		Review	The study emphasized recent progress on the recognition of SRP's substrates at the ribosome and the maintenance of the targeting reaction's fidelity to SecYEG.
58	SEC_RBNP7(cytoplasm)	Sec_Ribosome Bound Nascent Protein 7(cytoplasm)	Sec_PT	34980915		In silico prediction	This study helped in prediction of five types of signal peptides using protein language models and introduces SignalP 6.0, a tool that utilized protein language models to predict all five types of signal peptides. This advancement enhanced the accuracy of identifying signal peptides, crucial for understanding protein targeting and secretion mechanism.
				28387178		Review	The review provided an in-depth review of the secA1 and secA2 protein export pathways in M. tuberculosis.
				27890920		Review	This review provided a detailed review of the Sec pathway in bacteria, which is crucial for transporting proteins across the cytoplasmic membrane. It discussed the components and mechanisms involved in this pathway, highlighting its importance for bacterial survival and pathogenicity.
59	SEC_PTTPCI3(cytoplasm)	Sec_Post-Translational Translocation Pathway Chaperone Initiation 3(cytoplasm)	Sec_PT	35840586	E. coli	Cloning | Western Blotting | Size-exclusion chromatography | Tryptophan ﬂuorescence spectroscopy | XL-MS | HDX-MS	Trigger factor used both hydrophobic and hydrophilic regions on its surface to interact with a partially folded protein. The study also provides structural insights as to how trigger factor associated with an aggregation-prone partially folded protein.
60	SEC_PTTPCA5(cytoplasm)	Sec_Post-Translational Translocation Pathway Chaperone Activity 5(cytoplasm)	Sec_PT	37556312	M. tuberculosis	ATPase activity assay assays | Fluorescent polarization binding and displacement assays | Protein folding assay with denatured firefly luciferase | Photo-crosslinking	A simple repeat sequence attached to the end of J-domains resulted in genetically encodable probes that can be used to modulate dnaK–dnaJ interactions in vitro and in vivo. The His6-sequence was superior to a known peptide-recognition sequence (NRLLLTG) for J-domain-mediated interactions with multiple domains of dnaK.
				37022172	E. coli | M. tuberculosis | M. smegmatis	Cloning | expression and purification of proteins | Determination of ATPase activity assay in mHtpG | Protein-protein interaction analysis | Southern Blotting	M. tuberculosis HtpG (mHtpG) was identified as a metal-dependent ATPase which exhibited chaperonin activity towards denatured proteins in coordination with the dnaK/dnaJ/grpE chaperone system via direct association with dnaJ2.
61	SEC_PTTPCA6(cytoplasm)	Sec_Post-Translational Translocation Pathway Chaperone Activity 6(cytoplasm)	Sec_PT	20512970	E. coli	Titration calorimetry | Analytical centrifugation	Interaction between secB and secA was observed. secB carboxy terminal bound to the amino terminus of the secA.
				21536872	M. tuberculosis	Deletion and Mutant construction	Gene (Rv1957) encoded a protein with about 13% identity to the E. coli secB chaperone. Rv1957 possessed key predicted structural elements of the E. coli secB chaperone that were necessary for its interaction with preproteins and with its secA partner at the Sec translocon.
62	SEC_PTTSPMBM3_A(inner membrane)	Sec_Post-Translational Translocation Secretory Pathway Motor Binding Movement 4_Association(inner membrane)	Sec_PT	20512970	E. coli	Titration calorimetry | Analytical centrifugation	Interaction between secB and secA was observed. secB carboxy terminal bound to the amino terminus of the secA.
				21536872	M. tuberculosis	Deletion and Mutant construction	Gene (Rv1957) encoded a protein with about 13% identity to the E. coli secB chaperone. Rv1957 possessed key predicted structural elements of the E. coli secB chaperone that were necessary for its interaction with preproteins and with its secA partner at the Sec translocon.
				23204463	M. tuberculosis	Deletion and Mutant construction | Immunoblotting | Protein preparation and analysis	Mycobacteria possess two distinct secA homologs: secA1 and secA2. The essential secA1 was responsible for general export functions, while the nonessential secA2 exported a specific subset of proteins and were crucial for the virulence of M. tuberculosis.
63	SEC_PTTSPMBM3_D(inner membrane)	Sec_Post-Translational Translocation Secretory Pathway Motor Binding Movement 3_Dissociation(inner membrane)	Sec_PT	20512970	E. coli	Titration calorimetry | Analytical centrifugation	Interaction between secB and secA was observed. secB carboxy terminal bound to the amino terminus of the secA.
				21536872	M. tuberculosis	Deletion and Mutant construction	Gene (Rv1957) encoded a protein with about 13% identity to the E. coli secB chaperone. Rv1957 possessed key predicted structural elements of the E. coli secB chaperone that were necessary for its interaction with preproteins and with its secA partner at the Sec translocon.
				23204463	M. tuberculosis	Deletion and Mutant construction | Immunoblotting | Protein preparation and analysis	Mycobacteria possess two distinct secA homologs: secA1 and secA2. The essential secA1 was responsible for general export functions, while the nonessential secA2 exported a specific subset of proteins and were crucial for the virulence of M. tuberculosis.
64	SEC_PTTPSC3_A(periplasm)	Sec_Post-Translational Translocation Pathway Signal peptide Cleavage 3_Association(periplasm)	Sec_PT	29790984		Review	The study emphasized recent progress on the recognition of SRP's substrates at the ribosome and the maintenance of the targeting reaction's fidelity to SecYEG.
65	SEC_PTTPSC3_D(periplasm)	Sec_Post-Translational Translocation Pathway Signal peptide Cleavage 3_Dissociation(periplasm)	Sec_PT	29790984		Review	The study emphasized recent progress on the recognition of SRP's substrates at the ribosome and the maintenance of the targeting reaction's fidelity to SecYEG.
66	SEC_RBNP8(cytoplasm)	Sec_Ribosome Bound Nascent Protein 8(cytoplasm)	Sec_PT	34980915		In silico prediction	This study helped in prediction of five types of signal peptides using protein language models and introduces SignalP 6.0, a tool that utilized protein language models to predict all five types of signal peptides. This advancement enhanced the accuracy of identifying signal peptides, crucial for understanding protein targeting and secretion mechanism.
				28387178		Review	The review provided an in-depth review of the secA1 and secA2 protein export pathways in M. tuberculosis.
				27890920		Review	This review provided a detailed review of the Sec pathway in bacteria, which is crucial for transporting proteins across the cytoplasmic membrane. It discussed the components and mechanisms involved in this pathway, highlighting its importance for bacterial survival and pathogenicity.
67	SEC_PTTPCI4(cytoplasm)	Sec_Post-Translational Translocation Pathway Chaperone Initiation 4(cytoplasm)	Sec_PT	35840586	E. coli	Cloning | Western Blotting | Size-exclusion chromatography | Tryptophan ﬂuorescence spectroscopy | XL-MS | HDX-MS	Trigger factor used both hydrophobic and hydrophilic regions on its surface to interact with a partially folded protein. The study also provides structural insights as to how trigger factor associated with an aggregation-prone partially folded protein.
68	SEC_PTTPCA7(cytoplasm)	Sec_Post-Translational Translocation Pathway Chaperone Activity 7(cytoplasm)	Sec_PT	37556312	M. tuberculosis	ATPase activity assay assays | Fluorescent polarization binding and displacement assays | Protein folding assay with denatured firefly luciferase | Photo-crosslinking	A simple repeat sequence attached to the end of J-domains resulted in genetically encodable probes that can be used to modulate dnaK–dnaJ interactions in vitro and in vivo. The His6-sequence was superior to a known peptide-recognition sequence (NRLLLTG) for J-domain-mediated interactions with multiple domains of dnaK.
				37022172	E. coli | M. tuberculosis | M. smegmatis	Cloning | Expression and purification of proteins | Determination of ATPase activity assay in mHtpG | Protein-protein interaction analysis | Southern Blotting	M. tuberculosis HtpG (mHtpG) was identified as a metal-dependent ATPase which exhibited chaperonin activity towards denatured proteins in coordination with the dnaK/dnaJ/grpE chaperone system via direct association with dnaJ2.
69	SEC_PTTPCA8(cytoplasm)	Sec_Post-Translational Translocation Pathway Chaperone Activity 8(cytoplasm)	Sec_PT	20512970	E. coli	Titration calorimetry | Analytical centrifugation	Interaction between secB and secA was observed. secB carboxy terminal bound to the amino terminus of the secA.
				21536872	M. tuberculosis	Deletion and Mutant construction	Gene (Rv1957) encoded a protein with about 13% identity to the E. coli secB chaperone. Rv1957 possessed key predicted structural elements of the E. coli secB chaperone that were necessary for its interaction with preproteins and with its secA partner at the Sec translocon.
70	SEC_PTTSPMBM4_A(inner membrane)	Sec_Post-Translational Translocation Secretory Pathway Motor Binding Movement 4_Association(inner membrane)	Sec_PT	20512970	E. coli	Titration calorimetry | Analytical centrifugation	Interaction between secB and secA was observed. secB carboxy terminal bound to the amino terminus of the secA.
				21536872	M. tuberculosis	Deletion and Mutant construction	Gene (Rv1957) encoded a protein with about 13% identity to the E. coli secB chaperone. Rv1957 possessed key predicted structural elements of the E. coli secB chaperone that were necessary for its interaction with preproteins and with its secA partner at the Sec translocon.
				23204463	M. tuberculosis	Deletion and Mutant construction | Immunoblotting | Protein preparation and analysis	Mycobacteria possess two distinct secA homologs: secA1 and secA2. The essential secA1 was responsible for general export functions, while the nonessential secA2 exported a specific subset of proteins and were crucial for the virulence of M. tuberculosis.
71	SEC_PTTSPMBM4_D(inner membrane)	Sec_Post-Translational Translocation Secretory Pathway Motor Binding Movement 4_Dissociation(inner membrane)	Sec_PT	20512970	E. coli	Titration calorimetry | Analytical centrifugation	Interaction between secB and secA was observed. secB carboxy terminal bound to the amino terminus of the secA.
				21536872	M. tuberculosis	Deletion and Mutant construction	Gene (Rv1957) encoded a protein with about 13% identity to the E. coli secB chaperone. Rv1957 possessed key predicted structural elements of the E. coli secB chaperone that were necessary for its interaction with preproteins and with its secA partner at the Sec translocon.
				23204463	M. tuberculosis	Deletion and Mutant construction | Immunoblotting | Protein preparation and analysis	Mycobacteria possess two distinct secA homologs: secA1 and secA2. The essential secA1 was responsible for general export functions, while the nonessential secA2 exported a specific subset of proteins and were crucial for the virulence of M. tuberculosis.
72	SEC_PTTPLA2_A(inner membrane)	Sec_Post-Translational Translocation Pathway Lipoprotein Acylation 2_Association(inner membrane)	Sec_PT	22609911	M. tuberculosis	Deletion mutation | SNP analysis | Western Blotting | Subcellular fractionation of cells | MS	lgt in M. smegmatis, showed that lipoproteins lacking the lipid anchor were secreted into the culture filtrate, and demonstrate that M. tuberculosis lgt was essential and thus a validated drug target.
73	SEC_PTTPLA2_D(inner membrane)	Sec_Post-Translational Translocation Pathway Lipoprotein Acylation 2_Dissociation(inner membrane)	Sec_PT	22609911	M. tuberculosis	Deletion mutation | SNP analysis | Western Blotting | Subcellular fractionation of cells | MS	lgt in M. smegmatis, showed that lipoproteins lacking the lipid anchor were secreted into the culture filtrate, and demonstrate that M. tuberculosis lgt was essential and thus a validated drug target.
74	SEC_PTTPLSC2_A(inner membrane)	Sec_Post-Translational Translocation Pathway Lipoprotein Signal Peptide Cleavage 2_Association(inner membrane)	Sec_PT	15186407	M. tuberculosis	Deletion and Mutant construction | Microscopy | Western Blotting | Lipid analysis	The open reading frame (ORF) Rv1539 in the genome of M. tuberculosis H37Rv had been annotated as lipoprotein specific signal peptidase (lspA). lspA mutants were unable to cleave the signal peptide of lipoproteins
75	SEC_PTTPLSC2_D(inner membrane)	Sec_Post-Translational Translocation Pathway Lipoprotein Signal Peptide Cleavage 2_Dissociation(inner membrane)	Sec_PT	15186407	M. tuberculosis	Deletion and Mutant construction | Microscopy | Western Blotting | Lipid analysis	The open reading frame (ORF) Rv1539 in the genome of M. tuberculosis H37Rv had been annotated as lipoprotein specific signal peptidase (lspA). lspA mutants were unable to cleave the signal peptide of lipoproteins
Tat Pathway
76	TAT_AC(cytoplasm)	Tat_Acceleration Complex(cytoplasm)	Tat	26981873	E. coli	Enzyme assay | ANS Fluorescence | Aggregation Assay | Survival assays under various stresses by MTT assay	Transiently expressing M. tuberculosis ppiA and ppiB proteins showed increased survival as compared to control cells in response to oxidative stress and hypoxic conditions.
77	TAT_QCC(cytoplasm)	Tat_Quality Control Complex(cytoplasm)	Tat	26553853	M. tuberculosis	Mutant construction | Immunoblotting	In vitro screening was done to highlight the importance of groEL/ES chaperones in protein folding.
78	TAT_PTC(inner membrane)	Tat_Primary Translocase Complex(inner membrane)	Tat	29593092	E. coli	DNA manipulations | Construction of libraries of mutant TorA | Construction of libraries of mutant Tat translocase components | Cell fractionation studies	Proposed that a tight accommodation of the folded mature region by tatB contributes to productive binding of Tat substrates to TatBC.
79	TAT_PPLP1(cytoplasm)	Tat_Pre-Prolipoprotein 1(cytoplasm)	Tat	29593092	E. coli	DNA manipulations | Construction of libraries of mutant TorA | Construction of libraries of mutant Tat translocase components | Cell fractionation studies	Proposed that a tight accommodation of the folded mature region by tatB contributes to productive binding of Tat substrates to TatBC.
80	TAT_PPLP1_FC(cytoplasm)	Tat_Pre-Prolipoprotein 1_Folding Complex(cytoplasm)	Tat	24140208		Review	The review discussed the Tat secretion of gram positive bacteria crosstalk between the Tat system and other protein transport systems, such as the Sec–YidC translocon and signal peptidases or sheddases.
81	TAT_FPPLP1(cytoplasm)	Tat_Folded Pre-Prolipoprotein 1(cytoplasm)	Tat	24140208		Review	The review discussed the Tat secretion of gram positive bacteria crosstalk between the Tat system and other protein transport systems, such as the Sec–YidC translocon and signal peptidases or sheddases.
82	TAT_FPPLP1_PI(inner membrane)	Tat_Folded Pre-Prolipoprotein 1_Primary Insertion(inner membrane)	Tat	22427625	M. tuberculosis	Deletion and Mutant construction	M. tuberculosis lepB (Rv2903c) encoded the only homolog of the type I signal peptidase (SPase). Serine-lysine catalytic dyad, characteristic for SPase function, was required for lepB function.
83	TAT_FPPLP1_MRCA(inner membrane)	Tat_Folded Pre-Propipoprotein 1_Membrane Retention Complex Association(inner membrane)	Tat	22427625	M. tuberculosis	Deletion and Mutant construction	M. tuberculosis lepB (Rv2903c) encoded the only homolog of the type I signal peptidase (SPase). Serine-lysine catalytic dyad, characteristic for SPase function, was required for lepB function.
84	TAT_FPPLP1_MRCD(inner membrane)	Tat_Folded Pre-Prolipoprotein 1_Membrane Retention Complex Dissociation(inner membrane)	Tat	22609911	M. tuberculosis	Deletion and Mutant construction | SNP analysis | Western Blotting | Subcellular fractionation of cells | MS	lgt in M. smegmatis, showed that lipoproteins lacking the lipid anchor were secreted into the culture filtrate, and demonstrate that M. tuberculosis lgt was essential and thus a validated drug target.
85	TAT_FPPLP1_A1(inner membrane)	Tat_Folded Pre-Prolipoprotein 1_Acylation 1(inner membrane)	Tat	22609911	M. tuberculosis	Deletion and Mutant construction | SNP analysis | Western Blotting | Subcellular fractionation of cells | MS	lgt in M. smegmatis, showed that lipoproteins lacking the lipid anchor were secreted into the culture filtrate, and demonstrate that M. tuberculosis lgt was essential and thus a validated drug target.
86	TAT_PLP1_SC(inner membrane)	Tat_Prolipoprotein 1_Signal Peptide Cleavage(inner membrane)	Tat	15186407	M. tuberculosis	Deletion and Mutant construction | Microscopy | Western Blotting | Lipid analysis	The open reading frame (ORF) Rv1539 in the genome of M. tuberculosis H37Rv had been annotated as lipoprotein specific signal peptidase (lspA). lspA mutants were unable to cleave the signal peptide of lipoproteins
87	TAT_ALP1_A2(inner membrane)	Tat_Apolipoprotein1_Acylation 2(inner membrane)	Tat	15186407	M. tuberculosis	Deletion and Mutant construction | Microscopy | Western Blotting | Lipid analysis	The open reading frame (ORF) Rv1539 in the genome of M. tuberculosis H37Rv had been annotated as lipoprotein specific signal peptidase (lspA). lspA mutants were unable to cleave the signal peptide of lipoproteins
88	TAT_PPLP2(cytoplasm)	Tat_Pre-Prolipoprotein2(cytoplasm)	Tat	29593092	E. coli	DNA manipulations | Construction of libraries of mutant TorA | Construction of libraries of mutant Tat translocase components | Cell fractionation studies	Proposed that a tight accommodation of the folded mature region by tatB contributes to productive binding of Tat substrates to TatBC.
89	TAT_PPLP2_FC(cytoplasm)	Tat_Pre-Prolipoprotein 2_Folding Complex(cytoplasm)	Tat	24140208		Review	The review discussed the Tat secretion of gram positive bacteria crosstalk between the Tat system and other protein transport systems, such as the Sec–YidC translocon and signal peptidases or sheddases.
90	TAT_FPPLP2(cytoplasm)	Tat_Folded Pre-Prolipoprotein 2(cytoplasm)	Tat	24140208		Review	The review discussed the Tat secretion of gram positive bacteria crosstalk between the Tat system and other protein transport systems, such as the Sec–YidC translocon and signal peptidases or sheddases.
91	TAT_FPPLP2_PI(inner membrane)	Tat_Folded Pre-Prolipoprotein 2_Primary Insertion(inner membrane)	Tat	22427625	M. tuberculosis	Deletion and Mutant construction	M. tuberculosis lepB (Rv2903c) encoded the only homolog of the type I signal peptidase (SPase). Serine-lysine catalytic dyad, characteristic for SPase function, was required for lepB function.
92	TAT_FPPLP2_MRCA(inner membrane)	Tat_Folded Pre-Prolipoprotein 2_Membrane Retention Complex Association(inner membrane)	Tat	22427625	M. tuberculosis	Deletion and Mutant construction	M. tuberculosis lepB (Rv2903c) encoded the only homolog of the type I signal peptidase (SPase). Serine-lysine catalytic dyad, characteristic for SPase function, was required for lepB function.
93	TAT_FPPLP2_MRCD(inner membrane)	Tat_Folded Pre-Prolipoprotein 2_Membrane Retention Complex Dissociation(inner membrane)	Tat	22609911	M. tuberculosis	Deletion and Mutant construction | SNP analysis | Western Blotting | Subcellular fractionation of cells | MS	lgt in M. smegmatis, showed that lipoproteins lacking the lipid anchor were secreted into the culture filtrate, and demonstrate that M. tuberculosis lgt was essential and thus a validated drug target.
94	TAT_FPPLP2_A3(inner membrane)	Tat_Folded Pre-Prolipoprotein 2_Acylation 3(inner membrane)	Tat	22609911	M. tuberculosis	Deletion and Mutant construction | SNP analysis | Western Blotting | Subcellular fractionation of cells | MS	lgt in M. smegmatis, showed that lipoproteins lacking the lipid anchor were secreted into the culture filtrate, and demonstrate that M. tuberculosis lgt was essential and thus a validated drug target.
95	TAT_PLP2_SC(inner membrane)	Tat_Prolipoprotein 2_Signal Peptide Cleavage(inner membrane)	Tat	15186407	M. tuberculosis	Deletion and Mutant construction | Microscopy | Western Blotting | Lipid analysis	The open reading frame (ORF) Rv1539 in the genome of M. tuberculosis H37Rv had been annotated as lipoprotein specific signal peptidase (lspA). lspA mutants were unable to cleave the signal peptide of lipoproteins
96	TAT_ALP2_A4(inner membrane)	Tat_ Apolipoprotein 2_Acylation 4(inner membrane)	Tat	15186407	M. tuberculosis	Deletion and Mutant construction | Microscopy | Western Blotting | Lipid analysis	The open reading frame (ORF) Rv1539 in the genome of M. tuberculosis H37Rv had been annotated as lipoprotein specific signal peptidase (lspA). lspA mutants were unable to cleave the signal peptide of lipoproteins
97	TAT_NP1(cytoplasm)	Tat_Nascent Protein 1(cytoplasm)	Tat	29593092	E. coli	DNA manipulations | Construction of libraries of mutant TorA | Construction of libraries of mutant Tat translocase components | Cell fractionation studies	Proposed that a tight accommodation of the folded mature region by tatB contributes to productive binding of Tat substrates to TatBC.
98	TAT_NP1_FC(cytoplasm)	Tat_Nascent Protein 1_Folding Complex(cytoplasm)	Tat	26981873	E. coli	Enzyme assay | ANS Fluorescence | Aggregation Assay | Survival assays under various stresses by MTT assay	Transiently expressing M. tuberculosis ppiA and ppiB proteins showed increased survival as compared to control cells in response to oxidative stress and hypoxic conditions.
99	TAT_FP1(cytoplasm)	Tat_Folded Protein 1(cytoplasm)	Tat	26553853	M. tuberculosis	Mutant construction | Immunoblotting	In vitro screening was done to highlight the importance of groEL/ES chaperones in protein folding.
100	TAT_FP1_PI(inner membrane)	Tat_Folded Protein 1_Primary Insertion(inner membrane)	Tat	29593092	E. coli	DNA manipulations | Construction of libraries of mutant TorA | Construction of libraries of mutant Tat translocase components | Cell fractionation studies	Proposed that a tight accommodation of the folded mature region by tatB contributes to productive binding of Tat substrates to TatBC.
101	TAT_FP1_MRCA(inner membrane)	Tat_Folded Protein 1_Membrane Retention Complex Association(inner membrane)	Tat	22427625	M. tuberculosis	Deletion and Mutant construction	M. tuberculosis lepB (Rv2903c) encoded the only homolog of the type I signal peptidase (SPase). Serine-lysine catalytic dyad, characteristic for SPase function, was required for lepB function.
102	TAT_FP1_MRCD(inner membrane)	Tat_Folded Protein 1_Membrane Retention Complex Dissociation(inner membrane)	Tat	22427625	M. tuberculosis	Deletion and Mutant construction	M. tuberculosis lepB (Rv2903c) encoded the only homolog of the type I signal peptidase (SPase). Serine-lysine catalytic dyad, characteristic for SPase function, was required for lepB function.
103	TAT_FP1_SC(inner membrane)	Tat_Folded Protein 1_Signal Peptide Cleavage(inner membrane)	Tat	22427625	M. tuberculosis	Deletion and Mutant construction	M. tuberculosis lepB (Rv2903c) encoded the only homolog of the type I signal peptidase (SPase). Serine-lysine catalytic dyad, characteristic for SPase function, was required for lepB function.
104	TAT_NP2(cytoplasm)	Tat_Nascent Protein 2(cytoplasm)	Tat	29593092	E. coli	DNA manipulations | Construction of libraries of mutant TorA | Construction of libraries of mutant Tat translocase components | Cell fractionation studies	Proposed that a tight accommodation of the folded mature region by tatB contributes to productive binding of Tat substrates to TatBC.
105	TAT_NP2_FC(cytoplasm)	Tat_Nascent Protein 2_Folding Complex(cytoplasm)	Tat	26981873	E. coli	Enzyme assay | ANS Fluorescence | Aggregation Assay | Survival assays under various stresses by MTT assay	Transiently expressing M.tuberculosis ppiA and ppiB proteins showed increased survival as compared to control cells in response to oxidative stress and hypoxic conditions.
106	TAT_FP2(cytoplasm)	Tat_Folded Protein 2(cytoplasm)	Tat	26553853	M. tuberculosis	Mutant construction | Immunoblotting	In vitro screening was done to highlight the importance of GroEL/ES chaperones in protein folding.
107	TAT_FP2_PI(inner membrane)	Tat_Folded Protein 2_Primary Insertion(inner membrane)	Tat	29593092	E. coli	DNA manipulations | Construction of libraries of mutant TorA | Construction of libraries of mutant Tat translocase components | Cell fractionation studies	Proposed that a tight accommodation of the folded mature region by tatB contributes to productive binding of Tat substrates to TatBC.
108	TAT_FP2_MRCA(inner membrane)	Tat_Folded Protein 2_Membrane Retention Complex Association(inner membrane)	Tat	22427625	M. tuberculosis	Deletion and Mutant construction	M. tuberculosis lepB (Rv2903c) encoded the only homolog of the type I signal peptidase (SPase). Serine-lysine catalytic dyad, characteristic for SPase function, was required for lepB function.
109	TAT_FP2_MRCD(periplasm)	Tat_Folded Protein 2_Membrane Retention Complex Dissociation(periplasm)	Tat	22427625	M. tuberculosis	Deletion and Mutant construction	M. tuberculosis lepB (Rv2903c) encoded the only homolog of the type I signal peptidase (SPase). Serine-lysine catalytic dyad, characteristic for SPase function, was required for lepB function.
110	TAT_FP2_SC(periplasm)	Tat_Folded Protein 2_Signal Peptide Cleavage(periplasm)	Tat	22427625	M. tuberculosis	Deletion and Mutant construction	M. tuberculosis lepB (Rv2903c) encoded the only homolog of the type I signal peptidase (SPase). Serine-lysine catalytic dyad, characteristic for SPase function, was required for lepB function.
T7SS (Esx-1 Pathway)
111	ESX1_IMAC(inner membrane)	ESX1_Inner Membrane ATPase Complex(inner membrane)	ESX-1	32878966	M. marinum	Review	Highlighted the contributions of M. marinum studies and the conserved and unique aspects of the ESX-1 secretion system.
112	ESX1_IMTC(inner membrane)	ESX1_Inner Membrane Translocon Complex(inner membrane)	ESX-1	32878966	M. marinum	Review	Highlighted the contributions of M. marinum studies and the conserved and unique aspects of the ESX-1 secretion system.
113	ESX1_PEP(cytoplasm)	ESX1_PE Protein(cytoplasm)	ESX-1	34040228		Review	Provided an overview of different aspects of the T7SSs taking into account the key structural and functional information.
114	ESX1_PPEP(cytoplasm)	ESX1_PPE Protein(cytoplasm)	ESX-1	34040228		Review	Provided an overview of different aspects of the T7SSs taking into account the key structural and functional information.
115	ESX1_PPEPEPC(cytoplasm)	ESX1_PPEPE Protein Complex(cytoplasm)	ESX-1	32878966	M. marinum	Review	Highlighted the contributions of M. marinum studies and the conserved and unique aspects of the ESX-1 secretion system.
116	ESX1_PPEPECC(cytoplasm)	ESX1_PEPPE Chaperone Complex(cytoplasm)	ESX-1	32878966	M. marinum	Review	Highlighted the contributions of M. marinum studies and the conserved and unique aspects of the ESX-1 secretion system.
117	ESX1_PPEPEAC(cytoplasm)	ESX1_PPEPE ATPase Complex(cytoplasm)	ESX-1	32878966	M. marinum	Review	Highlighted the contributions of M. marinum studies and the conserved and unique aspects of the ESX-1 secretion system.
118	ESX1_PPEPEIMTC(inner membrane)	ESX1_PPEPE Inner Membrane Translocation Complex(inner membrane)	ESX-1	35671426	M. marinum	Cloning | Expression and purification of proteins | Protein-secretion assays | nUHPLC-MS/MS	Proteo-genetic analysis demonstrated discrete roles for ESX-1 substrates in ESX-1 function and secretion in M. marinum.
119	ESX1_PPEPEPM(periplasm)	ESX1_PPEPE Periplasmic Movement(periplasm)	ESX-1	35671426	M. marinum	Cloning | Expression and purification of proteins | Protein-secretion assays | nUHPLC-MS/MS	Proteo-genetic analysis demonstrated discrete roles for ESX-1 substrates in ESX-1 function and secretion in M. marinum.
120	ESX1_TP1(cytoplasm)	ESX1_Translated Protein 1(cytoplasm)	ESX-1	34040228		Review	Provided an overview of different aspects of the T7SSs taking into account the key structural and functional information.
				33452244	M. tuberculosis	Mycobacterial intracellular protein levels and subcellular localization | Immunoblotting | Cross-linking experiments | Fluorescence microscopy of mycobacteria | Protein expression and Purification | Electron microscopy	The WXG/GXW mutants were locked in conformations with altered thermostability and solvent exposure, indicating that the WXG/GXW motifs were molecular switches controlling membrane interaction and pore formation.
121	ESX1_TP2(cytoplasm)	ESX1_Translated Protein 2(cytoplasm)	ESX-1	34040228		Review	Provided an overview of different aspects of the T7SSs taking into account the key structural and functional information.
				33452244	M. tuberculosis	Mycobacterial intracellular protein levels and subcellular localization | Immunoblotting | Cross-linking experiments | Fluorescence microscopy of mycobacteria | Protein expression and Purification | Electron microscopy	The WXG/GXW mutants were locked in conformations with altered thermostability and solvent exposure, indicating that the WXG/GXW motifs were molecular switches controlling membrane interaction and pore formation.
122	ESX1_PC(cytoplasm)	ESX1_Protein Complex(cytoplasm)	ESX-1	34040228		Review	Provided an overview of different aspects of the T7SSs taking into account the key structural and functional information.
123	ESX1_IMT(inner membrane)	ESX1_Inner Membrane Translocation(inner membrane)	ESX-1	35671426	M. marinum	Cloning | Expression and purification of proteins | Protein-secretion assays | nUHPLC-MS/MS	Proteo-genetic analysis demonstrated discrete roles for ESX-1 substrates in ESX-1 function and secretion in M. marinum.
124	ESX1_PM(periplasm)	ESX1_Periplasmic Movement(periplasm)	ESX-1	35671426	M. marinum	Cloning | expression and purification of proteins | Protein-secretion assays | nUHPLC-MS/MS	Proteo-genetic analysis demonstrated discrete roles for ESX-1 substrates in ESX-1 function and secretion in M. marinum.
125	ESX1_OMC1(outer Membrane)	ESX1_Outer Membrane Channel 1(outer membrane)	ESX-1	35671426	M. marinum	Cloning | Expression and purification of proteins | Protein-secretion assays | nUHPLC-MS/MS	Proteo-genetic analysis demonstrated discrete roles for ESX-1 substrates in ESX-1 function and secretion in M. marinum.
126	ESP_TP1(cytoplasm)	ESP_Translated Protein 1(cytoplasm)	ESX-1	34040228		Review	Provided an overview of different aspects of the T7SSs taking into account the key structural and functional information.
127	ESP_PC1(cytoplasm)	ESP_Protein Complex 1(cytoplasm)	ESX-1	35315684	M. tuberculosis	Cloning and plasmid vector construction | Immunoblotting | Native PAGE of cell lysate proteins | Mouse infection | Statistical analysis	EspK has a far more active role in ESX-1-mediated secretion than was previously appreciated and underscores the complex nature of this secretion apparatus.
				35671426	M. marinum	Cloning | Expression and purification of proteins | Protein-secretion assays | nUHPLC-MS/MS	Proteo-genetic analysis demonstrated discrete roles for ESX-1 substrates in ESX-1 function and secretion in M. marinum.
128	ESP_IMT1(inner membrane)	ESP_Inner Membrane Translocation 1(inner membrane)	ESX-1	27795391	M. marinum	Cloning | Protein secretion and immunoblot analysis | Protein expression and Purification and activity assays | Hemolysis | LC-MS/MS	mycP association with the core membrane complex was crucial for the integrity and functioning of the T7SS machinery.
129	ESP_PM1(periplasm)	ESP_Periplasmic Movement 1(periplasm)	ESX-1	35671426	M. marinum	Cloning | Expression and purification of proteins | Protein-secretion assays | nUHPLC-MS/MS	Proteo-genetic analysis demonstrated discrete roles for ESX-1 substrates in ESX-1 function and secretion in M. marinum.
130	ESP_OMC2(outer membrane)	ESX1_Outer Membrane Channel 2(outer membrane)	ESX-1	35671426	M. marinum	Cloning | Expression and purification of proteins | Protein-secretion assays | nUHPLC-MS/MS	Proteo-genetic analysis demonstrated discrete roles for ESX-1 substrates in ESX-1 function and secretion in M. marinum.
131	ESP_TP2(cytoplasm)	ESP_Translated Protein 2(cytoplasm)	ESX-1	24078612	M. tuberculosis	THP-1 and MRC-5 infections | Analysis of IL-1β and IL-18 | Mouse infections | SDS sensitivity testing | Nile red and ethidium bromide uptake assays | Sequence analysis of EspA	Identified amino acid residues in espA that were important for facilitating ESAT-6 and CFP-10 secretion and virulence.
132	ESP_TP3(cytoplasm)	ESP_Translated Protein 3(cytoplasm)	ESX-1	27859904	M. tuberculosis	Over-expression, purification, and oligomeric state analysis | Filament formation In vitro and transmission electron microscopy | Macrophage cytotoxicity assay | Protein analysis by Immunoblotting | Macrophage infection assay | Co-immunoprecipitation | LC-MS/MS analysis	The C-terminal domain was required for multimerization as truncation and selected point mutations therein impact espC filament formation, thus reducing secretion of esxA and causing attenuation of M. tuberculosis.
133	ESP_PC2(cytoplasm)	ESP Protein Complex 2(cytoplasm)	ESX-1	32878966	M. marinum	Review	Highlighted the contributions of M. marinum studies and the conserved and unique aspects of the ESX-1 secretion system.
134	ESP_CC(cytoplasm)	ESP_Chaperone Complex(cytoplasm)	ESX-1	32878966	M. marinum	Review	Highlighted the contributions of M. marinum studies and the conserved and unique aspects of the ESX-1 secretion system.
135	ESP_IMT2(inner membrane)	ESP_Inner Membrane Translocation 2(inner membrane)	ESX-1	35671426	M. marinum	Cloning | Expression and purification of proteins | Protein-secretion assays | nUHPLC-MS/MS	Proteo-genetic analysis demonstrated discrete roles for ESX-1 substrates in ESX-1 function and secretion in M. marinum.
136	ESP_PM2(periplasm)	ESP_Periplasmic Movement 2(periplasm)	ESX-1	35671426	M. marinum	Cloning | Expression and purification of proteins | Protein-secretion assays | nUHPLC-MS/MS	Proteo-genetic analysis demonstrated discrete roles for ESX-1 substrates in ESX-1 function and secretion in M. marinum.
137	ESX1_OMT(outer membrane)	ESX1_Outer Membrane Translocation(outer membrane)	ESX-1	35671426	M. marinum	Cloning | Expression and purification of proteins | Protein-secretion assays | nUHPLC-MS/MS	Proteo-genetic analysis demonstrated discrete roles for ESX-1 substrates in ESX-1 function and secretion in M. marinum.
138	ESX1_MCETC(outer membrane)	ESX1_MCE Translocation Complex(outer membrane)	ESX-1	22140496	M. tuberculosis	Computational evidence | Phylogenetic linkage and protein interaction	ESX-1 secretion pathway components were linked to MCE components on the outer membrane
139	ESX1_MCEOMT(outer membrane)	ESX1_MCE Outer Membrane Translocation(outer membrane)	ESX-1	22140496	M. tuberculosis	Computational evidence | Phylogenetic linkage and protein interaction	ESX-1 secretion pathway components were linked to MCE components on the outer membrane
T7SS (Esx-2 Pathway)
140	ESX2_IMTC(inner membrane)	ESX2_Inner Membrane Translocon Complex(inner membrane)	ESX-2	32878966	M. marinum	Review	Highlighted the contributions of M. marinum studies and the conserved and unique aspects of the ESX-2 secretion system.
141	ESX2_PEP(cytoplasm)	ESX2_PE Protein(cytoplasm)	ESX-2	34040228		Review	Provided an overview of different aspects of the T7SSs taking into account the key structural and functional information.
142	ESX2_PPEP(cytoplasm)	ESX2_PPE Protein(cytoplasm)	ESX-2	34040228		Review	Provided an overview of different aspects of the T7SSs taking into account the key structural and functional information.
143	ESX2_PPEPEPC(cytoplasm)	ESX2_PPEPE Protein Complex(cytoplasm)	ESX-2	34040228		Review	Provided an overview of different aspects of the T7SSs taking into account the key structural and functional information.
				32878966	M. marinum	Review	Highlighted the contributions of M. marinum studies and the conserved and unique aspects of the ESX-2 secretion system.
144	ESX2_PPEPECC(cytoplasm)	ESX2_PEPPE Chaperone Complex(cytoplasm)	ESX-2	34040228		Review	Provided an overview of different aspects of the T7SSs taking into account the key structural and functional information.
145	ESX2_PPEPEAC(cytoplasm)	ESX2_PPEPE ATPase Complex(cytoplasm)	ESX-2	34040228		Review	Provided an overview of different aspects of the T7SSs taking into account the key structural and functional information.
146	ESX2_PPEPEIMC(inner membrane)	ESX2_PPEPE Inner Membrane Translocation Complex(inner membrane)	ESX-2	34040228		Review	Provided an overview of different aspects of the T7SSs taking into account the key structural and functional information.
147	ESX2_PPEPEPM(periplasm)	ESX2_PPEPE Periplasmic Movement(periplasm)	ESX-2	34040228		Review	Provided an overview of different aspects of the T7SSs taking into account the key structural and functional information.
148	ESX2_TP1(cytoplasm)	ESX2_Translated Protein 1(cytoplasm)	ESX-2	34040228		Review	Provided an overview of different aspects of the T7SSs taking into account the key structural and functional information.
149	ESX2_TP2(cytoplasm)	ESX2_Translated Protein 2(cytoplasm)	ESX-2	34040228		Review	Provided an overview of different aspects of the T7SSs taking into account the key structural and functional information.
150	ESX2_PC(cytoplasm)	ESX2_Protein Complex(cytoplasm)	ESX-2	34040228		Review	Provided an overview of different aspects of the T7SSs taking into account the key structural and functional information.
151	ESX2_IMT(inner membrane)	ESX2_Inner Membrane Translocation(inner membrane)	ESX-2	35671426	M. marinum	Cloning | Expression and purification of proteins | Protein-secretion assays | nUHPLC-MS/MS	Proteo-genetic analysis demonstrated discrete roles for ESX-1 substrates in ESX-1 function and secretion in M. marinum.
152	ESX2_PM(periplasm)	ESX2 Periplasmic Movement(periplasm)	ESX-2	35671426	M. marinum	Cloning | Expression and purification of proteins | Protein-secretion assays | nUHPLC-MS/MS	Proteo-genetic analysis demonstrated discrete roles for ESX-1 substrates in ESX-1 function and secretion in M. marinum.
153	ESX2_OMC1(outer membrane)	ESX2_Outer Membrane Channel 1(outer membrane)	ESX-2	35671426	M. marinum	Cloning | Expression and purification of proteins | Protein-secretion assays | nUHPLC-MS/MS	Proteo-genetic analysis demonstrated discrete roles for ESX-1 substrates in ESX-1 function and secretion in M. marinum.
154	ESX2_OMT(outer membrane)	ESX2_Outer Membrane Translocation(outer membrane)	ESX-2	35671426	M. marinum	Cloning | Expression and purification of proteins | Protein-secretion assays | nUHPLC-MS/MS	Proteo-genetic analysis demonstrated discrete roles for ESX-1 substrates in ESX-1 function and secretion in M. marinum.
155	ESX2_MCETC(outer membrane)	ESX2_MCE Translocation Complex(outer membrane)	ESX-2	22140496	M. tuberculosis	Computational evidence | Phylogenetic linkage and protein interaction	ESX-1 secretion pathway components were linked to MCE components on the outer membrane
156	ESX2_MCEOMT(outer membrane)	ESX2_MCE Outer Membrane Translocation(outer membrane)	ESX-2	22140496	M. tuberculosis	Computational evidence | Phylogenetic linkage and protein interaction	ESX-1 secretion pathway components were linked to MCE components on the outer membrane
T7SS (Esx-3 Pathway)
157	ESX3_IMTC(inner membrane)	ESX3_Inner Membrane Translocon Complex(inner membrane)	ESX-3	37879428		Review	The review provided an overview of new findings on the ESX-3 secretion system, its regulation, expression, and functions.
158	ESX3_PEP(cytoplasm)	ESX3_PE Protein(cytoplasm)	ESX-3	37879428		Review	The review provided an overview of new findings on the ESX-3 secretion system, its regulation, expression, and functions.
159	ESX3_PPEP(cytoplasm)	ESX3_PPE Protein(cytoplasm)	ESX-3	37879428		Review	The review provided an overview of new findings on the ESX-3 secretion system, its regulation, expression, and functions.
160	ESX3_PPEPEPC(cytoplasm)	ESX3_PPEPE Protein Complex(cytoplasm)	ESX-3	37879428		Review	The review provided an overview of new findings on the ESX-3 secretion system, its regulation, expression, and functions.
161	ESX3_PPEPECC(cytoplasm)	ESX3_PEPPE Chaperone Complex(cytoplasm)	ESX-3	37879428		Review	The review provided an overview of new findings on the ESX-3 secretion system, its regulation, expression, and functions.
162	ESX3_PPEPEAC(cytoplasm)	ESX3_PPEPE ATPase Complex(cytoplasm)	ESX-3	37879428		Review	The review provided an overview of new findings on the ESX-3 secretion system, its regulation, expression, and functions.
163	ESX3_PPEPEIMTC(inner membrane)	ESX3_PPEPE Inner Membrane Translocation Complex(inner membrane)	ESX-3	37879428		Review	The review provided an overview of new findings on the ESX-3 secretion system, its regulation, expression, and functions.
164	ESX3_PPEPEPM(periplasm)	ESX3_PPEPE Periplasmic Movement(periplasm)	ESX-3	37879428		Review	The review provided an overview of new findings on the ESX-3 secretion system, its regulation, expression, and functions.
165	ESX3_TP1(cytoplasm)	ESX3_Translated Protein 1(cytoplasm)	ESX-3	37879428		Review	The review provided an overview of new findings on the ESX-3 secretion system, its regulation, expression, and functions.
166	ESX3_TP2(cytoplasm)	ESX3_Translated Protein 2(cytoplasm)	ESX-3	37879428		Review	The review provided an overview of new findings on the ESX-3 secretion system, its regulation, expression, and functions.
167	ESX3_PC(cytoplasm)	ESX3_Protein Complex(cytoplasm)	ESX-3	37879428		Review	The review provided an overview of new findings on the ESX-3 secretion system, its regulation, expression, and functions.
168	ESX3_IMT(inner membrane)	ESX3_Inner Membrane Translocation(inner membrane)	ESX-3	35671426	M. marinum	Cloning | Expression and purification of proteins | Protein-secretion assays | nUHPLC-MS/MS	Proteo-genetic analysis demonstrated discrete roles for ESX-1 substrates in ESX-1 function and secretion in M. marinum.
169	ESX3_PM(periplasm)	ESX3 Periplasmic Movement(periplasm)	ESX-3	35671426	M. marinum	Cloning | Expression and purification of proteins | Protein-secretion assays | nUHPLC-MS/MS	Proteo-genetic analysis demonstrated discrete roles for ESX-1 substrates in ESX-1 function and secretion in M. marinum.
170	ESX3_OMC1(outer membrane)	ESX3_Outer Membrane Channel 1(outer membrane)	ESX-3	35671426	M. marinum	Cloning | Expression and purification of proteins | Protein-secretion assays | nUHPLC-MS/MS	Proteo-genetic analysis demonstrated discrete roles for ESX-1 substrates in ESX-1 function and secretion in M. marinum.
171	ESX3_OMT(outer membrane)	ESX3_Outer Membrane Translocation(outer membrane)	ESX-3	35671426	M. marinum	Cloning | Expression and purification of proteins | Protein-secretion assays | nUHPLC-MS/MS	Proteo-genetic analysis demonstrated discrete roles for ESX-1 substrates in ESX-1 function and secretion in M. marinum.
172	ESX3_MCETC(outer membrane)	ESX3_MCE Translocation Complex(outer membrane)	ESX-3	22140496	M. tuberculosis	Computational evidence | Phylogenetic linkage and protein interaction	ESX-1 secretion pathway components were linked to MCE components on the outer membrane
173	ESX3_MCEOMT(outer membrane)	ESX3_MCE Outer Membrane Translocation(outer membrane)	ESX-3	22140496	M. tuberculosis	Computational evidence | Phylogenetic linkage and protein interaction	ESX-1 secretion pathway components were linked to MCE components on the outer membrane
T7SS (Esx-4 Pathway)
174	ESX4_IMTC(inner membrane)	ESX4_Inner Membrane Translocon Complex(inner membrane)	ESX-4	35005535	M. marinum	Mutant construction | Cloning | RT-PCR | Proteins purification | TMT | Macrophage infection assay | Immunofluorescence confocal microscopy | Zebrafish infection	The deletion of eccC4, an essential component of ESX-4, resulted in elevated secretion of protein substrates of ESX-1 and ESX-5.
175	ESX4_TP1(cytoplasm)	ESX4_Translated Protein 1(cytoplasm)	ESX-4	34782620	E. coli	Cloning | Immunoblotting | Subcellular fractionation assay | Flow cytometry | Fluorescence microscopy | Macrophage viability | Statistical analysis	ESX-2 and ESX-4 systems were required for permeabilization of the phagosomal membrane in addition to the ESX-1 system.
176	ESX4_TP2(cytoplasm)	ESX4_Translated Protein 2(cytoplasm)	ESX-4	34782620	E. coli	Cloning | Immunoblotting | Subcellular fractionation assay | Flow cytometry | Fluorescence microscopy | Macrophage viability | Statistical analysis	ESX-2 and ESX-4 systems were required for permeabilization of the phagosomal membrane in addition to the ESX-1 system.
177	ESX4_PC(cytoplasm)	ESX4_Protein Complex(cytoplasm)	ESX-4	34782620	E. coli	Cloning | Immunoblotting | Subcellular fractionation assay | Flow cytometry | Fluorescence microscopy | Macrophage viability | Statistical analysis	ESX-2 and ESX-4 systems were required for permeabilization of the phagosomal membrane in addition to the ESX-1 system.
178	ESX4_IMT(inner membrane)	ESX4_Inner Membrane Translocation(inner membrane)	ESX-4	34782620	E. coli	Cloning | Immunoblotting | Subcellular fractionation assay | Flow cytometry | Fluorescence microscopy | Macrophage viability | Statistical analysis	ESX-2 and ESX-4 systems were required for permeabilization of the phagosomal membrane in addition to the ESX-1 system.
179	ESX4_PM(periplasm)	ESX4 Periplasmic Movement(periplasm)	ESX-4	34782620	E. coli	Cloning | Immunoblotting | Subcellular fractionation assay | Flow cytometry | Fluorescence microscopy | Macrophage viability | Statistical analysis	ESX-2 and ESX-4 systems were required for permeabilization of the phagosomal membrane in addition to the ESX-1 system.
180	ESX4_OMC1(outer membrane)	ESX4_Outer Membrane Channel 1(outer membrane)	ESX-4	34782620	E. coli	Cloning | Immunoblotting | Subcellular fractionation assay | Flow cytometry | Fluorescence microscopy | Macrophage viability | Statistical analysis	ESX-2 and ESX-4 systems were required for permeabilization of the phagosomal membrane in addition to the ESX-1 system.
181	ESX4_OMT(outer membrane)	ESX4_Outer Membrane Translocation(outer membrane)	ESX-4	34782620	E. coli	Cloning | Immunoblotting | Subcellular fractionation assay | Flow cytometry | Fluorescence microscopy | Macrophage viability | Statistical analysis	ESX-2 and ESX-4 systems were required for permeabilization of the phagosomal membrane in addition to the ESX-1 system.
182	ESX4_MCETC(outer membrane)	ESX4_MCE Translocation Complex(outer membrane)	ESX-4	22140496	M. tuberculosis	Computational evidence | Phylogenetic linkage and protein interaction	ESX-1 secretion pathway components were linked to MCE components on the outer membrane
183	ESX4_MCEOMT(outer membrane)	ESX4_MCE Outer Membrane Translocation(outer membrane)	ESX-4	22140496	M. tuberculosis	Computational evidence | Phylogenetic linkage and protein interaction	ESX-1 secretion pathway components were linked to MCE components on the outer membrane
T7SS (Esx-5 Pathway)
184	ESX5_IMTC(inner membrane)	ESX5_Inner Membrane Translocon Complex(inner membrane)	ESX-5	27795391	M. marinum	Cloning | Protein secretion and immunoblot analysis | Protein expression and Purification and activity assays | Hemolysis | LC-MS/MS	mycP association with the core membrane complex was crucial for the integrity and functioning of the T7SS machinery.
185	ESX5_PEP(cytoplasm)	ESX5_PE Protein(cytoplasm)	ESX-5	14557536	M. tuberculosis	Protein Preparation and Analysis | Yeast Two-Hybrid | Bacterial Infections | ELISAs and Nitrite Measurements | Quantitative PCR	M. tuberculosis mutants lacking either the Snm system or these substrates exhibit defects in bacterial growth during the acute phase of a mouse infection and are attenuated for virulence.
186	ESX5_PPEP(cytoplasm)	ESX5_PPE Protein(cytoplasm)	ESX-5	34040228		Review	Provided an overview of different aspects of the T7SSs taking into account the key structural and functional information.
187	ESX5_PPEPEPC(cytoplasm)	ESX5_PPEPE Protein Complex(cytoplasm)	ESX-5	34040228		Review	Provided an overview of different aspects of the T7SSs taking into account the key structural and functional information.
188	ESX5_PPEPECC(cytoplasm)	ESX5_PEPPE Chaperone Complex(cytoplasm)	ESX-5	34040228		Review	Provided an overview of different aspects of the T7SSs taking into account the key structural and functional information.
189	ESX5_PPEPEAC(cytoplasm)	ESX5_PPEPE ATPase Complex (cytoplasm)	ESX-5	32878966	M. marinum	Review	Highlighted the contributions of M. marinum studies and the conserved and unique aspects of the ESX-1 secretion system.
190	ESX5_PPEPEIMTC(inner membrane)	ESX5_PPEPE Inner Membrane Translocation Complex (inner membrane)	ESX-5	32878966	M. marinum	Review	Highlighted the contributions of M. marinum studies and the conserved and unique aspects of the ESX-1 secretion system.
191	ESX5_PPEPEPM(periplasm)	ESX5_PPEPE Periplasmic Movement(periplasm)	ESX-5	34040228		Review	Provided an overview of different aspects of the T7SSs taking into account the key structural and functional information.
192	ESX5_TP1(cytoplasm)	ESX5_Translated Protein 1(cytoplasm)	ESX-5	32878966	M. marinum	Review	Highlighted the contributions of M. marinum studies and the conserved and unique aspects of the ESX-1 secretion system.
193	ESX5_TP2(cytoplasm)	ESX5_Translated Protein 2(cytoplasm)	ESX-5	34040228		Review	Provided an overview of different aspects of the T7SSs taking into account the key structural and functional information.
194	ESX5_PC(cytoplasm)	ESX5_Protein Complex(cytoplasm)	ESX-5	32878966	M. marinum	Review	Highlighted the contributions of M. marinum studies and the conserved and unique aspects of the ESX-1 secretion system.
195	ESX5_IMT(inner membrane)	ESX5_Inner Membrane Translocation(inner membrane)	ESX-5	34040228		Review	Provided an overview of different aspects of the T7SSs taking into account the key structural and functional information.
196	ESX5_PM(periplasm)	ESX5_Periplasmic Movement(periplasm)	ESX-5	32878966	M. marinum	Review	Highlighted the contributions of M. marinum studies and the conserved and unique aspects of the ESX-1 secretion system.
197	ESX5_OMC1(outer membrane)	ESX5_Outer Membrane Channel 1(outer membrane)	ESX-5	34040228		Review	Provided an overview of different aspects of the T7SSs taking into account the key structural and functional information.
198	ESX5_OMT(outer membrane)	ESX5_Outer Membrane Translocation(outer membrane)	ESX-5	34040228		Review	Provided an overview of different aspects of the T7SSs taking into account the key structural and functional information.
