# Supplementary material for: Sec and Tat Mediated Secretion Safeguards Mycobacterium tuberculosis Membrane Homeostasis
Source: Mol Cell Proteomics. 2026 Mar 17;25(4):101555. doi: 10.1016/j.mcpro.2026.101555 (PMC13122829; doi:10.1016/j.mcpro.2026.101555)
Supplement: Table_S3 [file mmc3.xlsx]

## Sheet: S3a TFs regulating Components
Table S3a: The table provides information on transcription factors (TFs) which are known to directly regulate the components of the secretion pathway in M. tuberculosis.
S. No.	Gene or Protein Identifier	Secretion Pathway(s)	Transcription Factor(s) which directly regulate the component	Count
1	MTB000059	Sec_SRP		0
2	Rv2916c	Sec_SRP	Rv1219c	1
3	Rv2921c	Sec_SRP	Rv0135c	1
4	Rv3240c	Sec_PT	Rv0678, Rv1990c	2
5	Rv3921c	Sec_SRP	Rv0081, Rv1033c, Rv1353c, Rv1846c	4
6	Rv0732	Sec_SRP | Sec_PT	Rv1353c, Rv2011c, Rv2250c	3
7	Rv0638	Sec_SRP | Sec_PT	Rv0678, Rv2011c	2
8	Rv1440	Sec_SRP | Sec_PT		0
9	Rv2587c	Sec_SRP | Sec_PT		0
10	Rv2586c	Sec_SRP | Sec_PT	Rv1423, Rv2011c	2
11	Rv2588c	Sec_SRP | Sec_PT	Rv0081, Rv0602c	2
12	Rv2903c	Sec_SRP | Sec_PT | Tat		0
4	Rv3240c	Sec_PT	Rv0678, Rv1990c	2
13	Rv2462c	Sec_PT	Rv0023, Rv0081, Rv3133c, Rv3246c	4
14	Rv1957	Sec_PT	Rv3574	1
15	Rv0352	Sec_PT	Rv0081	1
16	Rv2373c	Sec_PT	Rv0678, Rv1033c	2
17	Rv0350	Sec_PT	Rv0022c, Rv0081, Rv0353, Rv0602c, Rv1423, Rv2034, Rv2989	7
18	Rv0351	Sec_PT	Rv0081, Rv0967	2
19	Rv3311	Sec_PT	Rv2011c	1
20	Rv1821	Sec_PT	Rv0767c, Rv3066	2
21	Rv1614	Sec_PT | Tat	Rv0967, Rv3249c	2
22	Rv1539	Sec_PT | Tat	Rv0967, Rv1353c	2
23	Rv2051c	Sec_PT | Tat		0
24	Rv3417c	Tat | T7SS (ESX)	Rv3417c	1
25	Rv0440	Tat | T7SS (ESX)	Rv1776c	1
26	Rv3418c	Tat | T7SS (ESX)	Rv2374c	1
27	Rv0009	Tat | T7SS (ESX)		0
28	Rv2582	Tat | T7SS (ESX)	Rv0348, Rv0757, Rv0967	3
29	Rv1224	Tat	Rv0691c	1
30	Rv2093c	Tat		0
31	Rv2094c	Tat	Rv0081	1
32	Rv3868	T7SS (ESX-1)	Rv0023	1
33	Rv3871	T7SS (ESX-1)	Rv3736	1
34	Rv3870	T7SS (ESX-1)	Rv0302	1
35	Rv3869	T7SS (ESX-1)	Rv0602c, Rv0691c, Rv3488	3
36	Rv3877	T7SS (ESX-1)	Rv0678, Rv1423	2
37	Rv3882c	T7SS (ESX-1)	Rv0324	1
38	Rv3883c	T7SS (ESX-1)	Rv0081, Rv0678, Rv2324, Rv3574	4
39	Rv0169	T7SS (ESX-1)	Rv0047c, Rv1033c, Rv1353c	3
40	Rv0170	T7SS (ESX-1)	Rv0047c, Rv0135c, Rv0302, Rv0324, Rv1033c	5
41	Rv0171	T7SS (ESX-1)	Rv1033c, Rv1776c, Rv3574	3
42	Rv0172	T7SS (ESX-1)	Rv2324, Rv3133c, Rv3249c, Rv3736, Rv3849	5
43	Rv0174	T7SS (ESX-1)	Rv0023, Rv1033c, Rv1719	3
44	Rv0177	T7SS (ESX-1)	Rv0047c, Rv1353c, Rv1994c, Rv3574	4
45	Rv3614c	T7SS (ESX-1)	Rv0880, Rv0967, Rv2009, Rv3849	4
46	Rv3615c	T7SS (ESX-1)	Rv0135c, Rv0967	2
47	Rv3616c	T7SS (ESX-1)	Rv0212c, Rv0324, Rv0474, Rv0691c, Rv1049, Rv1353c, Rv1423, Rv1773c, Rv2887, Rv3050c, Rv3133c, Rv3160c, Rv3173c, Rv3405c, Rv3574, Rv3862c	16
48	Rv3878	T7SS (ESX-1)	Rv1049, Rv3830c	2
49	Rv3879c	T7SS (ESX-1)		0
50	Rv3880c	T7SS (ESX-1)	Rv3249c, Rv3736	2
51	Rv3881c	T7SS (ESX-1)	Rv0047c, Rv0081, Rv0324, Rv0691c, Rv0757, Rv1985c, Rv2324, Rv3488, Rv3597c, Rv3862c	10
52	Rv3867	T7SS (ESX-1)	Rv0302	1
53	Rv3864	T7SS (ESX-1)	Rv1167c, Rv1556	2
54	Rv3865	T7SS (ESX-1)		0
55	Rv3866	T7SS (ESX-1)	Rv0302	1
56	Rv3884c	T7SS (ESX-2)	Rv0967, Rv1353c, Rv3574	3
57	Rv3895c	T7SS (ESX-2)		0
58	Rv3894c	T7SS (ESX-2)	Rv0324, Rv0967, Rv3488	3
59	Rv3887c	T7SS (ESX-2)	Rv0081, Rv0324, Rv1423, Rv2324	4
60	Rv3885c	T7SS (ESX-2)		0
61	Rv3886c	T7SS (ESX-2)	Rv1816	1
62	Rv0589	T7SS (ESX-2)		0
63	Rv0590	T7SS (ESX-2)	Rv1033c	1
64	Rv0592	T7SS (ESX-2)		0
65	Rv0594	T7SS (ESX-2)	Rv2011c	1
66	Rv3889c	T7SS (ESX-2)	Rv0081, Rv0135c, Rv0324, Rv1033c	4
67	Rv0282	T7SS (ESX-3)	Rv0047c, Rv2359	2
68	Rv0283	T7SS (ESX-3)	Rv1776c	1
69	Rv0284	T7SS (ESX-3)	Rv0967, Rv1353c	2
70	Rv0290	T7SS (ESX-3)	Rv1719	1
71	Rv0292	T7SS (ESX-3)	Rv1776c	1
72	Rv0291	T7SS (ESX-3)		0
73	Rv1966	T7SS (ESX-3)		0
74	Rv1967	T7SS (ESX-3)	Rv0967	1
75	Rv1968	T7SS (ESX-3)	Rv1990c	1
76	Rv1969	T7SS (ESX-3)		0
77	Rv1971	T7SS (ESX-3)	Rv0967	1
78	Rv0289	T7SS (ESX-3)		0
79	Rv3450c	T7SS (ESX-4)	Rv0022c, Rv1816, Rv2324	3
80	Rv3447c	T7SS (ESX-4)		0
81	Rv3449	T7SS (ESX-4)	Rv1674c	1
82	Rv3499c	T7SS (ESX-4)	Rv0023, Rv0081, Rv0576	3
83	Rv3498c	T7SS (ESX-4)		0
84	Rv3497c	T7SS (ESX-4)		0
85	Rv3496c	T7SS (ESX-4)	Rv0967, Rv1816	2
86	Rv3494c	T7SS (ESX-4)	Rv0324, Rv0767c, Rv3133c	3
87	Rv1798	T7SS (ESX-5)		0
88	Rv1782	T7SS (ESX-5)	Rv0273c	1
89	Rv1783	T7SS (ESX-5)	Rv2250c	1
90	Rv1795	T7SS (ESX-5)	Rv0022c, Rv0023, Rv0047c, Rv0117, Rv0158, Rv0894, Rv1033c, Rv2009, Rv2374c, Rv2642, Rv3124, Rv3167c, Rv3597c, Rv3765c	14
91	Rv1797	T7SS (ESX-5)	Rv0691c	1
92	Rv1796	T7SS (ESX-5)	Rv1049	1

## Sheet: S3b TFs versus Components
Table S3b: This table provides information on TFs that regulate at least one component in secretion pathway of M. tuberculosis.
Transcription Factor	Regulated_Genes	Count	Sec	Tat	ESX (T7SS)
Rv0081	Rv0350,Rv0351,Rv0352,Rv2094c,Rv2462c,Rv2588c,Rv3499c,Rv3881c,Rv3883c,Rv3887c,Rv3889c,Rv3921c	12	Rv2588c,Rv0352,Rv2462c,Rv0351,Rv0350,Rv3921c	Rv2094c	Rv3881c,Rv3883c,Rv3889c,Rv3887c,Rv3499c
Rv0967	Rv0284,Rv0351,Rv1539,Rv1614,Rv1967,Rv1971,Rv2582,Rv3496c,Rv3614c,Rv3615c,Rv3884c,Rv3894c	12	Rv1539,Rv1614,Rv0351	Rv1539,Rv2582,Rv1614	Rv2582,Rv3615c,Rv3614c,Rv3884c,Rv3894c,Rv1967,Rv0284,Rv1971,Rv3496c
Rv1033c	Rv0169,Rv0170,Rv0171,Rv0174,Rv0590,Rv1795,Rv2373c,Rv3889c,Rv3921c	9	Rv2373c,Rv3921c		Rv0174,Rv0169,Rv0171,Rv0170,Rv0590,Rv3889c,Rv1795
Rv0324	Rv0170,Rv3494c,Rv3616c,Rv3881c,Rv3882c,Rv3887c,Rv3889c,Rv3894c	8			Rv3616c,Rv3882c,Rv0170,Rv3881c,Rv3889c,Rv3894c,Rv3887c,Rv3494c
Rv1353c	Rv0169,Rv0177,Rv0284,Rv0732,Rv1539,Rv3616c,Rv3884c,Rv3921c	8	Rv1539,Rv0732,Rv3921c	Rv1539	Rv3616c,Rv0169,Rv0177,Rv3884c,Rv0284
Rv0047c	Rv0169,Rv0170,Rv0177,Rv0282,Rv1795,Rv3881c	6			Rv0169,Rv0170,Rv0177,Rv3881c,Rv0282,Rv1795
Rv3574	Rv0171,Rv0177,Rv1957,Rv3616c,Rv3883c,Rv3884c	6	Rv1957		Rv0177,Rv0171,Rv3883c,Rv3616c,Rv3884c
Rv0023	Rv0174,Rv1795,Rv2462c,Rv3499c,Rv3868	5	Rv2462c		Rv3868,Rv0174,Rv3499c,Rv1795
Rv0678	Rv0638,Rv2373c,Rv3240c,Rv3877,Rv3883c	5	Rv2373c,Rv0638,Rv3240c		Rv3877,Rv3883c
Rv0691c	Rv1224,Rv1797,Rv3616c,Rv3869,Rv3881c	5		Rv1224	Rv3869,Rv3881c,Rv3616c,Rv1797
Rv1423	Rv0350,Rv2586c,Rv3616c,Rv3877,Rv3887c	5	Rv0350,Rv2586c		Rv3877,Rv3616c,Rv3887c
Rv2011c	Rv0594,Rv0638,Rv0732,Rv2586c,Rv3311	5	Rv0732,Rv3311,Rv0638,Rv2586c		Rv0594
Rv2324	Rv0172,Rv3450c,Rv3881c,Rv3883c,Rv3887c	5			Rv3883c,Rv0172,Rv3881c,Rv3887c,Rv3450c
Rv0135c	Rv0170,Rv2921c,Rv3615c,Rv3889c	4	Rv2921c		Rv3615c,Rv0170,Rv3889c
Rv0302	Rv0170,Rv3866,Rv3867,Rv3870	4			Rv0170,Rv3866,Rv3867,Rv3870
Rv1776c	Rv0171,Rv0283,Rv0292,Rv0440	4		Rv0440	Rv0440,Rv0171,Rv0283,Rv0292
Rv3133c	Rv0172,Rv2462c,Rv3494c,Rv3616c	4	Rv2462c		Rv3616c,Rv0172,Rv3494c
Rv1049	Rv1796,Rv3616c,Rv3878	3			Rv3616c,Rv3878,Rv1796
Rv0022c	Rv0350,Rv1795,Rv3450c	3	Rv0350		Rv3450c,Rv1795
Rv0602c	Rv0350,Rv2588c,Rv3869	3	Rv0350,Rv2588c		Rv3869
Rv1816	Rv3450c,Rv3496c,Rv3886c	3			Rv3886c,Rv3450c,Rv3496c
Rv3249c	Rv0172,Rv1614,Rv3880c	3	Rv1614	Rv1614	Rv3880c,Rv0172
Rv3488	Rv3869,Rv3881c,Rv3894c	3			Rv3869,Rv3881c,Rv3894c
Rv3736	Rv0172,Rv3871,Rv3880c	3			Rv3871,Rv0172,Rv3880c
Rv0757	Rv2582,Rv3881c	2		Rv2582	Rv2582,Rv3881c
Rv0767c	Rv1821,Rv3494c	2	Rv1821		Rv3494c
Rv1719	Rv0174,Rv0290	2			Rv0174,Rv0290
Rv1990c	Rv1968,Rv3240c	2	Rv3240c		Rv1968
Rv2009	Rv1795,Rv3614c	2			Rv3614c,Rv1795
Rv2250c	Rv0732,Rv1783	2	Rv0732		Rv1783
Rv2374c	Rv1795,Rv3418c	2		Rv3418c	Rv1795
Rv3597c	Rv1795,Rv3881c	2			Rv1795
Rv3849	Rv0172,Rv3614c	2			Rv3614c,Rv0172
Rv3862c	Rv3616c,Rv3881c	2			Rv3616c,Rv3881c
Rv0117	Rv1795	1			Rv1795
Rv0158	Rv1795	1			Rv1795
Rv0212c	Rv3616c	1			Rv3616c
Rv0273c	Rv1782	1			Rv1782
Rv0348	Rv2582	1		Rv2582	Rv2582
Rv0353	Rv0350	1	Rv0350
Rv0474	Rv3616c	1			Rv3616c
Rv0576	Rv3499c	1			Rv3499c
Rv0880	Rv3614c	1			Rv3614c
Rv0894	Rv1795	1			Rv1795
Rv1167c	Rv3864	1			Rv3864
Rv1219c	Rv2916c	1	Rv2916c
Rv1556	Rv3864	1			Rv3864
Rv1674c	Rv3449	1			Rv3449
Rv1773c	Rv3616c	1			Rv3616c
Rv1846c	Rv3921c	1	Rv3921c
Rv1985c	Rv3881c	1			Rv3881c
Rv1994c	Rv0177	1			Rv0177
Rv2034	Rv0350	1	Rv0350
Rv2359	Rv0282	1			Rv0282
Rv2642	Rv1795	1			Rv1795
Rv2887	Rv3616c	1			Rv3616c
Rv2989	Rv0350	1	Rv0350
Rv3050c	Rv3616c	1			Rv3616c
Rv3066	Rv1821	1	Rv1821
Rv3124	Rv1795	1			Rv1795
Rv3160c	Rv3616c	1			Rv3616c
Rv3167c	Rv1795	1			Rv1795
Rv3173c	Rv3616c	1			Rv3616c
Rv3246c	Rv2462c	1	Rv2462c
Rv3405c	Rv3616c	1			Rv3616c
Rv3417c	Rv3417c	1		Rv3417c	Rv3417c
Rv3765c	Rv1795	1			Rv1795
Rv3830c	Rv3878	1			Rv3878

## Sheet: S3c TF regulation Matrix format
Table S3c: This table presents the information on TFs (columns) directly regulating the components (Rows) of the secretion system in M. tuberculosis in matrix format.
	Rv0081	Rv0967	Rv1033c	Rv1353c	Rv0324	Rv0047c	Rv3574	Rv1423	Rv0691c	Rv0678	Rv2324	Rv2011c	Rv0023	Rv1776c	Rv3133c	Rv0302	Rv0135c	Rv1049	Rv3249c	Rv3488	Rv3736	Rv0022c	Rv1816	Rv0602c	Rv3862c	Rv2374c	Rv2250c	Rv1990c	Rv3597c	Rv1719	Rv0757	Rv0767c	Rv3849	Rv2009	Rv3167c	Rv0273c	Rv3160c	Rv3173c	Rv3246c	Rv0348	Rv0212c	Rv3405c	Rv3417c	Rv3066	Rv0158	Rv0117	Rv3765c	Rv3830c	Rv3124
MTB000059	0	0	0	0	0	0	0	0	0	0	0	0	0	0	0	0	0	0	0	0	0	0	0	0	0	0	0	0	0	0	0	0	0	0	0	0	0	0	0	0	0	0	0	0	0	0	0	0	0
Rv2916c	0	0	0	0	0	0	0	0	0	0	0	0	0	0	0	0	0	0	0	0	0	0	0	0	0	0	0	0	0	0	0	0	0	0	0	0	0	0	0	0	0	0	0	0	0	0	0	0	0
Rv2921c	0	0	0	0	0	0	0	0	0	0	0	0	0	0	0	0	1	0	0	0	0	0	0	0	0	0	0	0	0	0	0	0	0	0	0	0	0	0	0	0	0	0	0	0	0	0	0	0	0
Rv3240c	0	0	0	0	0	0	0	0	0	1	0	0	0	0	0	0	0	0	0	0	0	0	0	0	0	0	0	1	0	0	0	0	0	0	0	0	0	0	0	0	0	0	0	0	0	0	0	0	0
Rv3921c	1	0	1	1	0	0	0	0	0	0	0	0	0	0	0	0	0	0	0	0	0	0	0	0	0	0	0	0	0	0	0	0	0	0	0	0	0	0	0	0	0	0	0	0	0	0	0	0	0
Rv0732	0	0	0	1	0	0	0	0	0	0	0	1	0	0	0	0	0	0	0	0	0	0	0	0	0	0	1	0	0	0	0	0	0	0	0	0	0	0	0	0	0	0	0	0	0	0	0	0	0
Rv0638	0	0	0	0	0	0	0	0	0	1	0	1	0	0	0	0	0	0	0	0	0	0	0	0	0	0	0	0	0	0	0	0	0	0	0	0	0	0	0	0	0	0	0	0	0	0	0	0	0
Rv1440	0	0	0	0	0	0	0	0	0	0	0	0	0	0	0	0	0	0	0	0	0	0	0	0	0	0	0	0	0	0	0	0	0	0	0	0	0	0	0	0	0	0	0	0	0	0	0	0	0
Rv2587c	0	0	0	0	0	0	0	0	0	0	0	0	0	0	0	0	0	0	0	0	0	0	0	0	0	0	0	0	0	0	0	0	0	0	0	0	0	0	0	0	0	0	0	0	0	0	0	0	0
Rv2586c	0	0	0	0	0	0	0	1	0	0	0	1	0	0	0	0	0	0	0	0	0	0	0	0	0	0	0	0	0	0	0	0	0	0	0	0	0	0	0	0	0	0	0	0	0	0	0	0	0
Rv2588c	1	0	0	0	0	0	0	0	0	0	0	0	0	0	0	0	0	0	0	0	0	0	0	1	0	0	0	0	0	0	0	0	0	0	0	0	0	0	0	0	0	0	0	0	0	0	0	0	0
Rv2903c	0	0	0	0	0	0	0	0	0	0	0	0	0	0	0	0	0	0	0	0	0	0	0	0	0	0	0	0	0	0	0	0	0	0	0	0	0	0	0	0	0	0	0	0	0	0	0	0	0
Rv2462c	1	0	0	0	0	0	0	0	0	0	0	0	1	0	1	0	0	0	0	0	0	0	0	0	0	0	0	0	0	0	0	0	0	0	0	0	0	0	1	0	0	0	0	0	0	0	0	0	0
Rv1957	0	0	0	0	0	0	1	0	0	0	0	0	0	0	0	0	0	0	0	0	0	0	0	0	0	0	0	0	0	0	0	0	0	0	0	0	0	0	0	0	0	0	0	0	0	0	0	0	0
Rv0352	1	0	0	0	0	0	0	0	0	0	0	0	0	0	0	0	0	0	0	0	0	0	0	0	0	0	0	0	0	0	0	0	0	0	0	0	0	0	0	0	0	0	0	0	0	0	0	0	0
Rv2373c	0	0	1	0	0	0	0	0	0	1	0	0	0	0	0	0	0	0	0	0	0	0	0	0	0	0	0	0	0	0	0	0	0	0	0	0	0	0	0	0	0	0	0	0	0	0	0	0	0
Rv0350	1	0	0	0	0	0	0	1	0	0	0	0	0	0	0	0	0	0	0	0	0	1	0	1	0	0	0	0	0	0	0	0	0	0	0	0	0	0	0	0	0	0	0	0	0	0	0	0	0
Rv0351	1	1	0	0	0	0	0	0	0	0	0	0	0	0	0	0	0	0	0	0	0	0	0	0	0	0	0	0	0	0	0	0	0	0	0	0	0	0	0	0	0	0	0	0	0	0	0	0	0
Rv3311	0	0	0	0	0	0	0	0	0	0	0	1	0	0	0	0	0	0	0	0	0	0	0	0	0	0	0	0	0	0	0	0	0	0	0	0	0	0	0	0	0	0	0	0	0	0	0	0	0
Rv1821	0	0	0	0	0	0	0	0	0	0	0	0	0	0	0	0	0	0	0	0	0	0	0	0	0	0	0	0	0	0	0	1	0	0	0	0	0	0	0	0	0	0	0	1	0	0	0	0	0
Rv1614	0	1	0	0	0	0	0	0	0	0	0	0	0	0	0	0	0	0	1	0	0	0	0	0	0	0	0	0	0	0	0	0	0	0	0	0	0	0	0	0	0	0	0	0	0	0	0	0	0
Rv1539	0	1	0	1	0	0	0	0	0	0	0	0	0	0	0	0	0	0	0	0	0	0	0	0	0	0	0	0	0	0	0	0	0	0	0	0	0	0	0	0	0	0	0	0	0	0	0	0	0
Rv2051c	0	0	0	0	0	0	0	0	0	0	0	0	0	0	0	0	0	0	0	0	0	0	0	0	0	0	0	0	0	0	0	0	0	0	0	0	0	0	0	0	0	0	0	0	0	0	0	0	0
Rv3417c	0	0	0	0	0	0	0	0	0	0	0	0	0	0	0	0	0	0	0	0	0	0	0	0	0	0	0	0	0	0	0	0	0	0	0	0	0	0	0	0	0	0	1	0	0	0	0	0	0
Rv0440	0	0	0	0	0	0	0	0	0	0	0	0	0	1	0	0	0	0	0	0	0	0	0	0	0	0	0	0	0	0	0	0	0	0	0	0	0	0	0	0	0	0	0	0	0	0	0	0	0
Rv3418c	0	0	0	0	0	0	0	0	0	0	0	0	0	0	0	0	0	0	0	0	0	0	0	0	0	1	0	0	0	0	0	0	0	0	0	0	0	0	0	0	0	0	0	0	0	0	0	0	0
Rv0009	0	0	0	0	0	0	0	0	0	0	0	0	0	0	0	0	0	0	0	0	0	0	0	0	0	0	0	0	0	0	0	0	0	0	0	0	0	0	0	0	0	0	0	0	0	0	0	0	0
Rv2582	0	1	0	0	0	0	0	0	0	0	0	0	0	0	0	0	0	0	0	0	0	0	0	0	0	0	0	0	0	0	1	0	0	0	0	0	0	0	0	1	0	0	0	0	0	0	0	0	0
Rv1224	0	0	0	0	0	0	0	0	1	0	0	0	0	0	0	0	0	0	0	0	0	0	0	0	0	0	0	0	0	0	0	0	0	0	0	0	0	0	0	0	0	0	0	0	0	0	0	0	0
Rv2093c	0	0	0	0	0	0	0	0	0	0	0	0	0	0	0	0	0	0	0	0	0	0	0	0	0	0	0	0	0	0	0	0	0	0	0	0	0	0	0	0	0	0	0	0	0	0	0	0	0
Rv2094c	1	0	0	0	0	0	0	0	0	0	0	0	0	0	0	0	0	0	0	0	0	0	0	0	0	0	0	0	0	0	0	0	0	0	0	0	0	0	0	0	0	0	0	0	0	0	0	0	0
Rv3868	0	0	0	0	0	0	0	0	0	0	0	0	1	0	0	0	0	0	0	0	0	0	0	0	0	0	0	0	0	0	0	0	0	0	0	0	0	0	0	0	0	0	0	0	0	0	0	0	0
Rv3871	0	0	0	0	0	0	0	0	0	0	0	0	0	0	0	0	0	0	0	0	1	0	0	0	0	0	0	0	0	0	0	0	0	0	0	0	0	0	0	0	0	0	0	0	0	0	0	0	0
Rv3870	0	0	0	0	0	0	0	0	0	0	0	0	0	0	0	1	0	0	0	0	0	0	0	0	0	0	0	0	0	0	0	0	0	0	0	0	0	0	0	0	0	0	0	0	0	0	0	0	0
Rv3869	0	0	0	0	0	0	0	0	1	0	0	0	0	0	0	0	0	0	0	1	0	0	0	1	0	0	0	0	0	0	0	0	0	0	0	0	0	0	0	0	0	0	0	0	0	0	0	0	0
Rv3877	0	0	0	0	0	0	0	1	0	1	0	0	0	0	0	0	0	0	0	0	0	0	0	0	0	0	0	0	0	0	0	0	0	0	0	0	0	0	0	0	0	0	0	0	0	0	0	0	0
Rv3882c	0	0	0	0	1	0	0	0	0	0	0	0	0	0	0	0	0	0	0	0	0	0	0	0	0	0	0	0	0	0	0	0	0	0	0	0	0	0	0	0	0	0	0	0	0	0	0	0	0
Rv3883c	1	0	0	0	0	0	1	0	0	1	1	0	0	0	0	0	0	0	0	0	0	0	0	0	0	0	0	0	0	0	0	0	0	0	0	0	0	0	0	0	0	0	0	0	0	0	0	0	0
Rv0169	0	0	1	1	0	1	0	0	0	0	0	0	0	0	0	0	0	0	0	0	0	0	0	0	0	0	0	0	0	0	0	0	0	0	0	0	0	0	0	0	0	0	0	0	0	0	0	0	0
Rv0170	0	0	1	0	1	1	0	0	0	0	0	0	0	0	0	1	1	0	0	0	0	0	0	0	0	0	0	0	0	0	0	0	0	0	0	0	0	0	0	0	0	0	0	0	0	0	0	0	0
Rv0171	0	0	1	0	0	0	1	0	0	0	0	0	0	1	0	0	0	0	0	0	0	0	0	0	0	0	0	0	0	0	0	0	0	0	0	0	0	0	0	0	0	0	0	0	0	0	0	0	0
Rv0172	0	0	0	0	0	0	0	0	0	0	1	0	0	0	1	0	0	0	1	0	1	0	0	0	0	0	0	0	0	0	0	0	1	0	0	0	0	0	0	0	0	0	0	0	0	0	0	0	0
Rv0174	0	0	1	0	0	0	0	0	0	0	0	0	1	0	0	0	0	0	0	0	0	0	0	0	0	0	0	0	0	1	0	0	0	0	0	0	0	0	0	0	0	0	0	0	0	0	0	0	0
Rv0177	0	0	0	1	0	1	1	0	0	0	0	0	0	0	0	0	0	0	0	0	0	0	0	0	0	0	0	0	0	0	0	0	0	0	0	0	0	0	0	0	0	0	0	0	0	0	0	0	0
Rv3614c	0	1	0	0	0	0	0	0	0	0	0	0	0	0	0	0	0	0	0	0	0	0	0	0	0	0	0	0	0	0	0	0	1	1	0	0	0	0	0	0	0	0	0	0	0	0	0	0	0
Rv3615c	0	1	0	0	0	0	0	0	0	0	0	0	0	0	0	0	1	0	0	0	0	0	0	0	0	0	0	0	0	0	0	0	0	0	0	0	0	0	0	0	0	0	0	0	0	0	0	0	0
Rv3616c	0	0	0	1	1	0	1	1	1	0	0	0	0	0	1	0	0	1	0	0	0	0	0	0	1	0	0	0	0	0	0	0	0	0	0	0	1	1	0	0	1	1	0	0	0	0	0	0	0
Rv3878	0	0	0	0	0	0	0	0	0	0	0	0	0	0	0	0	0	1	0	0	0	0	0	0	0	0	0	0	0	0	0	0	0	0	0	0	0	0	0	0	0	0	0	0	0	0	0	1	0
Rv3879c	0	0	0	0	0	0	0	0	0	0	0	0	0	0	0	0	0	0	0	0	0	0	0	0	0	0	0	0	0	0	0	0	0	0	0	0	0	0	0	0	0	0	0	0	0	0	0	0	0
Rv3880c	0	0	0	0	0	0	0	0	0	0	0	0	0	0	0	0	0	0	1	0	1	0	0	0	0	0	0	0	0	0	0	0	0	0	0	0	0	0	0	0	0	0	0	0	0	0	0	0	0
Rv3881c	1	0	0	0	1	1	0	0	1	0	1	0	0	0	0	0	0	0	0	1	0	0	0	0	1	0	0	0	1	0	1	0	0	0	0	0	0	0	0	0	0	0	0	0	0	0	0	0	0
Rv3867	0	0	0	0	0	0	0	0	0	0	0	0	0	0	0	1	0	0	0	0	0	0	0	0	0	0	0	0	0	0	0	0	0	0	0	0	0	0	0	0	0	0	0	0	0	0	0	0	0
Rv3864	0	0	0	0	0	0	0	0	0	0	0	0	0	0	0	0	0	0	0	0	0	0	0	0	0	0	0	0	0	0	0	0	0	0	0	0	0	0	0	0	0	0	0	0	0	0	0	0	0
Rv3865	0	0	0	0	0	0	0	0	0	0	0	0	0	0	0	0	0	0	0	0	0	0	0	0	0	0	0	0	0	0	0	0	0	0	0	0	0	0	0	0	0	0	0	0	0	0	0	0	0
Rv3866	0	0	0	0	0	0	0	0	0	0	0	0	0	0	0	1	0	0	0	0	0	0	0	0	0	0	0	0	0	0	0	0	0	0	0	0	0	0	0	0	0	0	0	0	0	0	0	0	0
Rv3884c	0	1	0	1	0	0	1	0	0	0	0	0	0	0	0	0	0	0	0	0	0	0	0	0	0	0	0	0	0	0	0	0	0	0	0	0	0	0	0	0	0	0	0	0	0	0	0	0	0
Rv3895c	0	0	0	0	0	0	0	0	0	0	0	0	0	0	0	0	0	0	0	0	0	0	0	0	0	0	0	0	0	0	0	0	0	0	0	0	0	0	0	0	0	0	0	0	0	0	0	0	0
Rv3894c	0	1	0	0	1	0	0	0	0	0	0	0	0	0	0	0	0	0	0	1	0	0	0	0	0	0	0	0	0	0	0	0	0	0	0	0	0	0	0	0	0	0	0	0	0	0	0	0	0
Rv3887c	1	0	0	0	1	0	0	1	0	0	1	0	0	0	0	0	0	0	0	0	0	0	0	0	0	0	0	0	0	0	0	0	0	0	0	0	0	0	0	0	0	0	0	0	0	0	0	0	0
Rv3885c	0	0	0	0	0	0	0	0	0	0	0	0	0	0	0	0	0	0	0	0	0	0	0	0	0	0	0	0	0	0	0	0	0	0	0	0	0	0	0	0	0	0	0	0	0	0	0	0	0
Rv3886c	0	0	0	0	0	0	0	0	0	0	0	0	0	0	0	0	0	0	0	0	0	0	1	0	0	0	0	0	0	0	0	0	0	0	0	0	0	0	0	0	0	0	0	0	0	0	0	0	0
Rv0589	0	0	0	0	0	0	0	0	0	0	0	0	0	0	0	0	0	0	0	0	0	0	0	0	0	0	0	0	0	0	0	0	0	0	0	0	0	0	0	0	0	0	0	0	0	0	0	0	0
Rv0590	0	0	1	0	0	0	0	0	0	0	0	0	0	0	0	0	0	0	0	0	0	0	0	0	0	0	0	0	0	0	0	0	0	0	0	0	0	0	0	0	0	0	0	0	0	0	0	0	0
Rv0592	0	0	0	0	0	0	0	0	0	0	0	0	0	0	0	0	0	0	0	0	0	0	0	0	0	0	0	0	0	0	0	0	0	0	0	0	0	0	0	0	0	0	0	0	0	0	0	0	0
Rv0594	0	0	0	0	0	0	0	0	0	0	0	1	0	0	0	0	0	0	0	0	0	0	0	0	0	0	0	0	0	0	0	0	0	0	0	0	0	0	0	0	0	0	0	0	0	0	0	0	0
Rv3889c	1	0	1	0	1	0	0	0	0	0	0	0	0	0	0	0	1	0	0	0	0	0	0	0	0	0	0	0	0	0	0	0	0	0	0	0	0	0	0	0	0	0	0	0	0	0	0	0	0
Rv0282	0	0	0	0	0	1	0	0	0	0	0	0	0	0	0	0	0	0	0	0	0	0	0	0	0	0	0	0	0	0	0	0	0	0	0	0	0	0	0	0	0	0	0	0	0	0	0	0	0
Rv0283	0	0	0	0	0	0	0	0	0	0	0	0	0	1	0	0	0	0	0	0	0	0	0	0	0	0	0	0	0	0	0	0	0	0	0	0	0	0	0	0	0	0	0	0	0	0	0	0	0
Rv0284	0	1	0	1	0	0	0	0	0	0	0	0	0	0	0	0	0	0	0	0	0	0	0	0	0	0	0	0	0	0	0	0	0	0	0	0	0	0	0	0	0	0	0	0	0	0	0	0	0
Rv0290	0	0	0	0	0	0	0	0	0	0	0	0	0	0	0	0	0	0	0	0	0	0	0	0	0	0	0	0	0	1	0	0	0	0	0	0	0	0	0	0	0	0	0	0	0	0	0	0	0
Rv0292	0	0	0	0	0	0	0	0	0	0	0	0	0	1	0	0	0	0	0	0	0	0	0	0	0	0	0	0	0	0	0	0	0	0	0	0	0	0	0	0	0	0	0	0	0	0	0	0	0
Rv0291	0	0	0	0	0	0	0	0	0	0	0	0	0	0	0	0	0	0	0	0	0	0	0	0	0	0	0	0	0	0	0	0	0	0	0	0	0	0	0	0	0	0	0	0	0	0	0	0	0
Rv1966	0	0	0	0	0	0	0	0	0	0	0	0	0	0	0	0	0	0	0	0	0	0	0	0	0	0	0	0	0	0	0	0	0	0	0	0	0	0	0	0	0	0	0	0	0	0	0	0	0
Rv1967	0	1	0	0	0	0	0	0	0	0	0	0	0	0	0	0	0	0	0	0	0	0	0	0	0	0	0	0	0	0	0	0	0	0	0	0	0	0	0	0	0	0	0	0	0	0	0	0	0
Rv1968	0	0	0	0	0	0	0	0	0	0	0	0	0	0	0	0	0	0	0	0	0	0	0	0	0	0	0	1	0	0	0	0	0	0	0	0	0	0	0	0	0	0	0	0	0	0	0	0	0
Rv1969	0	0	0	0	0	0	0	0	0	0	0	0	0	0	0	0	0	0	0	0	0	0	0	0	0	0	0	0	0	0	0	0	0	0	0	0	0	0	0	0	0	0	0	0	0	0	0	0	0
Rv1971	0	1	0	0	0	0	0	0	0	0	0	0	0	0	0	0	0	0	0	0	0	0	0	0	0	0	0	0	0	0	0	0	0	0	0	0	0	0	0	0	0	0	0	0	0	0	0	0	0
Rv0289	0	0	0	0	0	0	0	0	0	0	0	0	0	0	0	0	0	0	0	0	0	0	0	0	0	0	0	0	0	0	0	0	0	0	0	0	0	0	0	0	0	0	0	0	0	0	0	0	0
Rv3450c	0	0	0	0	0	0	0	0	0	0	1	0	0	0	0	0	0	0	0	0	0	1	1	0	0	0	0	0	0	0	0	0	0	0	0	0	0	0	0	0	0	0	0	0	0	0	0	0	0
Rv3447c	0	0	0	0	0	0	0	0	0	0	0	0	0	0	0	0	0	0	0	0	0	0	0	0	0	0	0	0	0	0	0	0	0	0	0	0	0	0	0	0	0	0	0	0	0	0	0	0	0
Rv3449	0	0	0	0	0	0	0	0	0	0	0	0	0	0	0	0	0	0	0	0	0	0	0	0	0	0	0	0	0	0	0	0	0	0	0	0	0	0	0	0	0	0	0	0	0	0	0	0	0
Rv3499c	1	0	0	0	0	0	0	0	0	0	0	0	1	0	0	0	0	0	0	0	0	0	0	0	0	0	0	0	0	0	0	0	0	0	0	0	0	0	0	0	0	0	0	0	0	0	0	0	0
Rv3498c	0	0	0	0	0	0	0	0	0	0	0	0	0	0	0	0	0	0	0	0	0	0	0	0	0	0	0	0	0	0	0	0	0	0	0	0	0	0	0	0	0	0	0	0	0	0	0	0	0
Rv3497c	0	0	0	0	0	0	0	0	0	0	0	0	0	0	0	0	0	0	0	0	0	0	0	0	0	0	0	0	0	0	0	0	0	0	0	0	0	0	0	0	0	0	0	0	0	0	0	0	0
Rv3496c	0	1	0	0	0	0	0	0	0	0	0	0	0	0	0	0	0	0	0	0	0	0	1	0	0	0	0	0	0	0	0	0	0	0	0	0	0	0	0	0	0	0	0	0	0	0	0	0	0
Rv3494c	0	0	0	0	1	0	0	0	0	0	0	0	0	0	1	0	0	0	0	0	0	0	0	0	0	0	0	0	0	0	0	1	0	0	0	0	0	0	0	0	0	0	0	0	0	0	0	0	0
Rv1798	0	0	0	0	0	0	0	0	0	0	0	0	0	0	0	0	0	0	0	0	0	0	0	0	0	0	0	0	0	0	0	0	0	0	0	0	0	0	0	0	0	0	0	0	0	0	0	0	0
Rv1782	0	0	0	0	0	0	0	0	0	0	0	0	0	0	0	0	0	0	0	0	0	0	0	0	0	0	0	0	0	0	0	0	0	0	0	1	0	0	0	0	0	0	0	0	0	0	0	0	0
Rv1783	0	0	0	0	0	0	0	0	0	0	0	0	0	0	0	0	0	0	0	0	0	0	0	0	0	0	1	0	0	0	0	0	0	0	0	0	0	0	0	0	0	0	0	0	0	0	0	0	0
Rv1795	0	0	1	0	0	1	0	0	0	0	0	0	1	0	0	0	0	0	0	0	0	1	0	0	0	1	0	0	1	0	0	0	0	1	1	0	0	0	0	0	0	0	0	0	1	1	1	0	1
Rv1797	0	0	0	0	0	0	0	0	1	0	0	0	0	0	0	0	0	0	0	0	0	0	0	0	0	0	0	0	0	0	0	0	0	0	0	0	0	0	0	0	0	0	0	0	0	0	0	0	0
Rv1796	0	0	0	0	0	0	0	0	0	0	0	0	0	0	0	0	0	1	0	0	0	0	0	0	0	0	0	0	0	0	0	0	0	0	0	0	0	0	0	0	0	0	0	0	0	0	0	0	0
	12	12	9	8	8	6	6	5	5	5	5	5	5	4	4	4	4	3	3	3	3	3	3	3	2	2	2	2	2	2	2	2	2	2	1	1	1	1	1	1	1	1	1	1	1	1	1	1	1
[truncated: 19 more columns]
