# Supplementary material for: Sec and Tat Mediated Secretion Safeguards Mycobacterium tuberculosis Membrane Homeostasis
Source: Mol Cell Proteomics. 2026 Mar 17;25(4):101555. doi: 10.1016/j.mcpro.2026.101555 (PMC13122829; doi:10.1016/j.mcpro.2026.101555)
Supplement: Table_S4 [file mmc4.xlsx]

## Sheet: Sheet 1
Table S4: This table presents the gene level expression changes of the components involved in secretion system of M. tuberculosis (H37Rv) under various stress conditions. The fold change values between the H37Rv under normal coinditions (Control) and H37Rv subjected to specific stress were obtained from the study conducted by Khan et al., 2023 (doi: https://doi.org/10.7554/eLife.91970.2).
Component or Gene Identifier		Oxidative Stress		Acidic stress		Nitrosative stress		Startvation		Surfactant (SDS) stress
	Gene Name	Log2FC	P-Value	Log2FC	P-Value	Log2FC	P-Value	Log2FC	P-Value	Log2FC	P-Value
Rv2916c	ffh	-0.45386	0.000963	-0.11601	0.779258	-0.17582	0.408251	0.508688	0.000331	0.432674	0.001512
Rv2921c	ftsY	0.111184	0.577183	-0.27381	0.483343	-0.02279	0.951309	-1.2143	3.36e-08	-0.13798	0.479126
Rv3240c	secA1	0.26077	0.059124	0.017727	0.979105	-0.10408	0.647571	1.28161	5.78e-23	0.86064	3.83e-11
Rv3921c	yidC	-0.67619	1.61e-07	0.287772	0.187412	0.15796	0.445296	-2.6509	7.32e-74	-1.55172	4.12e-34
Rv0732	secY	-0.45923	0.011908	0.108348	0.865438	-0.11169	0.723931	-2.47374	2.35e-39	-1.1119	2.61e-10
Rv0638	secE	-0.0027	0.971269	0.001838	0.997172	0.011151	0.920474	-0.24632	0.00055	-0.33552	1.22e-08
Rv1440	secG	-0.2259	0.264956	-0.29697	0.461027	-0.45016	0.074816	0.418286	0.038711	-1.01625	1.2e-07
Rv2587c	secD	0.614419	4.02e-05	0.234589	0.461027	0.278645	0.193775	0.078662	0.63907	0.261206	0.090111
Rv2586c	secF	0.284764	0.009877	0.15665	0.525444	0.225205	0.134207	-0.35285	0.003074	-0.04661	0.699102
Rv2588c	yajC	0.410243	0.040089	0.172006	0.764092	0.10478	0.763587	0.553836	0.005282	0.263163	0.192502
Rv2903c	lepB	-0.19109	0.015894	0.220171	0.049273	0.205787	0.038133	-0.05154	0.567493	-0.67867	1.36e-18
Rv2462c	tig	-0.27725	0.007695	0.061774	0.865438	-0.06352	0.724991	-0.1683	0.126894	-0.46912	4.17e-06
Rv1957	secB	1.13793	1.3e-05	0.042582	0.973797	-0.3002	0.478243	0.215347	0.479158	0.100718	0.731325
Rv0352	dnaJ1	-0.03742	0.825788	-0.16422	0.689594	-0.01234	0.967526	-0.75793	1.98e-06	2.27929	2.19e-57
Rv2373c	dnaJ2	1.28113	4.79e-13	0.166375	0.755019	0.47665	0.041096	1.07332	3.62e-09	1.24855	1.55e-12
Rv0350	dnaK	-0.12209	0.678876	0.034377	0.979105	0.064777	0.899255	-1.3913	9.39e-08	3.73286	3.18e-50
Rv0351	grpE	-0.38862	0.419299	-0.19191	0.923	-0.16675	0.842716	-2.27889	4.22e-07	2.97312	4.55e-12
Rv3311	satS	-1.49539	1.65e-35	-0.10812	0.763838	-0.33272	0.032046	-1.28134	1.84e-17	-0.11596	0.37683
Rv1821	secA2	0.320411	0.033141	-0.12942	0.76453	-0.10884	0.664236	0.372326	0.011917	0.355256	0.015981
Rv1614	lgt	-1.04884	2.74e-20	0.10383	0.763223	0.107782	0.575737	-3.62	5.9e-135	-1.48261	7.97e-39
Rv1539	lspA	1.19856	4.02e-16	0.273728	0.354341	0.323865	0.120482	-0.45191	0.011866	0.760533	4.03e-07
Rv2051c	ppm1	0.368571	0.123042	0.116834	0.899582	0.179378	0.643522	-1.00367	1.41e-05	0.889548	8.18e-05
Rv3417c	groEL1	0.002116	0.995884	-0.08452	0.952301	0.128734	0.820593	0.043453	0.900203	3.28359	4.62e-29
Rv0440	groEL2	-2.03618	1.58e-05	-0.59655	0.622101	-0.81277	0.236501	0.836893	0.079899	3.39676	1.53e-13
Rv3418c	groES	-1.25923	0.028804	-0.85521	0.482554	-1.05115	0.187431	0.279661	0.644166	3.75448	5.52e-12
Rv0009	ppiA	-0.73479	0.000302	0.027968	0.978495	-0.25267	0.428827	-1.73834	2.05e-17	-0.77118	0.000125
Rv2582	ppiB	-1.00083	5.86e-05	-0.05245	0.964059	-0.56129	0.096586	-2.07872	3.19e-14	-0.81012	0.00118
Rv1224	tatB	0.968228	1.37e-14	0.487171	0.0027	0.560441	0.000123	-0.38038	0.014572	0.1704	0.214328
Rv2093c	tatC	0.887136	1.79e-06	0.149074	0.803598	0.181571	0.553835	0.033645	0.882557	0.642935	0.000608
Rv2094c	tatA	0.957825	8.24e-09	-0.02811	0.97218	-0.08841	0.772719	1.7973	1.57e-27	1.01376	8.74e-10
Rv3868	eccA1	0.172126	0.326295	0.241909	0.501543	0.101256	0.724299	1.94793	2.08e-35	0.65059	5.21e-05
Rv3871	eccCb1	0.604564	3.78e-05	0.216952	0.507055	0.291568	0.15801	1.4845	3.42e-25	0.727917	4.85e-07
Rv3870	eccCa1	0.500504	0.000399	0.191759	0.572144	0.170739	0.446129	1.32231	3.78e-22	0.755424	4.42e-08
Rv3869	eccB1	0.606511	0.000344	0.389754	0.15608	0.345873	0.141089	1.30149	3.96e-15	1.01976	6.51e-10
Rv3877	eccD1	0.300436	0.001943	0.040505	0.923205	0.080397	0.618563	0.12209	0.269429	0.975695	1.37e-25
Rv3882c	eccE1	-0.14046	0.34084	-0.00989	0.990891	0.26247	0.173406	-0.95392	6.8e-10	-0.01032	0.948474
Rv3883c	mycP1	0.40403	0.0001	0.101315	0.738604	0.473944	4.22e-05	-0.05812	0.660422	-0.11612	0.302965
Rv0169	mce1A	-2.37421	8.6e-15	-0.28037	0.76172	-0.4287	0.372167	0.334169	0.302839	-2.86431	5.93e-21
Rv0170	mce1B	-2.65931	3.46e-20	-0.26543	0.761889	-0.45732	0.30085	0.47304	0.116752	-2.7417	2.75e-21
Rv0171	mce1C	-2.54408	1.64e-22	-0.35098	0.593649	-0.46999	0.223692	-0.13163	0.649745	-2.51204	6.02e-22
Rv0172	mce1D	-2.52265	5.37e-28	-0.21343	0.760946	-0.42299	0.213832	-0.11552	0.652809	-2.13506	2.21e-20
Rv0174	mce1F	-1.70362	1.16e-12	-0.12163	0.905968	-0.2311	0.564805	-0.46591	0.059819	-1.8076	3.17e-14
Rv0177	Rv0177	-1.31167	1.87e-22	0.179626	0.593697	-0.08441	0.726088	-0.20152	0.182724	-0.99307	3.69e-13
Rv3614c	espD	0.305718	0.193428	0.11007	0.906332	0.375694	0.243896	3.72745	3.45e-69	1.47197	9.41e-12
Rv3615c	espC	0.482536	0.045851	0.117022	0.905968	0.440906	0.185388	3.75925	3.16e-63	1.90838	4.33e-17
Rv3616c	espA	0.485917	0.031368	-0.10743	0.908265	0.386088	0.223857	3.02923	5e-47	1.40648	4.87e-11
Rv3878	EspJ	0.672277	1.38e-13	-0.00146	0.997443	0.056633	0.731559	0.054668	0.677738	1.33459	1.17e-49
Rv3879c	espK	1.33769	3.62e-12	0.06437	0.942521	0.239421	0.443844	0.920692	2.2e-06	1.35241	1.48e-12
Rv3880c	espL	0.451414	0.011008	-0.13697	0.808428	0.154036	0.597498	2.48919	2.28e-48	0.93954	4.81e-08
Rv3881c	espB	0.623436	0.010711	0.022304	0.988307	0.064449	0.891395	2.17634	6.41e-21	1.10366	2.97e-06
Rv3867	espH	0.297002	0.031913	0.29423	0.197421	0.136036	0.533951	2.49842	2.58e-82	0.97235	1.37e-13
Rv3864	EspE	0.291485	0.053749	0.025913	0.971237	-0.05088	0.856102	1.32326	3.83e-20	1.24085	2.07e-18
Rv3865	espF	0.402797	0.004485	-0.15543	0.68894	-0.20246	0.344341	2.39227	2.07e-68	1.20958	6.69e-19
Rv3866	espG1	0.527865	5.42e-05	0.143662	0.689594	0.127048	0.553446	2.12602	4.75e-62	0.962199	5.73e-14
Rv3884c	eccA2	-0.92164	2.38e-17	-0.04026	0.928995	-0.1221	0.486316	-0.71903	2.91e-07	0.414085	0.000167
Rv3895c	eccB2	0.018606	0.919383	-0.01711	0.984726	-0.02849	0.923696	1.14076	2.4e-11	-0.91746	7.76e-08
Rv3894c	eccC2	-0.55395	3.08e-10	0.010188	0.983228	-0.11925	0.380532	1.09105	2.59e-32	-0.64908	1.03e-12
Rv3887c	eccD2	-0.14643	0.374458	0.056788	0.928995	0.056185	0.845112	-0.52943	0.003085	0.292421	0.062889
Rv3885c	eccE2	-0.94099	5.6e-33	-0.22425	0.04677	-0.2433	0.010578	-2.00163	3.69e-33	-0.18284	0.031957
Rv3886c	mycP2	-0.34353	0.113626	-0.02455	0.982389	-0.06961	0.861366	-1.00208	3.5e-05	0.490089	0.019698
Rv0589	mce2A	0.712664	3.17e-16	0.19745	0.196651	-0.02626	0.880406	0.783046	1.79e-13	0.791524	1.02e-18
Rv0592	mce2D	0.614368	1.4e-05	0.030812	0.964378	0.000746	0.998136	-1.07233	0.003678	-0.17918	0.337477
Rv0594	mce2F	0.279495	0.045035	0.122075	0.761468	0.149041	0.490439	-0.1594	0.471654	-0.72328	4.41e-06
Rv3889c	espG2	-0.3299	0.167337	-0.16563	0.821686	-0.22297	0.544829	1.80917	9.41e-16	0.179735	0.462266
Rv0282	eccA3	0.918674	0.00061	-0.36077	0.576053	-0.17307	0.708986	-1.05146	6.45e-05	0.642958	0.016531
Rv0283	eccB3	1.29863	8.95e-13	-0.07323	0.925869	0.299641	0.274132	-1.47818	4.06e-15	0.370912	0.04967
Rv0284	eccC3	0.895593	1.09e-06	-0.16011	0.772531	0.06118	0.864159	-1.68105	3.8e-20	0.582947	0.00157
Rv0290	eccD3	1.20408	1.64e-06	0.198871	0.807261	0.454327	0.212147	-1.16554	4.36e-06	0.205363	0.447044
Rv0292	eccE3	0.751738	0.000596	-0.11128	0.900596	0.211272	0.553446	-1.94494	1.76e-15	-0.17692	0.449806
Rv0291	mycP3	1.25298	6.91e-06	0.134556	0.908847	0.348152	0.431503	-1.65026	4.4e-09	0.106646	0.728831
Rv1966	mce3A	0.184583	0.387556	-0.32646	0.452613	-0.23105	0.466591	1.80287	1.09e-13	0.922524	6.41e-06
Rv1967	mce3B	0.631403	0.037691	0.080463	0.9545	0.267403	0.584891	2.18921	1.17e-09	0.844423	0.010333
Rv1968	mce3C	0.680293	0.007388	0.021375	0.990891	-0.04929	0.922261	2.28361	9.64e-14	1.01432	0.000207
Rv1969	mce3D	-0.00679	0.986606	-0.84808	0.103949	-0.56606	0.209559	1.56548	6.22e-05	0.755399	0.020848
Rv1971	mce3F	-0.35649	0.118905	-0.40553	0.333997	-0.37852	0.213832	0.845838	0.006583	0.622616	0.005733
Rv0289	espG3	0.818848	0.001057	0.1433	0.876998	0.257451	0.524112	-0.68738	0.006075	0.400433	0.116287
Rv3450c	eccB4	0.196624	0.257613	-0.16811	0.721649	0.088396	0.75754	0.04865	0.856017	-0.90221	3.23e-06
Rv3447c	eccC4	-0.58425	0.01587	0.235469	0.704417	0.272889	0.417798	1.73049	8.03e-11	-0.63385	0.027704
Rv3449	mycP4	-0.59912	0.060293	0.221967	0.808428	-0.08684	0.875517	1.24185	0.001222	-1.37652	0.001282
Rv3499c	mce4A	-0.60976	2.82e-07	0.092071	0.808428	-0.28522	0.070289	0.451857	0.000701	-0.0062	0.96565
Rv3498c	mce4B	-0.86551	2.52e-10	0.051991	0.928995	-0.1781	0.401844	-0.01293	0.944033	-0.18596	0.206013
Rv3497c	mce4C	-0.87046	4.08e-14	-0.06664	0.875088	-0.13083	0.472865	0.386204	0.005716	-0.0504	0.701589
Rv3496c	mce4D	-0.91309	3.4e-17	0.120652	0.6872	-0.09053	0.618732	0.309965	0.014344	-0.05272	0.668515
Rv3494c	mce4F	-1.1246	1.36e-34	0.01005	0.984726	-0.04702	0.77279	-0.3086	0.014982	-0.32377	0.000853
Rv1798	eccA5	-0.14993	0.250003	0.069761	0.877882	0.140473	0.472783	0.556838	7.77e-06	0.112819	0.385673
Rv1782	eccB5	0.42657	0.009629	0.037277	0.961388	0.016241	0.961182	1.84637	4.26e-32	0.80908	3.69e-07
Rv1783	eccC5	0.04668	0.812752	0.058631	0.937952	-0.01759	0.96053	2.32766	7.26e-45	1.0794	1.43e-10
Rv1795	eccD5	0.18168	0.236506	0.080891	0.88052	0.14604	0.531827	0.814918	1.82e-08	0.366351	0.011799
Rv1797	eccE5	0.101137	0.537095	0.108355	0.822282	0.169983	0.473982	1.3693	2.43e-21	-0.00323	0.984904
Rv1796	mycP5	0.21053	0.063295	0.029229	0.95353	0.104717	0.559541	0.977094	3.68e-19	0.083903	0.475849
