# Supplementary material for: Sec and Tat Mediated Secretion Safeguards Mycobacterium tuberculosis Membrane Homeostasis
Source: Mol Cell Proteomics. 2026 Mar 17;25(4):101555. doi: 10.1016/j.mcpro.2026.101555 (PMC13122829; doi:10.1016/j.mcpro.2026.101555)
Supplement: Table_S5 [file mmc5.xlsx]

## Sheet: Secretome
Table S5: The final list of proteins detected in the all the replicates in the culture filtrate of Rv-vcdc, Rv-secA1dc, and Rv-tatAdc in the presence of ATC The list of proteins presented in this table were filtered and common with the previous studies
Protein FDR Confidence: Combined	Master	Accession	Gene Name	Exp. q-value: Combined	Sum PEP Score	Coverage [%]	# Peptides	# PSMs	# Unique Peptides	# AAs	MW [kDa]	calc. pI	Score MS Amanda 2.0: MS Amanda 2.0	Score Sequest HT: Sequest HT	# Peptides (by Search Engine): MS Amanda 2.0	# Peptides (by Search Engine): Sequest HT	# Protein Pathway Groups	# Razor Peptides	# Protein Groups	Modifications	Locus ID	Abundance: Rv-vcdc Replicate 1	Abundance: Rv-vcdc Replicate 2	Abundance: Rv-vcdc Replicate 3	Abundance: Rv-vcdc Replicate 4	Abundance: Rv-secA1dc Replicate 1	Abundance: Rv-secA1dc Replicate 2	Abundance: Rv-secA1dc Replicate 3	Abundance: Rv-secA1dc Replicate 4	Abundance: Rv-tatAdc Replicate 1	Abundance: Rv-tatAdc Replicate 2	Abundance: Rv-tatAdc Replicate 3	Abundance: Rv-tatAdc Replicate 4	Function	Product	Is_Pseudogene	Essentiality	Signal	Localization	Functional_Category	TM
High	Master Protein	O07175	pepA	0	151.045	33	6	516	6	355	34.9	5.33	33711.2	1330.88	3	6	0	0	1		Rv0125	3.9347e+07	4.15894e+07	1.66537e+08	2.88e+07	2.83876e+07	1.56931e+08	2.02358e+08	4.66937e+07	2.58226e+08	1.38391e+08	5.02297e+07	2.92225e+08	Function unknown; possibly hydrolyzes peptides and/or proteins (seems to cleave preferentially after serine residues).	Probable serine protease PepA (serine proteinase) (MTB32A)	No	NE	SP(Sec/SPI)	Unknown	intermediary metabolism and respiration	0
High	Master Protein	L7N6B0	lpqI	0	51.335	38	11	148	11	388	39.5	5.71	11564.8	69.21	8	11	0	0	1		Rv0237	1.62668e+07	1.50111e+07	7.31551e+07	8.24762e+06	8.82648e+06	2.3591e+08	9.14735e+07	2.26747e+07	5.77908e+07	7.90592e+07	1.22043e+07	1.1717e+08	Unknown	Probable conserved lipoprotein LpqI	No	NE	LIPO(Sec/SPII)	Cytoplasmic	cell wall and cell processes	0
High	Master Protein	O53692	esxG	0	154.718	87	3	237	3	97	9.8	6.51	37171.6	528.78	1	2	0	0	1	Acetyl [N-Term]	Rv0287	2.15016e+06	2.3526e+06	3.68814e+07	2.14416e+06	940962	2.17469e+07	3.78726e+07	2.37386e+06	3.10822e+07	3.99882e+06	2.73454e+06	2.22032e+07	Function unknown	ESAT-6 like protein EsxG (conserved protein TB9.8)	No	Essential	Type VII Secretion System (T7SS)	Unknown	cell wall and cell processes	0
High	Master Protein	O07236	Rv0309	0	89.856	33	7	996	7	218	22.5	8.25	123598	773.45	6	7	0	0	1		Rv0309	2.57509e+07	2.41357e+07	1.79499e+08	2.72627e+07	4.8549e+06	6.81658e+07	8.08695e+07	1.16109e+07	2.3126e+08	6.19545e+07	1.53544e+07	1.82727e+08	Unknown	Possible conserved exported protein	No	NE	SP(Sec/SPI)	Unknown	cell wall and cell processes	0
High	Master Protein	O07242	Rv0315	0	68.054	35	8	545	8	294	32.2	5.1	56462.3	401.33	7	8	0	0	1		Rv0315	1.10019e+07	1.13622e+07	4.76569e+07	5.71972e+06	9.24824e+06	4.82564e+07	5.67943e+07	1.29781e+07	7.64868e+07	3.38838e+07	1.15421e+07	8.63769e+07	Possibly hydrolyzes specific sugar (hydrolyzation of glycosidic bond) and could be involved in exopolysaccharide biosynthesis/degradation. Could also have a LYTIC activity against cell WALLS.	Possible beta-1,3-glucanase precursor	No	NE	TAT(Tat/SPI)	Unknown	intermediary metabolism and respiration	0
High	Master Protein	P95206	Rv0398c	0	53.215	33	5	319	5	213	21.6	6.6	33979.7	364.35	4	5	0	0	1		Rv0398c	3.92116e+06	3.29571e+06	2.27371e+07	3.0544e+06	730933	1.16988e+07	1.51287e+07	1.15283e+06	1.1269e+07	8.19121e+06	2.50704e+06	1.53602e+07	Unknown	Possible secreted protein	No	NE	SP(Sec/SPI)	CytoplasmicMembrane	cell wall and cell processes	0
High	Master Protein	O53740	Rv0455c	0	96.411	55	6	458	6	148	16.6	6.92	48711.6	401.01	5	6	0	0	1		Rv0455c	5.46859e+06	4.32011e+06	2.36525e+07	5.02733e+06	1.41005e+06	8.87985e+06	1.99295e+07	2.25624e+06	3.07632e+07	9.552e+06	5.14857e+06	1.90258e+07	Function unknown	Conserved protein	No	Essential	SP(Sec/SPI)	CytoplasmicMembrane	conserved hypotheticals	0
High	Master Protein	P9WKV9	Rv0477	0	34.482	34	3	98	3	148	15.6	4.78	7498.43	45.04	2	3	0	0	1		Rv0477	699245	354634	3.4653e+06	458039	116586	1.50238e+06	4.06941e+06	167304	2.29991e+06	1.04524e+06	696541	2.00399e+06	Unknown	Possible conserved secreted protein	No	NE	SP(Sec/SPI)	Unknown	cell wall and cell processes	0
High	Master Protein	P9WKL3	Rv0559c	0	25.826	52	4	189	4	112	12.1	8.5	16728.7	89.69	3	4	0	0	1		Rv0559c	1.67823e+06	1.12371e+06	9.32436e+06	2.24062e+06	381142	1.0629e+07	1.03762e+07	684902	1.7906e+07	2.75353e+06	1.23862e+06	1.12434e+07	Unknown	Possible conserved secreted protein	No	NE	SP(Sec/SPI)	Unknown	cell wall and cell processes	0
High	Master Protein	P71840	Rv0787	0	47.51	18	4	200	4	319	34.2	5.6	27211	205.2	4	4	0	0	1		Rv0787	1.26306e+06	1.09476e+06	3.99437e+06	1.01532e+06	452340	2.90434e+06	5.51743e+06	720814	5.94362e+06	3.7653e+06	1.2739e+06	6.29288e+06	Unknown	Unknown protein	No	NE	Nonclassical	CytoplasmicMembrane	conserved hypotheticals	0
High	Master Protein	P9WGT9	pstS2	0	102.447	32	8	315	8	370	37.8	5.15	21575.6	353.41	4	8	0	0	1		Rv0932c	4.25131e+06	2.31356e+06	1.60244e+07	2.17051e+06	4.23132e+06	2.32133e+07	3.00169e+07	6.3346e+06	2.73468e+07	1.36873e+07	6.24114e+06	3.52586e+07	Involved in active transport of inorganic phosphate across the membrane (import). This is one of the proteins required for binding-protein-mediated phosphate transport.	Periplasmic phosphate-binding lipoprotein PstS2 (PBP-2) (PstS2)	No	NE	LIPO(Sec/SPII)	Extracellular	cell wall and cell processes	0
High	Master Protein	P9WM45	Rv1269c	0	23.818	25	3	346	3	124	12.5	8.48	38861.4	257	3	3	0	0	1		Rv1269c	2.13328e+06	2.09222e+06	1.93038e+07	2.00864e+06	1.47615e+06	2.30106e+07	3.05093e+07	2.19774e+06	3.0512e+07	4.8749e+06	1.63511e+06	3.1112e+07	Unknown	Conserved probable secreted protein	No	NE	TAT(Tat/SPI)	Extracellular	cell wall and cell processes	0
High	Master Protein	P9WQP1	fbpB	0	95.821	38	10	1220	8	325	34.6	5.94	155684	1173.16	7	10	0	0	1		Rv1886c	5.25181e+07	4.20324e+07	2.51673e+08	2.80735e+07	2.05825e+07	1.57207e+08	1.62526e+08	3.97684e+07	3.04834e+08	1.27843e+08	4.66311e+07	2.37776e+08	Involved in cell wall mycoloylation. Proteins of the antigen 85 complex are responsible for the high affinity of mycobacteria to fibronectin. Possesses a mycolyltransferase activity required for the biogenesis of trehalose dimycolate (cord factor), a dominant structure necessary for maintaining cell wall integrity.	Secreted antigen 85-B FbpB (85B) (antigen 85 complex B) (mycolyl transferase 85B) (fibronectin-binding protein B) (extracellular alpha-antigen)	No	NE	TAT(Tat/SPI)	Extracellular	lipid metabolism	0
High	Master Protein	P9WIP1	mpt63	0	116.905	74	6	998	6	159	16.5	5.06	103102	1603.79	3	6	0	0	1		Rv1926c	5.32733e+07	5.13601e+07	3.85758e+08	5.133e+07	2.56981e+07	4.3419e+08	5.36908e+08	5.29586e+07	3.20787e+08	1.09858e+08	2.97375e+07	3.13122e+08	Unknown	Immunogenic protein Mpt63 (antigen Mpt63/MPB63) (16 kDa immunoprotective extracellular protein)	No	NE	SP(Sec/SPI)	Cytoplasmic	cell wall and cell processes	0
High	Master Protein	P9WIN9	mpt64	0	151.864	62	13	2675	13	228	24.8	5.01	358178	3503.33	8	13	0	0	1		Rv1980c	2.60799e+08	1.95341e+08	1.23414e+09	2.65609e+08	1.29784e+08	1.2816e+09	1.82698e+09	1.90365e+08	2.1142e+09	7.95216e+08	3.08127e+08	1.93215e+09	Unknown	Immunogenic protein Mpt64 (antigen Mpt64/MPB64)	No	NE	SP(Sec/SPI)	Cytoplasmic	cell wall and cell processes	0
High	Master Protein	P9WP43	cfp21	0	81.06	27	3	315	3	217	21.8	5.97	32055.2	559.61	2	3	0	0	1		Rv1984c	1.85838e+07	1.23925e+07	1.33866e+08	1.57292e+07	1.04766e+07	1.01433e+08	1.6645e+08	1.21805e+07	1.14794e+08	4.99379e+07	2.14607e+07	1.31327e+08	Hydrolyzes cutin. Shown to have esterase and lipase activity.	Probable cutinase precursor CFP21	No	NE	SP(Sec/SPI)	CytoplasmicMembrane	cell wall and cell processes	0
High	Master Protein	P9WIN7	cfp2	0	147.217	53	6	1650	6	168	16.6	6.54	72768.2	3546.05	3	6	0	0	1		Rv2376c	1.3858e+08	1.12379e+08	7.74299e+08	1.16403e+08	6.49286e+07	3.59207e+08	7.72424e+08	5.89323e+07	4.62645e+08	2.37182e+08	1.00497e+08	2.03193e+08	Function not known (putative secreted protein); may play a role in the development of protective immune responses.	Low molecular weight antigen CFP2 (low molecular weight protein antigen 2) (CFP-2)	No	NE	SP(Sec/SPI)	Cytoplasmic	cell wall and cell processes	0
High	Master Protein	Q79FE1	PPE41	0	79.116	46	5	189	5	194	21.9	4.93	16593.3	240.3	3	5	0	0	1		Rv2430c	3.02728e+06	2.4191e+06	1.10865e+07	2.35201e+06	1.16967e+06	1.28843e+07	7.14555e+06	959260	3.00959e+06	3.09998e+06	1.1601e+06	3.69263e+06	Function unknown	PPE family protein PPE41	No	NE	Type VII Secretion System (T7SS)	Cytoplasmic	PE/PPE	0
High	Master Protein	I6X486	PE25	0	53.145	88	5	102	5	99	10.7	6.05	11844.7	73.03	3	4	0	0	1	Acetyl [N-Term]	Rv2431c	330367	291298	1.19872e+06	883588	644855	6.353e+06	7.37272e+06	60449.2	1.43528e+06	1.50611e+06	453156	1.52797e+06	Function unknown	PE family protein PE25	No	NE	Type VII Secretion System (T7SS)	CytoplasmicMembrane	PE/PPE	0
High	Master Protein	P71965	Rv2668	0	47.347	34	5	412	5	173	18.3	5.85	33102.8	253.52	3	5	0	0	1		Rv2668	7.07236e+06	5.59279e+06	2.16954e+07	4.35635e+06	1.07908e+06	8.21324e+06	1.5763e+07	2.60091e+06	2.79906e+07	15138070	5.04532e+06	2.00992e+07	Unknown	Possible exported alanine and valine rich protein	No	NE	SP(Sec/SPI)	Cytoplasmic	cell wall and cell processes	0
High	Master Protein	P71969	Rv2672	0	39.334	19	8	88	8	528	54	5.16	7376.07	48.7	7	8	0	0	1		Rv2672	116982	85735.5	1.77921e+06	232610	182276	1.6336e+06	1.91168e+06	159945	3.94455e+06	1.36539e+06	334210	4.71849e+06	Function unknown; possibly hydrolyzes peptides and/or proteins.	Possible secreted protease	No	NE	LIPO(Sec/SPII)	Cytoplasmic	intermediary metabolism and respiration	0
High	Master Protein	P9WNF5	mpt70	0	66.924	29	4	206	4	193	19.1	4.94	20187.6	332.93	2	4	0	0	1		Rv2875	1.12677e+07	1.30191e+07	45957152	8.58362e+06	7.16551e+06	3.62257e+07	6.04108e+07	5.00107e+06	6.42384e+07	1.96779e+07	7.77165e+06	3.45314e+07	Unknown	Major secreted immunogenic protein Mpt70	No	NE	SP(Sec/SPI)	CytoplasmicMembrane	cell wall and cell processes	0
High	Master Protein	P9WK65	lppX	0	80.216	59	9	288	9	233	24.1	5.22	33509.7	284.64	8	9	0	0	1		Rv2945c	2.57305e+06	2.42676e+06	9.94049e+06	1.98295e+06	3.17742e+06	5.72413e+07	5.57314e+07	4.7814e+06	2.98359e+07	1.39258e+07	5.0516e+06	4.3674e+07	Unknown	Probable conserved lipoprotein LppX	No	NE	LIPO(Sec/SPII)	CytoplasmicMembrane	cell wall and cell processes	0
High	Master Protein	I6YF08	TB22.2	0	91.91	48	5	285	5	227	24.4	5.43	26294.2	350.51	2	5	0	0	1		Rv3036c	7.45881e+06	5.08208e+06	2.4581e+07	6.44707e+06	2.93332e+06	1.79264e+07	2.58909e+07	4.0785e+06	5.42917e+07	2.12762e+07	7.53215e+06	4.46469e+07	Unknown	Probable conserved secreted protein TB22.2	No	NE	SP(Sec/SPI)	Cytoplasmic	cell wall and cell processes	0
High	Master Protein	O53291	fecB	0	76.764	53	8	105	8	359	36.9	5.48	7683.84	161.33	3	8	0	0	1		Rv3044	288219	182177	3.93399e+06	118779	405628	7.89767e+06	7.2211e+06	608314	4.54373e+06	2.88965e+06	806642	6.70061e+06	May be involved in active transport of FeIII-decitrate across the membrane (import).	Probable FEIII-dicitrate-binding periplasmic lipoprotein FecB	No	Essential	LIPO(Sec/SPII)	Unknown	cell wall and cell processes	0
High	Master Protein	O53361	sapM	0	41.036	30	5	255	5	299	31.8	6.64	32624.9	270.19	4	5	0	0	1		Rv3310	6.10239e+06	5.17037e+06	4.27758e+07	6.79551e+06	1.99589e+06	5.46199e+06	9.60699e+06	2.75482e+06	4.19833e+07	1.31901e+07	4.07564e+06	3.1206e+07	Involved in cellular metabolism: acting on ester bonds [catalytic activity: an orthophosphoric monoester + H(2)O = an alcohol + orthophosphate].	Acid phosphatase (acid phosphomonoesterase) (phosphomonoesterase) (glycerophosphatase)	No	NE	SP(Sec/SPI)	CytoplasmicMembrane	cell wall and cell processes	0
High	Master Protein	O50398	Rv3369	0	18.392	24	3	71	3	144	15.7	5.91	9125.73	63.35	3	3	0	0	1		Rv3369	75153.3	148758	922683	133154	305292	2.52394e+06	3.68682e+06	463855	1.47383e+06	2.01451e+06	944601	2.85647e+06	Function unknown	Conserved protein	No	NE	Nonclassical	Cytoplasmic	conserved hypotheticals	0
High	Master Protein	I6X7P2	Rv3572	0	39.389	27	3	451	3	176	18.7	5.15	57399.5	380.74	3	3	0	0	1		Rv3572	6.57433e+06	8.20872e+06	2.95893e+07	5.07826e+06	3.93534e+06	1.61867e+07	1.55916e+07	6.05184e+06	2.12663e+07	2.16071e+07	8.81132e+06	1.99456e+07	Unknown	Unknown protein	No	NE	SP(Sec/SPI)	Unknown	conserved hypotheticals	0
High	Master Protein	P9WK63	lpqE	0	76.402	70	7	226	7	182	18.8	9.35	29900.7	268.77	6	7	0	0	1		Rv3584	961905	1.52088e+06	5.98545e+06	587631	790164	5039264	5.73187e+06	1.59277e+06	1.22489e+07	8.02171e+06	2.53747e+06	1.70471e+07	Unknown	Possible conserved lipoprotein LpqE	No	NE	LIPO(Sec/SPII)	Unknown	cell wall and cell processes	0
High	Master Protein	P9WQN7	fbpD	0	315.206	69	9	1340	9	299	31.1	6.64	87413.8	2798.62	4	9	0	0	1		Rv3803c	3.50371e+07	3.03663e+07	2.62886e+08	2.47796e+07	1.33056e+07	1.18798e+08	2.8147e+08	2.1017e+07	2.37165e+08	1.05782e+08	3.77455e+07	2.15927e+08	Involved in cell wall mycoloylation. Proteins of the antigen 85 complex are responsible for the high affinity of mycobacteria to fibronectin. Possesses a mycolyltransferase activity required for the biogenesis of trehalose dimycolate (cord factor), a dominant structure necessary for maintaining cell wall integrity.	Secreted MPT51/MPB51 antigen protein FbpD (MPT51/MPB51 antigen 85 complex C) (AG58C) (mycolyl transferase 85C) (fibronectin-binding protein C) (85C)	No	NE	SP(Sec/SPI)	Extracellular	lipid metabolism	0
High	Master Protein	P9WQP3	fbpA	0	179.591	48	14	2069	13	338	35.7	6.55	247174	1934.17	11	14	0	1	1		Rv3804c	1.4144e+08	1.22521e+08	8.94495e+08	1.33245e+08	1.08148e+08	1.36677e+09	1.71386e+09	1.60598e+08	1.42319e+09	4.76734e+08	1.85588e+08	1.48498e+09	Involved in cell wall mycoloylation. Proteins of the antigen 85 complex are responsible for the high affinity of mycobacteria to fibronectin. Possesses a mycolyltransferase activity required for the biogenesis of trehalose dimycolate (cord factor), a dominant structure necessary for maintaining cell wall integrity.	Secreted antigen 85-a FbpA (mycolyl transferase 85A) (fibronectin-binding protein A) (antigen 85 complex A)	No	Essential	TAT(Tat/SPI)	Extracellular	lipid metabolism	0
High	Master Protein	P9WGE7	sodA	0	124.278	61	9	504	9	207	23	6.44	54550.7	483.73	7	9	0	0	1		Rv3846	3.22648e+06	2.88772e+06	2.61677e+07	2.61572e+06	6.03358e+06	7.79336e+07	1.07102e+08	8.90935e+06	6.96276e+07	2.78873e+07	1.11069e+07	8.74917e+07	Destroys radicals which are normally produced within the cells and are toxic to biological systems [catalytic activity: 2 peroxide radical + 2 H(+) = O(2) + H(2)O(2)].	Superoxide dismutase [FE] SodA	No	Essential	Alternate Sec Pathway (SecA2)	Extracellular	virulence, detoxification, adaptation	0
High	Master Protein	P9WNK5	esxB	0	165.164	99	12	1488	12	100	10.8	4.67	199504	1521.95	11	11	0	0	1		Rv3874	6.93895e+07	6.90211e+07	2.89312e+08	1.00272e+08	4.45108e+07	4.51223e+08	3.47659e+08	3.82067e+07	3.76321e+08	9.47872e+07	5.59469e+07	2.683e+08	Unknown. Exported protein cotranscribed with Rv3875|MT3989|MTV027.10.	10 kDa culture filtrate antigen EsxB (LHP) (CFP10)	No	NE	Type VII Secretion System (T7SS)	Extracellular	cell wall and cell processes	0
High	Master Protein	P9WNK7	esxA	0	121.671	95	5	1162	5	95	9.9	4.51	129666	1624.78	2	5	0	0	1		Rv3875	7.50489e+07	5.04404e+07	3.09285e+08	4.57518e+07	5.69195e+07	2.89224e+08	4.82896e+08	3.20668e+07	2.15165e+08	6.95319e+07	3.18593e+07	1.4408e+08	Unknown. Elicits high level of inf-gamma from memory effector cells during the first phase of a protective immune response. Exported protein cotranscribed with Rv3874|MT3988|MTV027.09|LHP|CFP10.	6 kDa early secretory antigenic target EsxA (ESAT-6)	No	NE	Type VII Secretion System (T7SS)	Extracellular	cell wall and cell processes	0
High	Master Protein	P9WJD9	espB	0	192.906	63	19	884	19	460	47.6	4.87	105389	653.95	15	18	0	0	1	Acetyl [N-Term]	Rv3881c	4.12645e+06	4.45039e+06	2.18788e+07	2.95728e+06	6.47318e+06	5.24472e+07	4.83733e+07	8.21388e+06	5.493e+07	3.1099e+07	1.19287e+07	7.13793e+07	Function unknown. Is a proteolytic substrate of MYCP1|Rv3883c.	Secreted ESX-1 substrate protein B, EspB. Conserved alanine and glycine rich protein	No	NE	Type VII Secretion System (T7SS)	Cytoplasmic	cell wall and cell processes	0
High	Master Protein	P9WIM9	mtc28	0	114.051	40	9	874	9	310	31.9	7.64	99798.1	749.45	8	9	0	0	1		Rv0040c	5.85899e+06	5.42626e+06	5.87712e+07	3.38654e+06	1.43841e+06	2.44376e+07	3.69373e+07	4.96826e+06	5.50408e+07	2.30714e+07	7.72769e+06	4.76879e+07	Unknown	Secreted proline rich protein Mtc28 (proline rich 28 kDa antigen)	No	NE	SP(Sec/SPI)	Unknown	cell wall and cell processes	0
High	Master Protein	O53608	Rv0063	0	88.035	38	9	218	9	479	49.3	8.18	18884.7	212.69	5	9	0	0	1		Rv0063	1.72233e+06	1.29725e+06	8.29204e+06	1.71535e+06	1.64078e+06	8.08134e+06	1.4857e+07	2.03228e+06	3.91439e+06	1.82934e+06	457122	4.95687e+06	Function unknown; probably involved in cellular metabolism.	Possible oxidoreductase	No	NE	TAT(Tat/SPI)	Unknown	intermediary metabolism and respiration	0
High	Master Protein	L7N686	Rv0078A	0	13.088	17	3	23	3	197	21.6	5.34	2595.4	16.03	3	3	0	0	1		Rv0078A					48298.8	366116	792603	116859	238476	445574	150773	1.43339e+06	Unknown	Hypothetical protein	No	NE	No Signal peptide	Cytoplasmic	conserved hypotheticals	0
High	Master Protein	O07431	Rv0187	0	33.277	30	5	97	5	220	23.1	5.14	8566.83	53.86	4	5	0	0	1		Rv0187	361124	342097	1.10831e+06	177696	563137	3.17073e+07	3.92247e+07	1.24677e+06	6.75223e+06	3.02161e+06	891786	8.05743e+06	Thought to be involved in transfer of methyl group.	Probable O-methyltransferase	No	NE	No Signal peptide	Cytoplasmic	intermediary metabolism and respiration	0
High	Master Protein	I6X8R2	zmp1	0	67.37	29	16	61	16	663	73.9	5.25	4940.25	31.58	15	14	0	0	1		Rv0198c	137287	21877.1	951304	99651.9	189168	3.0188e+06	1.9941e+06	253649	4.51676e+06	1.18316e+06	526971	7.03772e+06	Function unknown; hydrolyzes peptides and/or proteins.	Probable zinc metalloprotease Zmp1	No	NE	No Signal peptide	Cytoplasmic	intermediary metabolism and respiration	0
High	Master Protein	L7N6B2	Rv0265c	0	43.626	26	7	120	7	330	35.3	6.25	10611.8	49.32	7	7	0	0	1		Rv0265c	163533	145008	986921	143170	247816	3.23184e+06	2.7718e+06	305199	3.42942e+06	986438	261522	3.12779e+06	Thought to be involved in iron transport across the membrane (import).	Probable periplasmic iron-transport lipoprotein	No	NE	TAT(Tat/SPI)	CytoplasmicMembrane	cell wall and cell processes	0
High	Master Protein	P9WFI9	Rv0281	0	85.653	52	13	199	13	302	33	5.01	18459.6	102.95	12	13	0	0	1		Rv0281	669157	807223	1.85964e+06	642584	807113	6.82535e+06	8.23728e+06	2.54207e+06	1.16504e+07	4.53496e+06	1.69679e+06	1.61608e+07	Possible methyltransferase	Possible S-adenosylmethionine-dependent methyltransferase	No	NE	No Signal peptide	Cytoplasmic	lipid metabolism	0
High	Master Protein	L7N695	PE5	0	48.668	96	3	90	3	102	9.6	4.51	8559.29	87.02	1	3	0	0	1		Rv0285	641501	366824	9.77373e+06	672926	143360	2.34716e+06	3.07517e+06	313271	266848	164351	117814	107990	Function unknown	PE family protein PE5	No	Essential	SP(Sec/SPI)	Unknown	PE/PPE	0
High	Master Protein	P96257	glnH	0	31.4	22	7	75	7	328	35.4	5.59	6861.64	38.48	7	7	0	0	1		Rv0411c	442094	232653	1.43015e+06	187438	246806	1.39441e+06	641647	517099	3.10635e+06	1.56642e+06	619360	4.39912e+06	Involved in active transport of glutamine across the membrane (import). Interacts with the glutamine-transport system.	Probable glutamine-binding lipoprotein GlnH (GLNBP)	No	Essential	LIPO(Sec/SPII)	CytoplasmicMembrane	cell wall and cell processes	0
High	Master Protein	P9WKK7	icl1	0	243.885	71	22	721	22	428	47.1	5.15	66468.8	865.56	14	22	0	0	1		Rv0467	2.57354e+06	2.01195e+06	9.61661e+06	3.72412e+06	1.00459e+07	7.99161e+07	1.06187e+08	2.18903e+07	2.1193e+08	8.59957e+07	2.37991e+07	3.04257e+08	Involved in glyoxylate bypass (at the first step), an alternative to the tricarboxylic acid cycle (in bacteria, plants, and fungi) [catalytic activity: isocitrate = succinate + glyoxylate]. Involved in the persistence in the host.	Isocitrate lyase Icl (isocitrase) (isocitratase)	No	Essential	No Signal peptide	Cytoplasmic	intermediary metabolism and respiration	0
High	Master Protein	O33363	Rv0518	0	77.414	74	10	218	10	231	24.6	5.08	20983.8	161.35	7	10	0	0	1		Rv0518	2.08543e+06	1.68034e+06	1.36412e+07	1.28825e+06	352917	2.27892e+07	1.08897e+07	1.26495e+06	9.88494e+06	2.8217e+06	1.22564e+06	7.09445e+06	Unknown	Possible exported protein	No	NE	LIPO(Sec/SPII)	CytoplasmicMembrane	cell wall and cell processes	0
High	Master Protein	O33364	Rv0519c	0	43.955	35	6	117	6	300	31.4	8.32	10221.2	59.91	4	6	0	0	1		Rv0519c	1.00865e+06	1.15082e+06	1.50981e+06	1.16003e+06	382307	2.75894e+06	3.71683e+06	568179	1.51719e+06	751838	117709	1.41034e+06	Unknown; could have possibly a lipolytic activity.	Possible conserved membrane protein	No	NE	TAT(Tat/SPI)	CytoplasmicMembrane	cell wall and cell processes	0
High	Master Protein	P9WIR3	TB27.3	0	86.049	38	5	203	5	261	27.3	4.61	27700.5	256.99	4	5	0	0	1		Rv0577	502150	367838	2.40989e+06	400978	1.4439e+06	7.8064e+06	1.4063e+07	2.04615e+06	1.13293e+07	8.34765e+06	2.26462e+06	1.5236e+07	Function unknown. Involved in ability to absorb neutral red stain.	Conserved protein TB27.3	No	NE	No Signal peptide	Unknown	conserved hypotheticals	0
High	Master Protein	O53780	lpqN	0	42.868	36	5	146	5	228	23.7	4.82	9632.46	92.61	3	5	0	0	1		Rv0583c	1.19733e+06	1.04461e+06	9.70985e+06	601100	1.09778e+06	2.66432e+07	2.479e+07	1.70412e+06	1.32022e+07	5538205	1.59379e+06	1.50215e+07	Unknown	Probable conserved lipoprotein LpqN	No	NE	LIPO(Sec/SPII)	Unknown	cell wall and cell processes	0
High	Master Protein	P9WJS7	mmpS5	0	25.525	25	4	111	4	142	15.2	5.05	10098.3	60.81	4	4	0	0	1		Rv0677c	342741	328558	3.04765e+06	290756	203582	3.04142e+06	3.25486e+06	311133	1.63246e+06	726836	369365	1.37836e+06	Unknown	Possible conserved membrane protein MmpS5	No	NE	SP(Sec/SPI)	Unknown	cell wall and cell processes	0
High	Master Protein	I6Y4F1	Rv0680c	0	20.505	23	3	196	3	124	13.2	5.35	14131.6	22.71	3	3	0	0	1		Rv0680c	3.37913e+06	2.97843e+06	2.38582e+07	2.83348e+06	873431	1.47593e+07	2.66027e+07	2.15977e+06	1.53171e+07	5.52261e+06	1.99417e+06	1.9025e+07	Unknown	Probable conserved transmembrane protein	No	NE	SP(Sec/SPI)	Unknown	cell wall and cell processes	0
High	Master Protein	P9WFI5	Rv0731c	0	88.124	52	14	251	14	318	34.9	5.08	25854.5	182.43	13	14	0	0	1		Rv0731c	275986	303151	1.50572e+06	231352	1.11715e+06	8.89759e+06	1.42151e+07	1.76154e+06	1.34372e+07	6.34714e+06	1.72133e+06	1.84699e+07	Possible methyltransferase	Possible S-adenosylmethionine-dependent methyltransferase	No	NE	No Signal peptide	Cytoplasmic	lipid metabolism	0
High	Master Protein	I6Y8R4	Rv0774c	0	62.852	18	3	141	3	303	30.6	6.68	4353.81	252.36	2	3	0	0	1		Rv0774c	1.57917e+06	1.12368e+06	9.5285e+06	1.14814e+06	535496	1.46145e+07	1.47209e+07	960413	2.49241e+06	938495	500175	5.12023e+06	Unknown; could have possibly a lipolytic activity.	Probable conserved exported protein	No	NE	TAT(Tat/SPI)	CytoplasmicMembrane	cell wall and cell processes	0
High	Master Protein	O53850	lpqR	0	48.758	35	7	288	7	256	27.3	7.12	33245.9	218.42	7	7	0	0	1		Rv0838	2.28494e+06	1.77654e+06	1.08149e+07	2.02341e+06	1.10117e+06	7.15151e+06	9.19652e+06	1.35912e+06	1.465e+07	4.55804e+06	1.84636e+06	1.30908e+07	Unknown	Probable conserved lipoprotein LpqR	No	NE	LIPO(Sec/SPII)	Cytoplasmic	cell wall and cell processes	0
High	Master Protein	P9WKQ1	Rv0888	0	133.803	41	10	356	10	490	52	5.19	27490.2	407.91	5	10	0	0	1		Rv0888	3.40837e+06	3.19676e+06	1.86006e+07	3.00625e+06	461516	9.68454e+06	7.74718e+06	1.17596e+06	2.47585e+07	1.38121e+07	2.92046e+06	2.10069e+07	Unknown	Probable exported protein	No	NE	SP(Sec/SPI)	Unknown	cell wall and cell processes	0
High	Master Protein	P9WGT7	pstS3	0	58.079	37	11	271	11	370	37.9	6.07	22333.1	120.3	10	11	0	0	1		Rv0928	932047	873002	5.319e+06	817568	1.20588e+06	1.35595e+07	1.93261e+07	1.69765e+06	2.09076e+07	7.90955e+06	3.06077e+06	2.19554e+07	Involved in active transport of inorganic phosphate across the membrane (import). This is one of the proteins required for binding-protein-mediated phosphate transport.	Periplasmic phosphate-binding lipoprotein PstS3 (PBP-3) (PstS3) (PHOS1)	No	Essential	LIPO(Sec/SPII)	Unknown	cell wall and cell processes	0
High	Master Protein	P9WGU1	pstS1	0	208.482	65	11	676	11	374	38.2	5.38	67422.9	966.26	5	11	0	0	1		Rv0934	6.2199e+06	5.36204e+06	4.83474e+07	4.15464e+06	1.13758e+07	1.21428e+08	1.44408e+08	8.07684e+06	5.695e+07	4.98216e+07	1.56744e+07	7.92053e+07	Involved in active transport of inorganic phosphate across the membrane (import). This is one of the proteins required for binding-protein-mediated phosphate transport.	Periplasmic phosphate-binding lipoprotein PstS1 (PBP-1) (PstS1)	No	NE	LIPO(Sec/SPII)	Unknown	cell wall and cell processes	0
High	Master Protein	O05582	Rv0999	0	28.347	30	6	73	6	252	26	8.75	5432.01	25.9	5	6	0	0	1		Rv0999	189069	162262	1.28416e+06	31562.1	185193	467831	2.25382e+06	323791	3059178	1.46437e+06	289036	1.63938e+06	Unknown	Unknown protein	No	NE	LIPO(Sec/SPII)	Unknown	conserved hypotheticals	0
High	Master Protein	P9WK49	lprE	0	12.539	13	3	74	3	202	20.4	5.8	5514.24	7.18	3	3	0	0	1		Rv1252c	623342	466775	5.50179e+06	309894	296508	5.3524e+06	7.28425e+06	530584	2.12907e+06	1.29071e+06	428075	2.18707e+06	Unknown	Probable lipoprotein LprE	No	NE	LIPO(Sec/SPII)	Unknown	cell wall and cell processes	0
High	Master Protein	P9WK55	lprA	0	87.294	60	12	395	12	244	24.9	5.58	33961.8	293.83	10	12	0	0	1		Rv1270c	2.66123e+06	2.6441e+06	1.06727e+07	2.05186e+06	3.75323e+06	3.75413e+07	4.38289e+07	6.2971e+06	3.11745e+07	1.62242e+07	4.00335e+06	4.17047e+07	Unknown	Possible lipoprotein LprA	No	NE	LIPO(Sec/SPII)	CytoplasmicMembrane	cell wall and cell processes	0
High	Master Protein	P9WIH1	PE15	0	36.454	46	3	202	3	102	9.9	5.19	28529.2	227.03	3	3	0	0	1		Rv1386	3.68733e+06	2.82302e+06	2.15909e+07	2.31945e+06	959704	6.0486e+06	1.37063e+07	1.40987e+06	5.3348e+06	2.68599e+06	1.57907e+06	4.83976e+06	Function unknown	PE family protein PE15	No	NE	SP(Sec/SPI)	CytoplasmicMembrane	PE/PPE	0
High	Master Protein	P9WID1	pgk	0	128.092	58	16	312	16	412	42.5	5	30974.2	279.62	12	16	0	0	1		Rv1437	508470	463813	3.74253e+06	538390	2.02129e+06	2.0459e+07	1.83259e+07	2.30413e+07	1.03136e+08	1.82786e+07	4.43608e+06	3.67302e+07	Involved in the second phase of glycolysis (second step) [catalytic activity: ATP + 3-phospho-D-glycerate = ADP + 3-phospho-D-glyceroyl phosphate]	Probable phosphoglycerate kinase Pgk	No	NE	Nonclassical	Cytoplasmic	intermediary metabolism and respiration	0
High	Master Protein	P9WG33	tal	0	152.244	57	23	670	23	373	40.7	5.05	63919.3	398.07	22	23	0	0	1		Rv1448c	1.77723e+06	1.51083e+06	1.18463e+07	1.527e+06	4.98024e+06	4.55232e+07	5.5277e+07	1.02475e+07	6.94389e+07	2.98305e+07	8.61462e+06	1.18583e+08	Transaldolase is important for the balance of metabolites in the pentose-phosphate pathway [catalytic activity: sedoheptulose 7-phosphate + D-glyceraldehyde 3-phosphate = D-erythrose 4-phosphate + D-fructose 6-phosphate]	Probable transaldolase Tal	No	NE	Nonclassical	Cytoplasmic	intermediary metabolism and respiration	0
High	Master Protein	O53168	ripA	0	162.33	47	18	494	18	472	49.8	9.01	30544.8	439.85	13	18	0	0	1		Rv1477	5.8561e+06	4.95517e+06	3.91331e+07	7.25761e+06	976201	1.35199e+07	1.4192e+07	1.82365e+06	4.60124e+07	1.52256e+07	3.56641e+06	4.23511e+07	Unknown, but supposed involvement in virulence.	Peptidoglycan hydrolase	No	Essential	SP(Sec/SPI)	Extracellular	virulence, detoxification, adaptation	0
High	Master Protein	I6XY36	Rv1498A	0	37.254	70	3	56	3	70	7.6	6.25	4331.2	70.3	2	3	0	0	1		Rv1498A	122990	121445			630252	1.00058e+06	1315022	203470	2.60713e+06	5.03353e+06	1.31595e+06	3.35736e+06	Function unknown	Conserved protein	No	NE	Nonclassical	Cytoplasmic	conserved hypotheticals	0
High	Master Protein	P9WFV3	ileS	0	120.172	28	27	258	27	1041	117.3	5.21	21043.3	129.98	25	26	0	0	1		Rv1536	4.01113e+06	3.26928e+06	1.39318e+07	1.44162e+06	1.75655e+06	1.7015e+07	2.30855e+07	1.73598e+06	2.04349e+07	8.07383e+06	2.48222e+06	2.83768e+07	Charging ILE tRNA [catalytic activity: ATP + L-isoleucine + tRNA(ILE) = AMP + diphosphate + L-isoleucyl-tRNA(ILE)].	Isoleucyl-tRNA synthetase IleS	No	Essential	No Signal peptide	Cytoplasmic	information pathways	0
High	Master Protein	O06154	Rv1637c	0	21.006	18	4	42	4	264	27.9	5.68	2944.47	6.47	4	4	0	0	1		Rv1637c	63327.1	80541.8	168094	52349.9	256930	1.48513e+06	2.51839e+06	640399	2.37156e+06	1.26459e+06	664298	2.68706e+06	Function unknown	Conserved protein	No	NE	No Signal peptide	Unknown	conserved hypotheticals	0
High	Master Protein	O53943	Rv1794	0	61.255	51	12	143	12	300	32.4	5.05	13060.5	76.13	11	12	0	0	1		Rv1794	158487	162874	1.39793e+06	110588	909131	1.40114e+07	1.16258e+07	1.98596e+06	1.14988e+07	4.82524e+06	1.45851e+06	1.49887e+07	Function unknown	Conserved protein	No	Essential	No Signal peptide	Cytoplasmic	conserved hypotheticals	0
High	Master Protein	P9WIR7	apa	0	142.183	47	8	937	8	325	32.7	5.11	109789	1282.82	5	8	0	0	1		Rv1860	2.33484e+07	2.07571e+07	1.51431e+08	1.43057e+07	1.1159e+07	1.35801e+08	1.7797e+08	2.17018e+07	1.15006e+08	6.4633e+07	2.11899e+07	9.54818e+07	Unknown (could mediate bacterial attachment to host cells).	Alanine and proline rich secreted protein Apa (fibronectin attachment protein) (immunogenic protein MPT32) (antigen MPT-32) (45-kDa glycoprotein) (45/47 kDa antigen)	No	NE	SP(Sec/SPI)	Cytoplasmic	cell wall and cell processes	0
High	Master Protein	P95146	Rv1869c	0	117.535	57	17	244	17	411	43.6	5.14	22709.1	132.38	15	16	0	0	1		Rv1869c	2.56834e+06	349763	9.48067e+06	250557	1.45989e+06	1.3189e+07	1.86594e+07	3.15493e+06	2.13063e+07	8.02963e+06	2.18648e+06	2.19179e+07	Function unknown; probably involved in cellular metabolism	Probable reductase	No	NE	Nonclassical	Unknown	intermediary metabolism and respiration	0
High	Master Protein	P9WK29	lppD	0	27.239	16	5	79	5	359	36.9	10.86	6632.67	30.79	5	5	0	0	1		Rv1899c	254069	217652	751167	272803	561806	4.80959e+06	6.05172e+06	1.09917e+06	2.72807e+06	1.91991e+06	679075	3.30276e+06	Unknown	Possible lipoprotein LppD	No	NE	LIPO(Sec/SPII)	Unknown	cell wall and cell processes	0
High	Master Protein	P9WIE5	katG	0	360.195	64	34	1352	34	740	80.6	5.25	151145	1531.08	29	34	0	0	1		Rv1908c	8.96548e+06	9.22548e+06	5.49566e+07	9.44196e+06	1.44299e+07	1.34152e+08	1.66934e+08	1.9581e+07	1.83712e+08	8.31761e+07	2.70566e+07	2.34761e+08	Multifunctional enzyme, exhibiting both a catalase, a broad-spectrum peroxidase, and a peroxynitritase activities. May play a role in the intracellular survival of mycobacteria within macrophages; protection against reactive oxygen and nitrogen intermediates produced by phagocytic cells. Seems regulated by SIGB|Rv2710 [catalytic activity: 2 H(2)O(2) = O(2) + 2 H(2)O].	Catalase-peroxidase-peroxynitritase T KatG	No	NE	Alternate Sec Pathway (SecA2)	Cytoplasmic	virulence, detoxification, adaptation	0
High	Master Protein	P9WFN5	Rv1910c	0	18.839	30	3	33	3	201	20.3	6.51	2113.71	13.8	1	3	0	0	1		Rv1910c	107693	112429	172604	126001	22989.3				325017	245185	87763.7		Unknown	Probable exported protein	No	NE	SP(Sec/SPI)	Unknown	cell wall and cell processes	0
High	Master Protein	P9WLQ1	Rv1987	0	61.218	56	5	530	5	142	14.9	9.85	54068.8	614.34	4	5	0	0	1		Rv1987	1.34795e+07	1.17739e+07	6.67167e+07	1.31548e+07	4.18054e+06	3.83289e+07	5.12744e+07	6.15486e+06	8.78871e+07	3.01464e+07	8.79582e+06	7.51669e+07	Hydrolysis of chitin	Possible chitinase	No	NE	SP(Sec/SPI)	Cytoplasmic	cell wall and cell processes	0
High	Master Protein	P9WKD3	blaC	0	80.381	62	13	362	13	307	32.5	6.16	28871.3	183.03	10	13	0	0	1		Rv2068c	2.63863e+06	2.09871e+06	1.10994e+07	1.01263e+06	1.36594e+06	1.3846e+07	1.50147e+07	2.26054e+06	1.80143e+07	6.17594e+06	2.54191e+06	1.63523e+07	Hydrolyses beta-lactams to generate corresponding beta-amino acid [catalytic activity: a beta-lactam + H(2)O = a substituted beta-amino acid].	Class a beta-lactamase BlaC	No	NE	LIPO(Sec/SPII)	Cytoplasmic	intermediary metabolism and respiration	0
High	Master Protein	P9WMN5	Rv2204c	0	26.876	65	7	69	7	118	12.5	4.6	6089.47	20.03	7	6	0	0	1		Rv2204c	342921	233928	326621	94024	482502	2.67178e+06	4.04209e+06	546590	5.61253e+06	2.12033e+06	862279	6.30022e+06	Unknown	Conserved protein	No	NE	No Signal peptide	Unknown	conserved hypotheticals	0
High	Master Protein	P9WHR3	caeA	0	52.172	31	12	75	12	520	55.9	6.19	5549.67	23.79	11	12	0	0	1		Rv2224c	88748.6	71055.9	260729	30419	275280	2.50764e+06	4.87813e+06	290981	3.64138e+06	1.51512e+06	416312	5.75489e+06	Converts unknown esters to corresponding free acid and alcohol	Probable carboxylesterase CaeA	No	NE	LIPO(Sec/SPII)	Cytoplasmic	cell wall and cell processes	0
High	Master Protein	O53527	Rv2253	0	12.375	22	3	53	3	167	17.8	7.8	4189.93	22.46	3	3	0	0	1		Rv2253	89787.8	61744.2	1.14078e+06	120114		226809	170373	59054.9	2078643	357068	218262	1588908	Unknown	Possible secreted unknown protein	No	NE	SP(Sec/SPI)	CytoplasmicMembrane	cell wall and cell processes	0
High	Master Protein	O53532	Rv2258c	0	53.635	35	9	73	9	353	37.5	4.74	7693.77	47.92	7	8	0	0	1		Rv2258c	547003	251390	4.41233e+06	190062	824438	6.08625e+06	1.22994e+07	2.36519e+06	8.37565e+06	3.0437e+06	994865	1.23813e+07	Possibly involved in transcriptional regulation	Possible transcriptional regulatory protein	No	NE	No Signal peptide	CytoplasmicMembrane	regulatory proteins	0
High	Master Protein	P9WP41	cut2	0	53.552	25	4	337	4	230	23.9	5.45	51872.9	348.84	3	4	0	0	1		Rv2301	8.01226e+06	5.75498e+06	9.38876e+07	5.49323e+06	1.87062e+06	4.34002e+07	7.13458e+07	4.73447e+06	5.77006e+07	1.53286e+07	7.75708e+06	3.61973e+07	Hydrolysis of cutin (a polyester that forms the structure of plant cuticle).	Probable cutinase Cut2	No	NE	TAT(Tat/SPI)	Unknown	cell wall and cell processes	0
High	Master Protein	P71898	Rv2314c	0	62.38	37	13	141	13	457	48.7	5.07	11817.6	75.05	12	13	0	0	1		Rv2314c	222490	263390	509418	173770	757437	5.15109e+06	6.09995e+06	655514	6.16959e+06	3.55246e+06	1.05787e+06	7.57706e+06	Function unknown	Conserved protein	No	NE	Nonclassical	Cytoplasmic	conserved hypotheticals	0
High	Master Protein	P9WQB5	ahpD	0	73.93	66	8	121	8	177	18.8	7.03	7144.41	139.54	5	8	0	0	1		Rv2429	79578.2	79807.9	904674	19046.1	371512	3.16235e+06	4.49372e+06	897646	1.04246e+07	4.56387e+06	1.1383e+06	1.01007e+07	Involved in oxidative stress response. LPDC|Rv0462, DLAT|Rv2215, AHPD|Rv2429, and AHPC|Rv2428 constitute an NADH-dependent peroxidase and peroxynitrite reductase that provides protection against oxidative stress.	Alkyl hydroperoxide reductase D protein AhpD (alkyl hydroperoxidase D)	No	NE	No Signal peptide	Unknown	virulence, detoxification, adaptation	0
High	Master Protein	P9WJH7	ndkA	0	41.424	54	6	106	6	136	14.5	5.48	9582.49	76.2	5	6	0	0	1		Rv2445c	286221	279613	733832	294717	635204	1.75064e+06	2.86388e+06	537374	5.69185e+06	3.24569e+06	1.34966e+06	4.79791e+06	Major role in the synthesis of nucleoside triphosphates other than ATP [catalytic activity: ATP + nucleoside diphosphate = ADP + nucleoside triphosphate].	Probable nucleoside diphosphate kinase NdkA (NDK) (NDP kinase) (nucleoside-2-P kinase)	No	Essential	No Signal peptide	Cytoplasmic	intermediary metabolism and respiration	0
High	Master Protein	P9WKD7	rpiB	0	55.255	49	7	155	7	162	17.3	6.62	15543.5	108.05	6	7	0	0	1		Rv2465c	266447	280900	1.84753e+06	241157	1.43102e+06	7.37637e+06	1.71224e+07	1.70743e+06	1.81069e+07	8.02823e+06	2.57762e+06	2.33525e+07	Interconverts ribose-5-phosphate and ribulose-5-phosphate	Ribose-5-phosphate isomerase	No	Essential	Nonclassical	Cytoplasmic	intermediary metabolism and respiration	0
High	Master Protein	I6XEI5	Rv2525c	0	157.248	60	12	455	12	240	25.4	9.51	54774.4	533.25	8	12	0	0	1		Rv2525c	8.57502e+06	6.69508e+06	5.17615e+07	6.96452e+06	4.02459e+06	5.85656e+07	8.48945e+07	4.83444e+06	1.41905e+07	2.79904e+06	637775	1.38759e+07	Function unknown. Possible role in biosynthesis of the cell wall.	Conserved hypothetical protein. Secreted; predicted to be a substrate of the twin arginine translocation (tat) export system.	No	NE	TAT(Tat/SPI)	Cytoplasmic	conserved hypotheticals	0
High	Master Protein	P9WL45	Rv2676c	0	51.371	43	9	128	9	231	26.2	5.86	11900.9	66.71	9	9	0	0	1		Rv2676c	107497	187228	514683	121839	672104	1.9897e+06	4.07766e+06	820466	8.56476e+06	4.21954e+06	1.79268e+06	1.10841e+07	Function unknown	Conserved protein	No	Essential	No Signal peptide	Cytoplasmic	conserved hypotheticals	0
High	Master Protein	I6XF25	ceoB	0	73.067	77	14	115	14	227	24.2	6.37	8697.88	76.32	11	14	0	0	1		Rv2691	350944	301215	2.31093e+06	292454	656446	7.60298e+06	1.16348e+07	906839	9.41478e+06	4.2651e+06	1.0729e+06	1.29826e+07	Part of a potassium transport system.	TRK system potassium uptake protein CeoB	No	NE	No Signal peptide	CytoplasmicMembrane	cell wall and cell processes	0
High	Master Protein	P9WNF3	mpt83	0	63.098	35	5	155	5	220	22.1	5.19	23428.2	161.74	3	5	0	0	1		Rv2873	930094	816586	4.88892e+06	568549	1.01508e+06	6595430	1.10651e+07	709033	6.81236e+06	3.19426e+06	875646	7.05646e+06	Not really known.	Cell surface lipoprotein Mpt83 (lipoprotein P23)	No	NE	LIPO(Sec/SPII)	Unknown	cell wall and cell processes	0
High	Master Protein	I6Y204	dacB2	0	120.609	53	10	508	10	291	29.7	5.24	36167.6	545.23	7	10	0	0	1		Rv2911	9.35199e+06	8.36407e+06	6.65438e+07	8.74112e+06	1.5398e+06	3.68196e+07	5.21918e+07	4.93151e+06	6.46771e+07	2.7305e+07	8.89985e+06	6.14544e+07	Involved in peptidoglycan synthesis (at final stages). Hydrolyzes the bound D-alanyl-D-alanine [catalytic activity: D-alanyl-D-alanine + H(2)O = 2 D-alanine].	Probable penicillin-binding protein DacB2 (D-alanyl-D-alanine carboxypeptidase) (DD-peptidase) (DD-carboxypeptidase) (PBP) (DD-transpeptidase) (serine-type D-ala-D-ala carboxypeptidase) (D-amino acid hydrolase)	No	NE	SP(Sec/SPI)	CytoplasmicMembrane	cell wall and cell processes	0
High	Master Protein	P9WQ59	fadD28	0	100.129	37	17	159	14	580	62.6	5.43	14969.7	97.34	15	17	0	3	1		Rv2941	21658.4	113615	1.12836e+06	142127	1.00313e+06	9.09825e+06	1.20977e+07	2.50496e+06	9.04968e+06	4.20094e+06	1.08126e+06	1.64969e+07	Involved in phthiocerol dimycocerosate (dim) biosynthesis. Thought to be involved in the release and transfer of mycoserosic acid from mas onto the DIOLS.	Fatty-acid-AMP ligase FadD28 (fatty-acid-AMP synthetase) (fatty-acid-AMP synthase)	No	NE	No Signal peptide	Cytoplasmic	lipid metabolism	0
High	Master Protein	I6Y293	lppZ	0	81.584	47	12	249	12	373	38.7	5.06	23054.4	206.91	10	12	0	0	1		Rv3006	771666	814716	4.37247e+06	567707	1.62499e+06	2.41559e+07	3.42981e+07	1.85535e+06	1.62274e+07	5.91923e+06	2.01273e+06	1.92066e+07	Unknown	Probable conserved lipoprotein LppZ	No	Essential	LIPO(Sec/SPII)	Extracellular	cell wall and cell processes	0
High	Master Protein	I6Y2A3	lpqA	0	28.587	22	3	63	3	209	22.1	4.88	7240.2	46.89	3	3	0	0	1		Rv3016	470935	465642	3.46251e+06	33105.4	28368.6	6.33736e+06	5.88702e+06	15679.2	3.35053e+06	587049	292120	4.22368e+06	Unknown	Probable lipoprotein LpqA	No	NE	LIPO(Sec/SPII)	CytoplasmicMembrane	cell wall and cell processes	0
High	Master Protein	I6YAY5	Rv3033	0	30.574	20	4	107	4	182	19.3	5.59	11990.3	89.86	4	4	0	0	1		Rv3033	494382	392666	1.72947e+06	308840	511547	3.33074e+06	4.4349e+06	736814	3.9352e+06	1.8551e+06	322027	5.74895e+06	Unknown	Unknown protein	No	NE	LIPO(Sec/SPII)	Cytoplasmic	conserved hypotheticals	0
High	Master Protein	P9WGM7	mtrA	0	87.553	51	9	232	9	228	25.3	5.55	24722.8	206.3	7	9	0	0	1		Rv3246c	785504	790648	6.45101e+06	568663	1.9978e+06	1.42341e+07	1.40623e+07	4.20148e+06	1.90853e+07	1.72378e+07	5.20944e+06	2.95781e+07	Transcriptional activator part of a two component regulatory system.	Two component sensory transduction transcriptional regulatory protein MtrA	No	Essential	No Signal peptide	Cytoplasmic	regulatory proteins	0
High	Master Protein	P96872	Rv3267	0	87.957	43	16	214	16	498	51.3	5.35	16487.1	105.34	12	16	0	0	1		Rv3267	426776	345681	2.74331e+06	471065	79897.5	4.22736e+07	1.80833e+06	289431	4.15597e+06	1.32168e+06	533920	4.88025e+06	Function unknown	Conserved protein (CPSA-related protein)	No	Essential	SP(Sec/SPI)	CytoplasmicMembrane	conserved hypotheticals	0
High	Master Protein	P9WG81	folD	0	60.852	51	11	129	11	281	29.5	6.44	12995.4	82.88	10	10	0	0	1		Rv3356c	447313	491860	8.85031e+06	637261	696909	1.37609e+07	1.84882e+07	1.10567e+06	1.25179e+07	3.18979e+06	981386	1.30099e+07	Necessary for the biosynthesis of purines, thymydylate, methionine, histidine, pantothenate, and formyl tRNA-met [catalytic activity: 5,10-methylenetetrahydrofolate + NADP(+) = 5,10-methenyltetrahydrofolate + NADPH] [catalytic activity: 5,10-methenyltetrahydrofolate + H(2)O = 10-formyltetrahydrofolate].	Probable bifunctional protein FolD: methylenetetrahydrofolate dehydrogenase + methenyltetrahydrofolate cyclohydrolase	No	Essential	Nonclassical	Cytoplasmic	intermediary metabolism and respiration	0
High	Master Protein	I6XHD1	Rv3491	0	16.149	14	3	81	3	192	20.4	6.71	6755.26	45.32	3	3	0	0	1		Rv3491	1.84801e+06	1.58432e+06	14464882	1.42173e+06	228580	7.98217e+06	9.88435e+06	975001	1.5006e+07	2.92951e+06	907302	1.06086e+07	Unknown	Unknown protein	No	NE	SP(Sec/SPI)	Extracellular	conserved hypotheticals	0
High	Master Protein	P9WPL5	cyp142	0	12.014	13	4	12	4	398	44.4	4.87	349.17	2.08	3	4	0	0	1		Rv3518c	114928	141223	801627	634855	74513.8	2.24483e+06	3.9992e+06	240868	1.72197e+06	694333	365441	6.56029e+06	Cytochromes P450 are a group of heme-thiolate monooxygenases. They oxidize a variety of structurally unrelated compounds, including steroids, fatty acids, and xenobiotics.	Probable cytochrome P450 monooxygenase 142 Cyp142	No	NE	No Signal peptide	CytoplasmicMembrane	intermediary metabolism and respiration	0
High	Master Protein	I6YGX2	ponA2	0	66.39	24	16	160	16	810	84.6	5.52	14466.4	67.47	16	16	0	0	1		Rv3682	1.64705e+06	1.14607e+06	4.44591e+06	983467	678856	5.63202e+06	6.96221e+06	995232	5.86674e+06	2.82327e+06	842875	6.40515e+06	Involved in peptidoglycan synthesis (at the final stages), cell wall formation. Synthesis of cross-linked peptidoglycan from the lipid intermediates. The enzyme has a penicillin-insensitive transglycosylase N-terminal domain (formation of linear glycan strands) and a penicillin-sensitive transpeptidase C-terminal domain (cross-linking of the peptide subunits). Supposedly involved in stationary-ph…	Probable bifunctional membrane-associated penicillin-binding protein 1A/1B PonA2 (murein polymerase) [includes: penicillin-insensitive transglycosylase (peptidoglycan TGASE) + penicillin-sensitive transpeptidase (DD-transpeptidase)]	No	NE	SP(Sec/SPI)	Extracellular	cell wall and cell processes	0
High	Master Protein	P9WQB3	leuA	0	149.235	48	24	266	24	644	70.1	5.17	26921.2	155.75	23	24	0	0	1		Rv3710	801142	717808	1.01875e+07	709084	1.15736e+06	1.2607e+07	1.0956e+07	917246	2.64739e+07	1.16131e+07	3.90897e+06	3.74874e+07	Involved in leucine biosynthesis (at the first step). Catalyzes condensation of acetyl-CoA and 2-oxoisovalerate to form 2-isopropylmalate synthase [catalytic activity: 3-carboxy-3-hydroxy-4-methylpentanoate + CoA = acetyl-CoA + 3-methyl-2-oxobutanoate + H(2)O].	2-isopropylmalate synthase LeuA (alpha-isopropylmalate synthase) (alpha-IPM synthetase) (IPMS)	No	NE	Nonclassical	Cytoplasmic	intermediary metabolism and respiration	0
High	Master Protein	I6Y4D2	Rv3717	0	95.774	56	9	314	9	241	24.8	9.2	29935.8	409.53	6	9	0	0	1		Rv3717	6.59142e+06	5.7481e+06	3.55498e+07	6.86386e+06	753000	1.11855e+07	1.34717e+07	2.62745e+06	3.14778e+07	1.60233e+07	1.22705e+06	2.97213e+07	Function unknown	Conserved hypothetical protein	No	Essential	SP(Sec/SPI)	Unknown	conserved hypotheticals	0
High	Master Protein	O69725	proX	0	46.127	37	7	101	7	315	33.3	6.44	7157.21	60.27	4	7	0	0	1		Rv3759c	3.26294e+06	199379	2.37973e+06	260000	620152	2.77733e+06	3.67216e+06	796883	4.66086e+06	1.71196e+06	669918	5.14409e+06	Thought to be involved in active transport of osmoprotectant (glycine betaine/carnitine/choline/L-proline) across the membrane (import).	Possible osmoprotectant (glycine betaine/carnitine/choline/L-proline) binding lipoprotein ProX	No	NE	LIPO(Sec/SPII)	Unknown	virulence, detoxification, adaptation	0
High	Master Protein	P9WG67	trxC	0	48.377	48	6	336	6	116	12.5	5.22	37541.4	268.18	6	6	0	0	1		Rv3914	1.66507e+06	1.52644e+06	1.06467e+07	1.50284e+06	3.57905e+06	6.45767e+07	9.48946e+07	7.47499e+06	5.21573e+07	1.9138e+07	7.9762e+06	5.8153e+07	Thioredoxin participates in various redox reactions through the reversible oxidation of its active center dithiol, to a disulfide, & catalyzes dithiol-disulfide exchange reactions. Forms together with thioredoxin reductase and NADPH a redox active system which donates electrons to a wide variety of different metabolic process. Seems regulated by sigh (Rv3223c product).	Thioredoxin TrxC (TRX) (MPT46)	No	Essential	No Signal peptide	Cytoplasmic	intermediary metabolism and respiration	0
High	Master Protein	O53620	Rv0075	0	17.522	12	3	23	3	390	42.7	5.38	2064.98	14.41	2	3	0	0	1		Rv0075					70292	49241.8	257721	75692	63393.7	332380	83741	616178	Function unknown; probably involved in cellular metabolism.	Probable aminotransferase	No	NE	Nonclassical	Cytoplasmic	intermediary metabolism and respiration	0
High	Master Protein	O53638	ldtA	0	27.474	20	3	174	3	251	26.9	8.79	11864.6	55.68	1	3	0	0	1		Rv0116c	1.6925e+06	1.37723e+06	1.56692e+07	1.15349e+06	344213	1.13301e+07	1.57624e+07	993082	1.61214e+07	3.73407e+06	1.13963e+06	1.49054e+07	Involved in peptidoglycan synthesis. Catalyzes the formation of 3->3 crosslinks between peptidoglycan subunits.	Probable L,D-transpeptidase LdtA	No	NE	SP(Sec/SPI)	Unknown	cell wall and cell processes	0
High	Master Protein	O07177	mak	0	67.707	41	13	129	13	455	49.8	5.2	10785.1	60.32	10	13	0	0	1		Rv0127	289497	719901	1.13501e+06	164570	616584	4.31572e+06	1.05538e+07	1.57873e+06	1.11532e+07	4.93886e+06	1.44724e+06	1.44499e+07	Catalyzes the transfer of a phosphate group from ATP to maltose to produce maltose-1-phosphate [catalytic activity: ATP + maltose = ADP + maltose-1-phosphate]	Maltokinase Mak	No	NE	No Signal peptide	Cytoplasmic	virulence, detoxification, adaptation	0
High	Master Protein	O07417	lprK	0	25.165	18	5	25	5	390	42.2	8.24	2662.73	17.51	5	5	0	0	1		Rv0173	4.93117e+06	3.87219e+06	1.34205e+07	2.14283e+06	2.99928e+06	1.29401e+07	1.12765e+07	2419912	4.79691e+06	2.90874e+06	1.05229e+06	3.9772e+06	Unknown, but thought to be involved in host cell invasion.	Possible Mce-family lipoprotein LprK (Mce-family lipoprotein Mce1E)	No	NE	LIPO(Sec/SPII)	CytoplasmicMembrane	cell wall and cell processes	0
High	Master Protein	I6X8R5	Rv0203	0	9.92	30	2	7	2	136	13.9	8.56	297.69	2.55	1	2	0	0	1		Rv0203		19639.1		31997.8			117825		241606			163644	Unknown	Possible exported protein	No	NE	SP(Sec/SPI)	CytoplasmicMembrane	cell wall and cell processes	0
High	Master Protein	O53666	fadE5	0	214.843	69	30	407	28	611	66	5.52	39794.9	276.77	24	30	0	3	1		Rv0244c	431509	511120	9.57157e+06	549186	1.99832e+06	1.58327e+07	2.21381e+07	3.18283e+06	4.13642e+07	1.47891e+07	5.47385e+06	5.27066e+07	Function unknown, but involved in lipid degradation.	Probable acyl-CoA dehydrogenase FadE5	No	NE	Nonclassical	Cytoplasmic	lipid metabolism	0
High	Master Protein	P9WHN3	purA	0	40.127	18	8	65	8	432	46.8	6.74	4901.44	21.79	8	8	0	0	1		Rv0357c	17172.2	13258.6	1.16558e+06	17402.4	110806	1.45987e+06	1202205	394214	4.31935e+06	1.11364e+06	281251	6.53916e+06	Involved in AMP biosynthesis (first committed step). Plays an important role in the de novo pathway of purine nucleotide biosynthesis [catalytic activity: GTP + imp + L-aspartate = GDP + phosphate + adenylosuccinate].	Probable adenylosuccinate synthetase PurA (imp--aspartate ligase) (ADSS) (ampsase)	No	Essential	No Signal peptide	Cytoplasmic	intermediary metabolism and respiration	0
High	Master Protein	Q6MX43	secE2	0	43.035	83	6	171	6	71	8	8.56	11350.2	211.7	5	6	0	0	1		Rv0379	1.99671e+06	1.75236e+06	1.17782e+07	1.67443e+06	2.6005e+06	2.38237e+07	5.26281e+07	3.38074e+06	2.40838e+07	1.11831e+07	2.78562e+06	2.0281e+07	Thought to be involved in protein transport (export).	Possible protein transport protein SecE2	No	NE	No Signal peptide	Cytoplasmic	cell wall and cell processes	0
High	Master Protein	P9WHP1	pta	0	14.38	7	5	23	5	690	72.9	5.4	1429.36	3.62	5	5	0	0	1		Rv0408	13965.5	16132.3	980035	22972.3	25512.8	1.58021e+06	638070	49295.9	611184	342577	87504.9	926718	Involved at the last step (of two) in the conversion of acetate to acetyl-CoA [catalytic activity: acetyl-CoA + phosphate = CoA + acetyl phosphate].	Probable phosphate acetyltransferase Pta (phosphotransacetylase)	No	NE	Nonclassical	Cytoplasmic	intermediary metabolism and respiration	0
High	Master Protein	P96264	lpqL	0	83.891	39	17	239	17	500	52	5.19	21208.5	138.49	16	17	0	0	1		Rv0418	1.82222e+06	1.86796e+06	5.32844e+06	1.81037e+06	1.58793e+06	8.34145e+06	1.42342e+07	1.82083e+06	1.43475e+07	5.31495e+06	1.35835e+06	1.75909e+07	Function unknown; hydrolyzes peptides and/or proteins.	Probable lipoprotein aminopeptidase LpqL	No	NE	LIPO(Sec/SPII)	Extracellular	cell wall and cell processes	0
High	Master Protein	O07178	Rv0457c	0	89.184	36	19	112	19	673	74.4	4.89	10387.9	60.18	19	19	0	0	1		Rv0457c	265996	220808	2.96972e+06	262268	588822	4.05584e+06	3706105	804359	6.72674e+06	5.44429e+06	1.29987e+06	1.12532e+07	Function unknown; hydrolyzes peptides and/or proteins.	Probable peptidase	No	NE	No Signal peptide	Cytoplasmic	intermediary metabolism and respiration	0
High	Master Protein	P9WNY1	Rv0458	0	76.11	37	15	144	15	507	54.5	5.27	12509.3	61.28	15	14	0	0	1		Rv0458	1.64469e+06	1.33182e+06	1.06032e+07	638923	1.77789e+06	2.87274e+07	2.93098e+07	2.19617e+06	2.45348e+07	1.64248e+07	3.60557e+06	4.03022e+07	Interconversion aldehyde and acid [catalytic activity: an aldehyde + NAD+ + H2O = an acid + NADH].	Probable aldehyde dehydrogenase	No	NE	No Signal peptide	Cytoplasmic	intermediary metabolism and respiration	0
High	Master Protein	P9WMD9	Rv0472c	0	12.947	12	2	10	2	234	26.4	7.56	1395.62	11.12	2	2	0	0	1		Rv0472c				86824.1	24796.4				522782	161411	34500.7	1.04835e+06	Possibly involved in transcriptional mechanism.	Probable transcriptional regulatory protein (possibly TetR-family)	No	NE	Nonclassical	Cytoplasmic	regulatory proteins	0
High	Master Protein	P9WKV3	lprQ	0	33.596	15	6	63	6	451	47.9	6.01	4595.05	13.67	6	6	0	0	1		Rv0483	97003.9	89358.7	428878	74649	148264	2.41416e+06	2.78727e+06	536563	7.56612e+06	3.87458e+06	815276	8.84105e+06	Unknown	Probable conserved lipoprotein LprQ	No	NE	TAT(Tat/SPI)	Unknown	cell wall and cell processes	0
High	Master Protein	P9WIC9	gpm1	0	95.232	70	13	190	13	249	27.2	5.66	16226.8	138.97	10	12	0	0	1		Rv0489	400255	386350	1.44649e+06	226185	963707	5.65502e+06	1.15599e+07	1.24058e+06	1.19851e+07	6.35888e+06	2.11855e+06	1.75708e+07	Involved in glycolysis [catalytic activity: 1,3-diphosphoglycerate + 3-phosphoglycerate = 2,3-diphosphoglycerate + 3-phosphoglycerate].	Probable phosphoglycerate mutase 1 Gpm1 (phosphoglyceromutase) (PGAM) (BPG-dependent PGAM)	No	NE	No Signal peptide	Unknown	intermediary metabolism and respiration	0
High	Master Protein	O06392	Rv0526	0	61.323	56	11	463	11	216	23.2	7.88	47214.2	310.22	11	11	0	0	1		Rv0526	2.77846e+06	2.16224e+06	1.77633e+07	2.10454e+06	1.03374e+06	9.83974e+06	1.6206e+07	2.53574e+06	2.61703e+07	1.08276e+07	3.673e+06	2.36353e+07	Possibly acts on thioredoxin	Possible thioredoxin protein (thiol-disulfide interchange protein)	No	Essential	LIPO(Sec/SPII)	Cellwall	intermediary metabolism and respiration	0
High	Master Protein	O06412	Rv0546c	0	25.43	48	5	31	5	128	14.3	5.49	2384.73	21.5	4	5	0	0	1		Rv0546c	69676.5	46699.2		48144.9	461669	1.16152e+06	2.96345e+06	357762	7.03538e+06	1.07758e+06	415362	2.76235e+06	Function unknown	Conserved protein	No	NE	No Signal peptide	Cytoplasmic	conserved hypotheticals	0
High	Master Protein	I6WYY7	hadB	0	50.997	56	8	247	8	142	14.9	6.55	19852.7	196.22	7	8	0	0	1		Rv0636	1.43251e+06	1.27806e+06	9.99328e+06	1.04511e+06	3.12794e+06	2.86821e+07	4.02079e+07	3.61087e+06	3.38623e+07	1.86613e+07	4.19773e+06	5.06837e+07	Involved in fatty acid synthesis type II (fas-II)	(3R)-hydroxyacyl-ACP dehydratase subunit HadB	No	Essential	No Signal peptide	Unknown	intermediary metabolism and respiration	0
High	Master Protein	P9WPB1	mmaA1	0	41.72	40	10	86	9	286	33.1	5.06	8246.72	38.36	10	10	0	0	1		Rv0645c	168597	112312	7.4551e+06	53760.4	387202	1.17884e+07	9.78214e+06	837229	3.14435e+06	1.4332e+06	511210	4.43485e+06	Involved in mycolic acids modification. Catalyzes unusual S-adenosyl-methionine-dependent transformation of a cis-olefin mycolic acid into a secondary alcohol. Catalyzes introduction of a hydroxyl group at the distal position on mycolic acid chains to produce the hydroxyl mycolate. Mycolic acids represent a major constituent of the mycobacterial cell wall complex. Methyl transfer results in forma…	Methoxy mycolic acid synthase 1 MmaA1 (methyl mycolic acid synthase 1) (MMA1) (hydroxy mycolic acid synthase)	No	NE	No Signal peptide	Cytoplasmic	lipid metabolism	0
High	Master Protein	P9WGY9	rpoB	0	370.924	56	52	745	52	1178	129.8	5.03	67252.4	500.14	41	51	0	0	1		Rv0667	6.23302e+06	5.75937e+06	4.56709e+07	4.90517e+06	6.80909e+06	9.97474e+07	7.11516e+07	1.21497e+07	1.22045e+08	3.68629e+07	1.86285e+07	1.92922e+08	Catalyzes the transcription of DNA into RNA using the four ribonucleoside triphosphates as substrates [catalytic activity: N nucleoside triphosphate = N diphosphate + {RNA}(N)].	DNA-directed RNA polymerase (beta chain) RpoB (transcriptase beta chain) (RNA polymerase beta subunit)	No	Essential	No Signal peptide	Cytoplasmic	information pathways	0
High	Master Protein	P9WGY7	rpoC	0	489.326	59	66	1171	66	1316	146.7	6.2	117859	850.38	59	66	0	0	1		Rv0668	4.44207e+06	4.55742e+06	1.72303e+08	3.9801e+07	8.36593e+06	3.02198e+08	2.01576e+08	9.93792e+07	1.55381e+08	1.20153e+08	4.02279e+07	2.35957e+08	Catalyzes the transcription of DNA into RNA using the four ribonucleoside triphosphates as substrates [catalytic activity: N nucleoside triphosphate = N diphosphate + {RNA}(N)].	DNA-directed RNA polymerase (beta' chain) RpoC (transcriptase beta' chain) (RNA polymerase beta' subunit).	No	Essential	No Signal peptide	Cytoplasmic	information pathways	0
High	Master Protein	P9WNM7	fusA1	0	345.856	73	35	682	35	701	77.2	5.06	68792.6	608.04	28	35	0	0	1		Rv0684	1.33242e+06	1.25082e+06	8.32738e+06	936358	5.06564e+06	4.8704e+07	5.94277e+07	7.9605e+06	7.88759e+07	3.04879e+07	1.05757e+07	1.2115e+08	This protein promotes the GTP-dependent translocation of the nascent protein chain from the A-site to the P-site of the ribosome.	Probable elongation factor G FusA1 (EF-G)	No	Essential	No Signal peptide	Cytoplasmic	information pathways	0
High	Master Protein	P9WKF5	adk	0	100.139	77	15	446	15	181	20.1	5.15	47270.8	298.35	14	15	0	0	1		Rv0733	1.92046e+06	1.72497e+06	6.86538e+06	1.7057e+06	4.89054e+06	3.63976e+07	3.76035e+07	8.73186e+06	5.43995e+07	2.83881e+07	7.28517e+06	6.69608e+07	This small ubiquitous enzyme is essential in intracellular nucleotide metabolism, in addition it has been found to act as both a nucleoside mono- and DI-phosphate kinase suggesting it may have a role in RNA and DNA biosynthesis [catalytic activity: ATP + AMP = ADP + ADP].	Adenylate kinase Adk (ATP-AMP transphosphorylase)	No	NE	No Signal peptide	Cytoplasmic	intermediary metabolism and respiration	0
High	Master Protein	P9WQC7	adhB	0	99.265	44	10	205	10	375	39.7	5.31	19351.9	192.5	7	10	0	0	1		Rv0761c	3.51591e+07	2.47951e+07	4.10821e+08	2.60045e+07	1.82263e+07	4.76371e+08	6.36421e+07	4.67713e+07	1.46458e+08	1.33529e+08	3.98757e+07	1.83144e+08	Thought to catalyze the reversible oxidation of ethanol to acetaldehyde with the concomitant reduction of NAD. Probably acts on primary or secondary alcohols or hemiacetals [catalytic activity: an alcohol + NAD+ = an aldehyde or ketone + NADH].	Possible zinc-containing alcohol dehydrogenase NAD dependent AdhB	No	NE	No Signal peptide	Cytoplasmic	intermediary metabolism and respiration	0
High	Master Protein	I6Y4U4	Rv0794c	0	85.359	41	15	162	15	499	52.4	5.97	12682.3	86.94	12	15	0	0	1		Rv0794c	462981	306922	1.31746e+08	469759	1.02011e+06	4.22259e+06	5.89338e+06	1.7494e+06	1.21547e+07	7.56565e+06	1.9718e+06	1.99621e+07	Function unknown; probably involved in cellular metabolism.	Probable oxidoreductase	No	NE	No Signal peptide	Cytoplasmic	intermediary metabolism and respiration	0
High	Master Protein	I6X9V3	Rv0811c	0	32.726	24	6	50	6	368	39.4	6.42	3980.69	37.87	4	6	0	0	1		Rv0811c	663888	639643	5.84884e+06	481033	1.41019e+06	1.29929e+07	1.76131e+07	2.83373e+06	1.88492e+07	7.57576e+06	2.99355e+06	2.92062e+07	Function unknown	Conserved protein	No	Essential	No Signal peptide	Cytoplasmic	conserved hypotheticals	0
High	Master Protein	P9WI95	phoY2	0.001	5.658	11	2	3	2	213	23.5	5.44	325.31	0	2	1	0	0	1		Rv0821c		12247.8			22464		411444	46147.9		96535.8	29683.9		Involved in transcriptional regulation of active transport of inorganic phosphate across the membrane.	Probable phosphate-transport system transcriptional regulatory protein PhoY2	No	NE	No Signal peptide	Cytoplasmic	cell wall and cell processes	0
High	Master Protein	I6X9Y7	Rv0854	0	21.817	33	5	89	5	147	16.3	5.22	7342.89	31.71	5	5	0	0	1		Rv0854	956422	938597	2.2314e+06	964808	1.51682e+06	8.63857e+06	1.11861e+07	2.27454e+06	1.22217e+07	4.91997e+06	1.51736e+06	1.37668e+07	Function unknown	Conserved protein	No	NE	No Signal peptide	Cytoplasmic	conserved hypotheticals	0
High	Master Protein	P9WNP1	echA6	0	93.384	56	12	320	12	243	26	6.4	36100.3	239.6	12	12	0	0	1		Rv0905	1.40859e+06	1.27803e+06	6.67387e+06	1.20148e+06	3.29501e+06	2.44697e+07	2.66615e+07	6.62437e+06	2.57593e+07	1.58181e+07	5.39273e+06	3.7348e+07	Could possibly oxidize fatty acids using specific components [catalytic activity: (3S)-3-hydroxyacyl-CoA = trans-2(or 3)-enoyl-CoA + H(2)O].	Possible enoyl-CoA hydratase EchA6 (enoyl hydrase) (unsaturated acyl-CoA hydratase) (crotonase)	No	NE	No Signal peptide	Cytoplasmic	lipid metabolism	0
High	Master Protein	I6Y551	Rv0913c	0	11.918	12	4	9	4	502	56.6	5.12	759.94	2	3	4	0	0	1		Rv0913c	31101.9				38180.8	196481	506095	57073.1	847068	340582	39000.3	361952	Function unknown; probably involved in cellular metabolism.	Possible dioxygenase	No	NE	No Signal peptide	Unknown	intermediary metabolism and respiration	0
High	Master Protein	P9WHM7	purH	0	110.981	42	12	112	12	523	55	5.83	5931.54	91.07	6	12	0	0	1		Rv0957	100533	142005	566492	41040.2	334975	5.90914e+06	4.56656e+06	530861	8.83469e+06	2.85921e+06	1.46221e+06	1.23496e+07	Involved in de novo purine biosynthesis (at the ninth and tenth steps) [catalytic activity 1: 10-formyltetrahydrofolate + 5'-phosphoribosyl-5-amino-4-imidazolecarboxamide = tetrahydrofolate + 5'-phosphoribosyl-5-formamido-4-imidazolecarboxamide] [catalytic activity 2: imp + H2O = 5-formamido-1-(5-phosphoribosyl)imidazole-4-carboxamide].	Probable bifunctional purine biosynthesis protein PurH: phosphoribosylaminoimidazolecarboxamide formyltransferase (AICAR transformylase) (5'-phosphoribosyl-5-aminoimidazole-4-carboxamide formyltransferase) + inosinemonophosphate cyclohydrolase (imp cyclohydrolase) (inosinicase) (imp synthetase) (ATIC)	No	Essential	No Signal peptide	Cytoplasmic	intermediary metabolism and respiration	0
High	Master Protein	O53897	moaB2	0	66.545	62	8	162	8	181	18.4	4.68	17191.3	177.61	6	8	0	0	1		Rv0984	848979	835826	1.96517e+06	802301	2.78614e+06	1.38988e+07	1.5921e+07	3.26717e+06	1.91314e+07	1.25596e+07	3.81287e+06	2.56556e+07	Thought to be involved in molybdopterin biosynthesis. Catalyzes the dehydratation of 4A-hydroxytetrahydropterins [catalytic activity: (6R)-6-(L-erythro-1,2-dihydroxypropyl)-5,6,7,8-tetrahydro-4A-hydroxypterin = (6R)-6-(L-erythro-1,2- dihydroxypropyl)-7,8-dihydro-6H-pterin + H(2)O.].	Possible pterin-4-alpha-carbinolamine dehydratase MoaB2 (PHS) (4-alpha- hydroxy-tetrahydropterin dehydratase) (pterin-4-a-carbinolamine dehydratase) (phenylalanine hydroxylase-stimulating protein) (PHS) (pterin carbinolamine dehydratase) (PCD)	No	NE	No Signal peptide	Cytoplasmic	intermediary metabolism and respiration	0
High	Master Protein	P9WK59	lpqT	0	11.364	15	3	32	3	226	24.1	7.03	2362.92	15.38	3	3	0	0	1		Rv1016c	30038.4	24456.3	323989		122051	325064	600927	94211	1.45575e+06	576568	80185.2	1.87535e+06	Unknown	Probable conserved lipoprotein LpqT	No	NE	LIPO(Sec/SPII)	Unknown	cell wall and cell processes	0
High	Master Protein	O53419	echA9	0	58.691	34	8	131	8	345	36.3	5.1	12199.9	105.53	6	8	0	0	1		Rv1071c	305111	331896	2.56311e+06	303295	926574	4.36798e+06	5.46447e+06	1.65102e+06	1.1728e+07	7.10273e+06	2.43777e+06	1.46624e+07	Could possibly oxidize fatty acids using specific components [catalytic activity: (3S)-3-hydroxyacyl-CoA = trans-2(or 3)-enoyl-CoA + H(2)O].	Possible enoyl-CoA hydratase EchA9 (enoyl hydrase) (unsaturated acyl-CoA hydratase) (crotonase)	No	NE	No Signal peptide	Cytoplasmic	lipid metabolism	0
High	Master Protein	P9WMT9	greA	0	86.347	91	14	229	14	164	17.8	5	23525.3	165.73	11	13	0	0	1		Rv1080c	1.24051e+06	1.06511e+06	3.73399e+06	923296	3.14128e+06	1.31057e+07	1.84993e+07	4.70964e+06	5.0422e+07	1.87306e+07	5.66849e+06	6.45686e+07	Necessary for efficient RNA polymerase transcription elongation past template-encoded arresting sites. The arresting sites in DNA have the property of trapping a certain fraction of elongating RNA polymerases that pass through, resulting in locked ternary complexes. Cleavage of the nascent trancript by cleavage factors such as GREA or GREB allows the resumption of elongation from the new 3'termin…	Probable transcription elongation factor GreA (transcript cleavage factor GreA)	No	NE	No Signal peptide	Cytoplasmic	information pathways	0
High	Master Protein	O06543	mcr	0	39.875	28	8	63	8	360	38.7	5.17	4826.49	30.83	7	8	0	0	1		Rv1143	43772.1	38343.5	8.91459e+06	92104.6	148495	2.75678e+06	3.4335e+06	743345	6.20712e+06	1.80175e+06	409034	8.24492e+06	Required for bile acid synthesis and for catabolism of branched-chain fatty acids	Probable alpha-methylacyl-CoA racemase Mcr (2-methylacyl-CoA racemase) (2-arylpropionyl-CoA epimerase )	No	NE	No Signal peptide	Cytoplasmic	lipid metabolism	0
#N/A	#N/A	P9WI93	Rv1159A	0	26.127	48	3	82	3	94	10.4	5.69	9084.99	29	3	2	0	0	1		Rv1159A	393021	275241	2.32371e+06	252126	649533	9.52741e+06	1.28247e+07	996071	7.42647e+06	4.24602e+06	1.45936e+06	9.9459e+06	Unknown	Unknown protein	No	NE	No Signal peptide	Cytoplasmic	conserved hypotheticals	0
High	Master Protein	P9WGU7	lpqW	0	30.507	17	9	106	9	635	66.1	5.64	7288.5	35.6	8	9	0	0	1		Rv1166	3.13988e+06	2.90329e+06	3.21062e+07	3.30264e+06	1.66799e+06	5.63906e+07	7.15585e+07	3.49246e+06	4.26513e+07	8.15932e+06	2.71658e+06	3.89512e+07	Unknown	Probable conserved lipoprotein LpqW	No	Essential	LIPO(Sec/SPII)	Unknown	cell wall and cell processes	0
High	Master Protein	L7N675	PPE18	0	339.574	50	13	3681	9	391	39.1	5.14	350851	5343.17	7	12	0	5	1		Rv1196	1.45776e+08	1.33082e+08	1.16738e+09	7.55107e+07	4.49176e+07	4.30067e+08	4.93817e+08	7.16432e+07	6.76015e+08	4.24064e+08	1.67087e+08	5.39353e+08	Function unknown	PPE family protein PPE18	No	NE	Nonclassical	CytoplasmicMembrane	PE/PPE	0
High	Master Protein	P9WP21	dapD	0	75.939	48	13	198	13	317	32.6	5.97	20460	114.08	12	13	0	0	1		Rv1201c	182786	141766	2.64746e+06	143243	883731	9.42019e+06	9.34673e+06	2.01691e+06	1.3505e+07	5.29602e+06	1.70083e+06	1.98675e+07	Involved in biosynthesis of diaminopimelate and lysine from aspartate semialdehyde (at the third step) [catalytic activity: tetrahydrodipicolinate + succinyl-CoA + H2O = N-succinyl-2-amino-6-ketopimelate + coenzyme A]	Tetrahydrodipicolinate N-succinyltransferase DapD	No	Essential	No Signal peptide	Unknown	intermediary metabolism and respiration	0
High	Master Protein	O33224	lpqX	0	8.498	17	2	4	2	185	19.5	5.97	397.75	4.31	2	2	0	0	1		Rv1228					39711.6	180639	882120		322965	136371	49931.1	649540	Unknown	Probable lipoprotein LpqX	No	NE	LIPO(Sec/SPII)	Unknown	cell wall and cell processes	0
High	Master Protein	P9WGU9	lpqY	0	9.845	10	3	7	3	468	49.8	5.72	507.15	1.82	2	3	0	0	1		Rv1235		64524.8		71026.2	155430	436540	611883	80610.1	1.5108e+06	287606	96245.8	2.29984e+06	Thought to be involved in active transport of sugar across the membrane (import).	Probable sugar-binding lipoprotein LpqY	No	NE	LIPO(Sec/SPII)	Unknown	cell wall and cell processes	0
High	Master Protein	O86337	lprC	0	8.064	16	3	35	3	180	18.9	6.6	2051.45	0	3	3	0	0	1		Rv1275	113799	156995	2.58569e+06	70620.3	135505	2.31493e+06	1.95906e+06	93158	1.0799e+06	648936	160965	692557	Unknown	Possible lipoprotein LprC	No	Essential	LIPO(Sec/SPII)	Unknown	cell wall and cell processes	0
High	Master Protein	P9WFW5	argS	0	225.172	71	29	366	29	550	59.7	5.63	33268.7	261.41	23	28	0	0	1		Rv1292	2.78874e+06	1.38186e+06	1.12328e+07	1.38121e+06	1.84385e+06	1.74616e+07	1.99486e+07	3.12523e+06	3.24975e+07	1.20336e+07	3.42288e+06	4.36119e+07	Involved in translation mechanism [catalytic activity: ATP + L-arginine + tRNA(ARG) = AMP + diphosphate + L-arginyl-tRNA(ARG)].	Probable arginyl-tRNA synthetase ArgS (ARGRS) (arginine--tRNA ligase)	No	Essential	No Signal peptide	Cytoplasmic	information pathways	0
High	Master Protein	P9WP99	Rv1314c	0	33.034	40	5	42	5	193	20.7	6.1	4013.1	19.35	5	5	0	0	1		Rv1314c	45503.7	40946.2	103910		116550	1.59776e+06	2.36291e+06	60501.3	1.80495e+06	1.19614e+06	389928	1.97441e+06	Function unknown	Conserved protein	No	NE	No Signal peptide	Cytoplasmic	conserved hypotheticals	0
High	Master Protein	P9WN45	glgB	0	64.601	19	11	557	11	731	81.7	5.73	5918.22	30.21	10	11	0	0	1		Rv1326c	8.04499e+08	1.58964e+09	4.22858e+09	1.01647e+09	7.97935e+08	1.2708e+10	7.24026e+09	2.45916e+09	2.89033e+09	8.50995e+08	5.45067e+08	3.44034e+09	Involved in glycogen biosynthesis (cytoplasmic polysaccharides) (third step) [catalytic activity: formation of 1,6-glucosidic linkages of glycogen].	1,4-alpha-glucan branching enzyme GlgB (glycogen branching enzyme)	No	Essential	No Signal peptide	Cytoplasmic	intermediary metabolism and respiration	0
High	Master Protein	P9WK47	lprF	0	76.738	43	9	216	9	261	26.8	8.76	22347.5	151.92	8	9	0	0	1		Rv1368	431216	464531	2.28175e+06	227545	1.09939e+06	6.58351e+06	1.10466e+07	602929	5.99658e+06	2.20531e+06	481837	7.59987e+06	Unknown	Probable conserved lipoprotein LprF	No	NE	LIPO(Sec/SPII)	CytoplasmicMembrane	cell wall and cell processes	0
High	Master Protein	P9WK45	lprG	0	63.488	42	6	220	6	236	24.5	7.99	24039	196.57	5	6	0	0	1		Rv1411c	3.29107e+06	1.76133e+06	1.31878e+07	1.67042e+06	3.82971e+06	3.19905e+07	5.36274e+07	4.65417e+06	3.39097e+07	1.40316e+07	4.51365e+06	4.65048e+07	Unknown	Conserved lipoprotein LprG	No	NE	LIPO(Sec/SPII)	CytoplasmicMembrane	cell wall and cell processes	0
High	Master Protein	P9WK35	ribC	0	28.817	41	7	73	7	201	21.3	5.15	6576.91	41.87	7	7	0	0	1		Rv1412	42400.9	18101.1	5.31144e+06		286249	2.87648e+06	4.37234e+06	443853	4.44007e+06	1.18158e+06	377921	7.37004e+06	Involved in riboflavin synthesis. Riboflavin synthase is a bifunctional enzyme complex catalyzing the formation of riboflavin from 5-amino-6-(1'-D)- ribityl-amino-2,4(1H,3H)-pyrimidinedione and L-3,4-dihydrohy-2- butanone-4-phosphate via 6,7-dimethyl-8-lumazine. The alpha subunit catalyzes the dismutation of 6,7-dimethyl-8-lumazine to riboflavin and 5-amino-6-(1'-D)-ribityl-amino-2,4(1H,3H)- pyri…	Probable riboflavin synthase alpha chain RibC (RibE)	No	NE	No Signal peptide	Cytoplasmic	intermediary metabolism and respiration	0
High	Master Protein	P9WPR9	Rv1488	0	63.885	44	13	102	13	381	41.3	6.38	8203.21	50.18	12	13	0	0	1		Rv1488	1.19865e+06	1.51743e+06	4.31847e+06	666496	733148	9.79095e+06	9.64118e+06	1.87936e+06	1.43481e+06	892876	341901	2.0454e+06	Function unknown	Possible exported conserved protein	No	NE	SP(Sec/SPI)	CytoplasmicMembrane	cell wall and cell processes	0
High	Master Protein	P9WP11	Rv1558	0	80.664	82	9	201	9	148	16.3	8.34	19949.9	123.33	8	8	0	0	1		Rv1558	962308	584824	3.39497e+06	279659	2.07255e+06	1.46214e+07	1.60888e+07	4.03761e+06	2.8004e+07	1.0283e+07	2.97957e+06	3.99007e+07	Function unknown	Conserved protein	No	NE	No Signal peptide	Unknown	conserved hypotheticals	0
High	Master Protein	O06624	Rv1566c	0	65.044	45	7	244	7	230	24	10.23	20076.8	264.05	5	7	0	0	1		Rv1566c	1.53022e+06	1.72932e+06	1.81909e+07	1.33289e+06	345319	2.15356e+07	1.4427e+07	1.22509e+06	1.84256e+07	5.32883e+06	933599	1.66842e+07	Unknown	Possible Inv protein	No	NE	SP(Sec/SPI)	CytoplasmicMembrane	virulence, detoxification, adaptation	0
High	Master Protein	L0TAD5	Rv1703c	0	106.056	69	12	222	12	233	25.2	5.6	22862.2	196.04	11	12	0	0	1		Rv1703c	385133	369732	2.8584e+06	371339	1.32402e+06	1.07067e+07	1.61365e+07	1.30472e+06	1.61909e+07	7.05075e+06	2.04252e+06	2.31504e+07	Catalyzes the O-methylation [catalytic activity: S-adenosyl-L-methionine + catechol = S-adenosyl-L-homocysteine + guaiacol]	Probable catechol-O-methyltransferase	No	NE	No Signal peptide	Cytoplasmic	intermediary metabolism and respiration	0
High	Master Protein	P9WN53	gcvB	0	116.504	32	21	132	21	941	99.4	5.62	10800.1	62.7	18	20	0	0	1		Rv1832	278744	187415	2.21214e+06	44115.6	349919	4.58215e+06	5.00339e+06	378470	1.12379e+07	4.99041e+06	1.32002e+06	1.4565e+07	The glycine cleavage system catalyses the degradation of glycine. The P protein binds the alpha-amino group of glycine through its pyridoxal phosphate cofactor; CO(2) is released and the remaining methylamine moiety is then transferred to the lipoamide cofactor of the H protein [catalytic activity: glycine + lipoylprotein = S- aminomethyldihydrolipoylprotein + CO(2)]	Probable glycine dehydrogenase GcvB (glycine decarboxylase) (glycine cleavage system P-protein)	No	NE	No Signal peptide	Cytoplasmic	intermediary metabolism and respiration	0
High	Master Protein	P95291	Rv1922	0	17.819	14	6	33	6	371	39	5.22	2120.15	5.72	6	6	0	0	1		Rv1922	60670.6	74128.6	1.29336e+07	84331.8	31211.1	616335	3.36166e+07	31732.1	1.45884e+06	232819	85228.1	1.92616e+06	Unknown	Probable conserved lipoprotein	No	NE	LIPO(Sec/SPII)	Extracellular	cell wall and cell processes	0
High	Master Protein	P9WLP9	Rv1989c	0	7.327	12	2	9	2	186	20.3	4.89	927.09	4.14	2	1	0	0	1		Rv1989c					35513.6	699234		23275	241937	78436.2	13030.6	390201	Unknown	Hypothetical protein	No	NE	No Signal peptide	CytoplasmicMembrane	conserved hypotheticals	0
High	Master Protein	P9WMK1	hspX	0	47.661	49	6	124	6	144	16.2	5.14	14116.3	87.42	6	6	0	0	1		Rv2031c	1.69055e+06	2.11231e+06	1.58783e+07	194769	1.58429e+06	1.3438e+07	1.47522e+07	122326	380381	60813.7			Stress protein induced by anoxia. Has a proposed role in maintenance of long-term viability during latent, asymptomatic infections, and a proposed role in replication during initial infection. Regulated by the two component regulatory system DEVR|Rv3133c/DEVS|Rv3132c, in response to a hypoxic signal.	Heat shock protein HspX (alpha-crystallin homolog) (14 kDa antigen) (HSP16.3)	No	NE	No Signal peptide	Unknown	virulence, detoxification, adaptation	0
High	Master Protein	O53479	Rv2035	0	39.812	65	9	71	9	162	18.5	6.43	5125.5	21.96	8	9	0	0	1		Rv2035	52403.5	111231	848537	68609.3	148960	1.49055e+06	3.94933e+06	396954	3.54964e+06	1.3353e+06	267343	4.38788e+06	Unknown	Conserved hypothetical protein	No	NE	No Signal peptide	CytoplasmicMembrane	conserved hypotheticals	0
High	Master Protein	P9WLL7	Rv2074	0	28.991	46	7	49	7	137	15	9.51	4977.55	30.23	7	6	0	0	1		Rv2074	330183	276885	3.87087e+06	296285	1.27077e+06	7.56895e+06	1.05023e+07	2.34651e+06	9.28456e+06	6.63979e+06	1.45207e+06	1.47416e+07	May be involved in biosynthesis of pyridoxine (vitamin B6) and pyridoxal phosphate. Oxidize PNP and PMP into pyridoxal 5'-phosphate (PLP) [catalytic activity: pyridoxamine 5'-phosphate + H2O + O2 = pyridoxal 5'-phosphate + NH3 + H2O2]	Possible pyridoxamine 5'-phosphate oxidase (PNP/PMP oxidase) (pyridoxinephosphate oxidase) (PNPOX) (pyridoxine 5'-phosphate oxidase)	No	NE	Nonclassical	CytoplasmicMembrane	intermediary metabolism and respiration	0
High	Master Protein	P9WJL3	murE	0	121.796	55	19	148	19	535	55.3	6.77	11761.3	79.25	16	19	0	0	1		Rv2158c	545176	437773	4.69505e+06	402014	818491	9.51209e+06	1.02146e+07	1.34825e+06	8.87408e+06	4.988e+06	1.79232e+06	1.26559e+07	Involved in cell wall formation; peptidoglycan biosynthesis.	Probable UDP-N-acetylmuramoylalanyl-D-glutamate-2,6-diaminopimelate ligase MurE	No	Essential	No Signal peptide	CytoplasmicMembrane	cell wall and cell processes	0
High	Master Protein	P9WN51	gcvT	0	56.958	26	5	72	5	367	38.3	5.39	10473.5	85.02	3	4	0	0	1		Rv2211c	500938	224355	3.15557e+06	356062	961462	5.56749e+06	2.24307e+06	1.82531e+06	9.60403e+06	5.60643e+06	1.33768e+06	1.60257e+07	The glycine cleavage system catalyzes the degradation of glycine [catalytic activity: (6S)-tetrahydrofolate + S-aminomethyldihydrolipoylprotein = (6R)-5,10-methylenetetrahydrofolate + NH3 + dihydrolipoylprotein].	Probable aminomethyltransferase GcvT (glycine cleavage system T protein)	No	NE	No Signal peptide	CytoplasmicMembrane	intermediary metabolism and respiration	0
High	Master Protein	P9WMU7	Rv2212	0	13.965	12	5	11	5	378	39.8	4.83	861.18	0	5	5	0	0	1		Rv2212									280597	105126	14449.9	901240	Possibly involved in cAMP synthesis [catalytic activity: ATP = 3',5'-cyclic AMP + diphosphate]	Adenylyl cyclase (ATP pyrophosphate-lyase) (adenylate cyclase)	No	NE	No Signal peptide	Cytoplasmic	intermediary metabolism and respiration	0
High	Master Protein	P9WHR5	Rv2223c	0	131.554	50	17	337	17	520	55	5.15	35207.8	280.52	14	17	0	0	1		Rv2223c	1.18428e+06	1.18153e+06	7.28554e+06	1.07179e+06	164109	1.34269e+06	1.00312e+06	390035	6.30522e+06	4.69661e+06	905404	4.05415e+06	Function unknown; thought to hydrolyze peptides and/or proteins.	Probable exported protease	No	NE	SP(Sec/SPI)	Cytoplasmic	cell wall and cell processes	0
High	Master Protein	P9WIE3	ahpE	0	12.72	20	3	47	3	153	16.8	5.48	5028.8	37.29	3	3	0	0	1		Rv2238c	87817.4	59928.3	279206	83091.3	274617	1.28719e+06	1.6344e+06	586761	2.68277e+06	1.0503e+06	227314	2.79895e+06	Detoxification of organic peroxides.	Probable peroxiredoxin AhpE	No	NE	No Signal peptide	Cytoplasmic	virulence, detoxification, adaptation	0
High	Master Protein	L0TBR2	Rv2251	0	43.781	23	10	161	10	475	49.8	6.64	13155.5	61.33	10	10	0	0	1		Rv2251	250480	208066	1.43705e+06	290794	539811	5.80487e+06	6.75893e+06	776452	5.62939e+06	2.99851e+06	1.00251e+06	5.75833e+06	Electron acceptor	Possible flavoprotein	No	NE	LIPO(Sec/SPII)	Cytoplasmic	intermediary metabolism and respiration	0
High	Master Protein	P9WIT1	Rv2280	0	91.086	44	10	187	10	459	48	5.02	20003.5	188.13	5	10	0	0	1		Rv2280	527343	429550	5.25073e+06	488075	1.07528e+06	1.21233e+07	1.56124e+07	1.93667e+06	1.49918e+07	7.89054e+06	2.76623e+06	1.84781e+07	Oxidoreduction	Probable dehydrogenase	No	NE	No Signal peptide	Cytoplasmic	intermediary metabolism and respiration	0
High	Master Protein	P9WK71	lppO	0	53.143	32	3	101	3	171	17.3	6.87	9497.27	101.28	2	3	0	0	1		Rv2290	889564	601664	2.1405e+06	1.08752e+06	288217	646148	799909	494258	8.75575e+06	2.57825e+06	1.06477e+06	7.69667e+06	Unknown	Probable conserved lipoprotein LppO	No	NE	LIPO(Sec/SPII)	Cytoplasmic	cell wall and cell processes	0
High	Master Protein	P9WLD5	Rv2302	0	26.876	74	4	101	4	80	8.6	6.52	11078.1	87.71	3	4	0	0	1		Rv2302	168179	163599	1.73652e+06	156031	545370	6.75113e+06	1.13145e+07	1.75183e+06	6.16586e+06	2.67557e+06	827506	7.07397e+06	Function unknown	Conserved protein	No	NE	No Signal peptide	Cytoplasmic	conserved hypotheticals	0
High	Master Protein	P9WG55	tig	0	170.873	59	19	343	19	466	50.6	4.55	30310	278.48	13	19	0	0	1		Rv2462c	582601	320247	4.44144e+06	486785	1.49376e+06	2.45978e+07	2.58652e+07	3.63246e+06	3.92002e+07	1.70549e+07	5.84785e+06	5.85584e+07	Involved in protein export. Acts as a chaperone by maintaining the newly synthesized protein in an open conformation.	Probable trigger factor (TF) protein Tig	No	NE	Nonclassical	Cytoplasmic	cell wall and cell processes	0
High	Master Protein	O53203	gdh	0	334.152	48	59	474	59	1624	176.8	5.83	37307.8	273.6	50	59	0	0	1		Rv2476c	4.65381e+07	2.26954e+07	2.40197e+08	3.64069e+07	3.04702e+07	2.0129e+08	1.52759e+08	5.07135e+07	1.72451e+08	1.54938e+08	4.24424e+07	2.63965e+08	Catabolic glutdh involved in the utilization of glutamate and other amino acids of the glutamate family. Generates 2-oxoglutarate from L-glutamate [catalytic activity: L-glutamate + H(2)O + NAD(+) = 2-oxoglutarate + NH(3) + NADH].	Probable NAD-dependent glutamate dehydrogenase Gdh (NAD-Gdh) (NAD-dependent glutamic dehydrogenase)	No	Essential	No Signal peptide	CytoplasmicMembrane	intermediary metabolism and respiration	0
High	Master Protein	P9WQK3	Rv2477c	0	63.657	26	11	64	11	558	61.9	5.31	5585.97	34.12	10	10	0	0	1		Rv2477c	98548.4	87836.1	2.67986e+06	19540.7	574980	4.96105e+06	6295217	2.03662e+06	5.5996e+06	633207	475514	6.38053e+06	Thought to be involved in active transport of macrolide across the membrane (export): macrolide antibiotics resistance by an export mechanism. Responsible for energy coupling to the transport system.	Probable macrolide-transport ATP-binding protein ABC transporter	No	Essential	No Signal peptide	Unknown	cell wall and cell processes	0
High	Master Protein	P9WMR9	dhaA	0	85.431	67	16	267	16	300	33.7	5.22	22289.1	80.08	14	15	0	0	1	Acetyl [N-Term]	Rv2579	468764	283609	1.8552e+06	234028	730086	8.07227e+06	1.1526e+07	1.37306e+06	1.75346e+07	5.96426e+06	1.84358e+06	2.29504e+07	Generates a primary alcohol and halide from 1-haloalkane and H2O [catalytic activity: 1-haloalkane + H2O = a primary alcohol + halide].	Possible haloalkane dehalogenase DhaA (1-chlorohexane halidohydrolase)	No	NE	No Signal peptide	Cytoplasmic	intermediary metabolism and respiration	0
High	Master Protein	P9WGZ9	Rv2752c	0	18.078	11	6	21	6	558	59.5	6.16	1328.83	3.92	6	6	0	0	1		Rv2752c	10021.1				71472.7	356883	370234	106654	1.47254e+06	559802	147088	1.77769e+06	Function unknown	Conserved hypothetical protein	No	NE	No Signal peptide	Cytoplasmic	conserved hypotheticals	0
High	Master Protein	P9WQB1	ald	0	62.258	31	8	70	8	371	38.7	6.23	5832.96	47.24	6	8	0	0	1		Rv2780	125463	168428	134300	205335	218580	1.12025e+06	1.71337e+06	256025	5.27484e+06	2.63829e+06	632962	6.92624e+06	May play a role in cell wall synthesis as L-alanine is an important constituent of the peptidoglycan layer [catalytic activity: L-alanine + H(2)O + NAD(+) = pyruvate + NH(3) + NADH].	Secreted L-alanine dehydrogenase Ald (40 kDa antigen) (TB43)	No	NE	Nonclassical	Extracellular	intermediary metabolism and respiration	0
High	Master Protein	O33332	ltp1	0	23.284	17	6	25	6	401	42.9	5.35	1862.22	5.89	6	6	0	0	1		Rv2790c			995596		109594	435981	989736	33218.6	1.10845e+06	799752	169633	1.93632e+06	Possibly catalyzes the transfer of a great variety of lipids between membranes.	Probable lipid-transfer protein Ltp1	No	NE	No Signal peptide	Cytoplasmic	cell wall and cell processes	0
High	Master Protein	P9WGY1	frr	0	126.681	76	16	574	16	185	20.8	5.96	57052.6	427.07	15	16	0	0	1		Rv2882c	1.88634e+06	1.88545e+06	1.15639e+07	2.15734e+06	6.67259e+06	5.29375e+07	7.04919e+07	1.17571e+07	8.19331e+07	2.84837e+07	9.96911e+06	1.03018e+08	Responsible for the release of ribosomes from messenger RNA at the termination of protein biosynthesis. May increase the efficiency of translation by recycling ribosomes from one round of translation to another.	Ribosome recycling factor Frr (ribosome releasing factor) (RRF)	No	Essential	No Signal peptide	Cytoplasmic	information pathways	0
High	Master Protein	P9WK67	lppW	0	70.203	48	10	167	10	314	33.4	5.36	19502.5	156.41	9	10	0	0	1		Rv2905	410065	340105	1.95855e+06	373827	159775	1.84363e+06	1.56355e+06	269358	2352793	1.87691e+06	710486	2.3324e+06	Unknown	Probable conserved alanine rich lipoprotein LppW	No	NE	LIPO(Sec/SPII)	CytoplasmicMembrane	cell wall and cell processes	0
High	Master Protein	I6Y231	mas	0	477.089	43	68	980	67	2111	224.2	5.21	100959	671.66	61	68	0	1	1		Rv2940c	3.23884e+06	3.81883e+06	2.83302e+07	4.18514e+06	9.14143e+06	9.27202e+07	9.60877e+07	2.3382e+07	1.09764e+08	7.19829e+07	2.37384e+07	1.7061e+08	Catalyzes the elongation of N-fatty acyl-CoA with methylamalonyl-CoA (not malonyl-CoA) as the elongating agent to form mycocerosyl lipids.	Probable multifunctional mycocerosic acid synthase membrane-associated Mas	No	NE	LIPO(Sec/SPII)	Unknown	lipid metabolism	0
High	Master Protein	P9WQA5	Rv2971	0	74.448	49	10	293	10	282	30.3	4.83	30565.6	252.49	9	10	0	0	1		Rv2971	909898	1.02376e+06	4.28853e+06	685073	2.11517e+06	1.74793e+07	2.11715e+07	3.91333e+06	3.03579e+07	1.27745e+07	4.01195e+06	4.00624e+07	Function unknown; probably involved in cellular metabolism.	Probable oxidoreductase	No	Essential	No Signal peptide	Cytoplasmic	intermediary metabolism and respiration	0
High	Master Protein	P9WFV9	gltS	0	152.174	52	23	299	23	490	53.8	5.8	27978.4	173.9	22	22	0	0	1		Rv2992c	320231	310532	4.36098e+06	203221	1.44896e+06	1.28078e+07	1.74391e+07	1.45552e+06	2.25804e+07	9.29651e+06	3.51156e+06	3.28064e+07	Involved in translation mechanisms [catalytic activity: ATP + L-glutamate + tRNA(GLU) = AMP + diphosphate + L-glutamyl-tRNA(GLU)].	Glutamyl-tRNA synthetase GltS (glutamate--tRNA ligase) (glutamyl-tRNA synthase) (GLURS)	No	Essential	No Signal peptide	Cytoplasmic	information pathways	0
High	Master Protein	P9WKJ7	ilvC	0	82.491	41	12	276	12	337	36.5	5.12	27649.5	151.2	12	11	0	0	1		Rv3001c	745323	653746	3.84039e+06	467060	1.63469e+06	2.59974e+07	3.29781e+07	4.53547e+06	1.74686e+07	5.06252e+06	1.74462e+06	2.54868e+07	Involved in valine and isoleucine biosynthesis (at the second step) [catalytic activity: (R)-2,3-dihydroxy-3-methylbutanoate + NADP(+) = (S)-2-hydroxy-2-methyl-3-oxobutanoate + NADPH].	Probable KETOL-acid reductoisomerase IlvC (acetohydroxy-acid isomeroreductase) (alpha-keto-beta-hydroxylacil reductoisomerase)	No	Essential	No Signal peptide	Unknown	intermediary metabolism and respiration	0
High	Master Protein	I6X654	fadE22	0	44.368	17	10	53	10	721	76.7	5.53	4411.76	22.54	10	10	0	0	1		Rv3061c	545327	202142	2.76383e+07	953464	1.33323e+06	7.83539e+06	9.3559e+06	800628	5.40322e+06	1.70895e+06	906484	4.98402e+06	Function unknown, but involved in lipid degradation.	Probable acyl-CoA dehydrogenase FadE22	No	NE	No Signal peptide	Cytoplasmic	lipid metabolism	0
High	Master Protein	I6YF40	Rv3075c	0	62.544	52	13	163	13	307	33.1	4.89	16576.4	103.52	12	13	0	0	1		Rv3075c	207062	194970	3.43477e+06	191471	690512	7.76792e+06	8.59898e+06	1.10774e+06	1.59256e+07	6.71196e+06	2.51059e+06	2.10748e+07	Function unknown	Conserved protein	No	NE	No Signal peptide	Cytoplasmic	conserved hypotheticals	0
High	Master Protein	P9WHY3	PPE51	0	104.952	21	5	341	5	380	38	4.48	23672.7	370.79	3	5	0	0	1		Rv3136	2.9249e+06	2.56556e+06	1.92888e+07	4.19704e+06	3.12839e+06	2.92111e+07	5.16836e+07	1.5945e+06	6.27425e+06	3.20513e+06	1.65963e+06	7.81405e+06	Function unknown	PPE family protein PPE51	No	NE	Nonclassical	CytoplasmicMembrane	PE/PPE	0
High	Master Protein	P9WIV7	nuoF	0	23.229	14	7	49	7	445	48.1	6.18	3346.37	14.77	7	7	0	0	1		Rv3150	21762	15423.6	487106		149914	2.09098e+06	2.27562e+06	224326	3.42452e+06	1.02223e+06	148638	5.27925e+06	Involved in aerobic|anaerobic respiration [catalytic activity: NADH + ubiquinone = NAD(+) + ubiquinol].	Probable NADH dehydrogenase I (chain F) NuoF (NADH-ubiquinone oxidoreductase chain F)	No	NE	No Signal peptide	Cytoplasmic	intermediary metabolism and respiration	0
High	Master Protein	P9WIV9	nuoG	0	66.063	24	14	72	14	806	85.4	5.59	5508.67	42.63	12	14	0	0	1		Rv3151	39133.2	108972	1.24202e+06	16663.8	296880	2.45459e+06	3.0399e+06	407890	6.51025e+06	1.0018e+06	689221	8.93369e+06	Involved in aerobic|anaerobic respiration [catalytic activity: NADH + ubiquinone = NAD(+) + ubiquinol].	Probable NADH dehydrogenase I (chain G) NuoG (NADH-ubiquinone oxidoreductase chain G)	No	NE	No Signal peptide	Cytoplasmic	intermediary metabolism and respiration	0
High	Master Protein	O05856	Rv3210c	0	28.83	29	5	23	5	231	25.1	5.31	2300.68	8.95	5	5	0	0	1		Rv3210c		13830.9			48099	598765	548593	62474.3	1.41017e+06	559794	156340	1.78672e+06	Function unknown	Conserved protein	No	NE	No Signal peptide	Cytoplasmic	conserved hypotheticals	0
High	Master Protein	Q6MWZ7	gpm2	0	41.023	34	5	67	5	203	21.9	5.88	6488.43	43.52	5	5	0	0	1		Rv3214	122857	96774.9	665987	158065	345684	536826	801908	555251	3.59799e+06	2.39116e+06	580147	6.39063e+06	Involved in glycolysis [catalytic activity: 1,3-diphosphoglycerate + 3-phosphoglycerate = 2,3-diphosphoglycerate + 3-phosphoglycerate].	Possible phosphoglycerate mutase Gpm2 (phosphoglyceromutase) (PGAM) (BPG-dependent PGAM)	No	NE	No Signal peptide	Cytoplasmic	intermediary metabolism and respiration	0
High	Master Protein	P9WPY5	aroA	0	59.907	37	13	75	13	450	46.4	9	6783.06	45.39	11	13	0	0	1		Rv3227	215400	182864	626591	293203	530597	3.40279e+06	3.49352e+06	763099	4.52586e+06	2.12569e+06	607001	7.27928e+06	Involved in the biosynthesis of chorismate within the biosynthesis of aromatic amino acids (the shikimate pathway). Acts in the sixth step of this pathway. [catalytic activity: phosphoenolpyruvate + 3-phosphoshikimate = orthophosphate + O(5)-(1-carboxyvinyl)-3-phosphoshikimate].	3-phosphoshikimate 1-carboxyvinyltransferase AroA (5-enolpyruvylshikimate-3-phosphate synthase) (EPSP synthase) (EPSPS)	No	Essential	No Signal peptide	Unknown	intermediary metabolism and respiration	0
High	Master Protein	P9WK37	lpqB	0	91.505	38	19	327	19	587	61.6	5.41	26573.7	144.43	17	19	0	0	1		Rv3244c	1.66268e+06	1.33246e+06	1.09042e+07	1.01165e+06	811364	6.66524e+06	1.51869e+07	1.7354e+06	2.03462e+07	7.27881e+06	1.96295e+06	2.95266e+07	Unknown	Probable conserved lipoprotein LpqB	No	Essential	LIPO(Sec/SPII)	Unknown	cell wall and cell processes	0
High	Master Protein	O05898	manA	0	47.044	24	8	51	8	408	43.3	5.11	4116.85	43.44	7	8	0	0	1		Rv3255c	164053	54582.5	501160	215060	250321	805626	1.35606e+06	443203	3.19664e+06	1.54554e+06	504588	4.75524e+06	This enzyme converts D-mannose 6-phosphate to D-fructose 6-phosphate [catalytic activity: D-mannose 6-phosphate = D-fructose 6-phosphate].	Probable mannose-6-phosphate isomerase ManA (phosphomannose isomerase) (phosphomannoisomerase) (PMI) (phosphohexoisomerase) (phosphohexomutase)	No	Essential	No Signal peptide	Cytoplasmic	intermediary metabolism and respiration	0
High	Master Protein	O53356	Rv3304	0.001	4.339	16	2	4	2	159	17.5	4.84	207.58	0	2	2	0	0	1		Rv3304			73846.1		15237.7				321528	69221.6	51125.2	234209	Function unknown	Conserved protein	No	NE	No Signal peptide	Cytoplasmic	conserved hypotheticals	0
High	Master Protein	O50416	lpqD	0	30.967	31	5	107	5	236	25	7.46	9159.93	33.63	4	5	0	0	1		Rv3390	315703	262997	1.93781e+06	232063	495939	3.88791e+06	8.99549e+06	457977	3.18478e+06	1.30622e+06	297172	3.81619e+06	Unknown	Probable conserved lipoprotein LpqD	No	NE	LIPO(Sec/SPII)	CytoplasmicMembrane	cell wall and cell processes	0
High	Master Protein	Q6MWX4	Rv3395A	0	37.247	29	4	93	4	208	22.1	5.35	10364.4	69.76	3	4	0	0	1		Rv3395A	220412	189074	2.74451e+06	321409	159061	3.10743e+06	3.30543e+06	313856	2.97645e+06	1.25439e+06	326324	2.65245e+06	Unknown	Probable membrane protein	No	NE	SP(Sec/SPI)	Unknown	cell wall and cell processes	0
High	Master Protein	P9WKZ7	Rv3400	0	86.169	67	12	149	12	262	28.2	5.92	10292.2	132.1	9	12	0	0	1		Rv3400	4.14054e+07	2.68278e+07	1.09675e+08	3.3123e+07	2.21599e+07	1.17956e+08	1.39477e+08	3.85653e+07	1.29883e+07	5.67263e+06	1.96477e+06	2.1056e+07	Function unknown; probably involved in cellular metabolism.	Probable hydrolase	No	NE	No Signal peptide	Cytoplasmic	intermediary metabolism and respiration	0
High	Master Protein	I6X7D4	Rv3463	0	84.56	46	13	252	13	285	30.6	7.58	25171.8	175.57	12	13	0	0	1		Rv3463	2.70073e+06	2.14106e+06	1.39053e+07	2.46075e+06	3.03853e+06	3.78928e+07	4.6959e+07	5.19164e+06	5.67205e+07	2.1354e+07	6.98983e+06	7.31749e+07	Function unknown	Conserved protein	No	NE	No Signal peptide	Cytoplasmic	conserved hypotheticals	0
High	Master Protein	P9WH11	rmlC	0	34.345	34	7	88	7	202	22.3	5.14	6129.89	15.86	7	7	0	0	1		Rv3465	909021	555738	6.667e+06	778049	869090	7.68846e+06	8.75045e+06	1.0526e+06	8.3637e+06	3.05643e+06	1.0105e+06	1.03648e+07	Involved in dTDP-L-rhamnose biosynthesis, within the O antigen biosynthesis pathway of lipopolysaccharide biosynthesis: conversion of dTDP-4-keto-6-deoxy-D-glucose to dTDP-4-keto-rhamnose [catalytic activity: dTDP-4-dehydro-6-deoxy-D-glucose = dTDP-4-dehydro-6-deoxy-L-mannose].	dTDP-4-dehydrorhamnose 3,5-epimerase RmlC (dTDP-4-keto-6-deoxyglucose 3,5-epimerase) (dTDP-L-rhamnose synthetase) (thymidine diphospho-4-keto-rhamnose 3,5-epimerase)	No	Essential	No Signal peptide	Unknown	intermediary metabolism and respiration	0
High	Master Protein	O53565	Rv3520c	0	70.36	36	9	114	9	347	37.6	5.44	10393.1	83.26	8	9	0	0	1		Rv3520c	738962	200362	6.52113e+06	115072	734688	8.30938e+06	1.48032e+07	996677	9.73681e+06	4.26307e+06	1.16129e+06	1.86936e+07	Function unknown; probably involved in cellular metabolism.	Possible coenzyme F420-dependent oxidoreductase	No	NE	No Signal peptide	Cytoplasmic	intermediary metabolism and respiration	0
High	Master Protein	P9WMK5	hsaF	0	24.827	21	7	34	7	346	36.4	5.64	2479.46	3.74	7	6	0	0	1		Rv3534c					143003	1.02213e+06	1.16989e+06	161444	2.19975e+06	951312	259510	3.51592e+06	Supposed involvement in one, or several, catabolic pathways [catalytic activity: 4-hydroxy-2-oxovalerate = pyruvate + acetaldehyde]. Predicted to be involved in lipid catabolism.	Probable 4-hydroxy-2-oxovalerate aldolase (HOA)	No	NE	No Signal peptide	Cytoplasmic	intermediary metabolism and respiration	0
High	Master Protein	P9WPP1	cyp125	0	25.44	21	8	19	8	433	48.4	5.8	1586.64	3.94	8	7	0	0	1		Rv3545c			420222	24307.8	19036.6	1.36942e+06	649583	73885.8	918842	481621	142227	1.60342e+06	Cytochromes P450 are a group of heme-thiolate monooxygenases. They oxidize a variety of structurally unrelated compounds, including steroids, fatty acids, and xenobiotics.	Probable cytochrome P450 125 Cyp125	No	NE	No Signal peptide	CytoplasmicMembrane	intermediary metabolism and respiration	0
High	Master Protein	P9WKH3	mhuD	0	41.626	35	3	67	3	105	11.2	6.37	8959.65	50.61	3	3	0	0	1		Rv3592	240252	203077	473833	188712	640294	4.29029e+06	5.3079e+06	1.0346e+06	6.92296e+06	2.82524e+06	1.37234e+06	8.38567e+06	Possibly involved in heme degradation pathway. May be involved in iron storage.	Possible heme degrading protein MhuD	No	NE	No Signal peptide	Cytoplasmic	intermediary metabolism and respiration	0
High	Master Protein	P9WJD7	espC	0	15.248	20	3	98	3	103	10.8	5.31	16395.5	45.09	3	2	0	0	1		Rv3615c	7.68622e+06	6249337	2.43334e+07	5.1212e+06	1.54541e+06	18251672	1.9104e+07	4.26107e+06	2.43343e+07	8.24623e+06	3.23754e+06	2.2643e+07	Function unknown	ESX-1 secretion-associated protein EspC	No	NE	Type VII Secretion System (T7SS)	Unknown	cell wall and cell processes	0
High	Master Protein	P9WJE1	espA	0	183.92	40	11	798	11	392	39.9	5.36	84601.4	1210.25	8	11	0	0	1		Rv3616c	2.6488e+07	2.42598e+07	2.10166e+08	2.14416e+07	1.32417e+07	1.74986e+08	2.59812e+08	1.53946e+07	1.39815e+08	4.75148e+07	2.17996e+07	1.0616e+08	Function unknown	ESX-1 secretion-associated protein A, EspA	No	NE	Type VII Secretion System (T7SS)	Cytoplasmic	cell wall and cell processes	0
High	Master Protein	O06380	Rv3627c	0	38.527	23	8	61	8	461	46.8	7.42	4780.76	29.04	7	8	0	0	1		Rv3627c	37747.3	40981.8	1.10291e+06	22266	61692.1	3.86583e+06	1.11457e+06	338178	1.21867e+06	657001	192763	1.51914e+06	Function unknown (possibly involved in cell wall biosynthesis).	Conserved protein	No	Essential	SP(Sec/SPI)	Unknown	conserved hypotheticals	0
High	Master Protein	I6YGW9	Rv3678c	0	30.895	34	3	61	3	151	15.2	5.2	5102.61	71.36	2	3	0	0	1		Rv3678c	409479	106049	127945	150761	639344	3.37699e+06	1.50452e+06	1.11765e+06	2.97255e+06	1.61542e+06	512101	4.78683e+06	Function unknown	Conserved protein	No	NE	SP(Sec/SPI)	Cytoplasmic	conserved hypotheticals	0
High	Master Protein	I6X831	Rv3688c	0	40.151	66	7	114	7	154	16.7	5.44	13018.1	90.47	6	7	0	0	1		Rv3688c	149061	99872.1	914653	163256	2.17828e+06	1.4676e+07	2.89704e+07	1.19939e+06	1.21339e+07	7.44883e+06	2.48375e+06	1.41097e+07	Function unknown	Conserved protein	No	NE	No Signal peptide	Cytoplasmic	conserved hypotheticals	0
High	Master Protein	P9WPK1	glpK	0	64.714	29	12	106	12	517	55.8	5.08	10863.7	72.84	12	12	0	0	1		Rv3696c	184756	215089	2.4099e+06	109021	534085	4.35559e+06	6.66671e+06	854563	1.12653e+07	4.0798e+06	1.20854e+06	1.60306e+07	Acts in rate-limiting step in glycerol utilization. Key enzyme in the regulation of glycerol uptake and metabolism [catalytic activity: ATP + glycerol = ADP + glycerol 3-phosphate].	Probable glycerol kinase GlpK (ATP:glycerol 3-phosphotransferase) (glycerokinase) (GK)	No	NE	No Signal peptide	Cytoplasmic	intermediary metabolism and respiration	0
High	Master Protein	O69667	Rv3699	0	78.815	59	9	121	9	233	25	4.82	12376.2	68.42	7	8	0	0	1	Acetyl [N-Term]	Rv3699	417381	351970	1.56368e+06	331507	1.14878e+06	5.02523e+06	1.04413e+07	2.32282e+06	1.0358e+07	8.71646e+06	2.73438e+06	1.24447e+07	Function unknown	Conserved protein	No	NE	No Signal peptide	Cytoplasmic	conserved hypotheticals	0
High	Master Protein	P9WK61	lpqH	0	88.849	45	3	445	3	159	15.1	7.08	70963.2	707.87	1	3	0	0	1		Rv3763	6.91817e+06	6.67862e+06	3.94861e+07	4.98628e+06	9.19028e+06	6.5092e+07	8.30502e+07	1.03861e+07	5.73344e+07	2.58101e+07	7.72561e+06	6.10563e+07	Shown to inhibit gamma interferon regulated HLA-DR protein and mRNA expression in human macrophages	19 kDa lipoprotein antigen precursor LpqH	No	NE	LIPO(Sec/SPII)	Unknown	cell wall and cell processes	0
High	Master Protein	P9WJB7	espR	0	45.735	64	7	135	7	132	14.7	8.75	12324	64.99	7	6	0	0	1		Rv3849	7.55829e+06	6.10194e+06	3.6537e+07	7.73219e+06	5.93342e+06	4.3525e+07	3.25677e+07	9.98404e+06	5.6176e+07	1.65018e+07	2.56598e+06	5.54411e+07	Involved in transcriptional mechanism. Regulates transcription of genes required for ESX-1 system.	ESX-1 transcriptional regulatory protein EspR	No	NE	Type VII Secretion System (T7SS)	Cytoplasmic	regulatory proteins	0
High	Master Protein	P9WGY3	rraA	0	20.933	28	3	36	3	157	16.2	5.27	3656.36	24.85	3	2	0	0	1		Rv3853	140182	68264.3		102984	277301	475069	875064	356257	3346523	1.25083e+06	377143	3418121	Binds to RNASE E and inhibits RNASE E endonucleolytic cleavages	Regulator of RNase E activity a RraA	No	NE	No Signal peptide	Unknown	regulatory proteins	0
High	Master Protein	P96218	gltB	0	133.961	22	27	239	27	1527	165.8	5.99	22169.5	111.93	25	27	0	0	1		Rv3859c	174541	440156	4.18513e+06	281340	1.1649e+06	6.74021e+06	7.29587e+06	2.7531e+06	8.96283e+06	5.57771e+06	1573759	1.2467e+07	Probably involved in glutamate biosynthesis [catalytic activity: 2 L-glutamate + NADP(+) = L-glutamine + 2-oxoglutarate + NADPH].	Probable ferredoxin-dependent glutamate synthase [NADPH] (large subunit) GltB (L-glutamate synthase) (L-glutamate synthetase) (NADH-glutamate synthase) (glutamate synthase (NADH))(NADPH-GOGAT)	No	NE	No Signal peptide	CytoplasmicMembrane	intermediary metabolism and respiration	0
High	Master Protein	P9WJD1	espF	0	43.186	84	6	100	6	103	10.6	6.52	9343.74	101.27	5	5	0	0	1	Acetyl [N-Term]	Rv3865	145355	136899	924654	152260	868995	3.05561e+06	6.03546e+06	422795	2.01712e+07	2.08013e+06	1.12213e+06	7.02758e+06	Function unknown	ESX-1 secretion-associated protein EspF	No	NE	Type VII Secretion System (T7SS)	Unknown	cell wall and cell processes	0
High	Master Protein	P9WG47	gyrA	0	161.164	43	30	411	30	838	92.2	5.64	35826	216.35	28	30	0	0	1		Rv0006	1.4806e+06	1.48363e+06	5.99558e+06	1.19919e+06	2.08865e+06	1.31854e+07	2.09153e+07	4.61039e+06	2.87623e+07	9.38598e+06	2.78893e+06	4.14409e+07	DNA gyrase negatively supercoils closed circular double-stranded DNA in an ATP-dependent manner and also catalyzes the interconversion of other topological isomers of double-stranded DNA rings, including catenanes and knotted rings [catalytic activity: ATP-dependent breakage, passage and rejoining of double-stranded DNA].	DNA gyrase (subunit A) GyrA (DNA topoisomerase (ATP-hydrolysing)) (DNA topoisomerase II) (type II DNA topoisomerase)	No	Essential	No Signal peptide	Cytoplasmic	information pathways	0
High	Master Protein	P9WM91	Rv0036c	0	72.003	52	9	102	9	257	27.5	5.03	11876.7	73.68	8	8	0	0	1		Rv0036c	57300.5	54403.2	625155	50433.8	618778	3.98279e+06	4.31785e+06	2.04208e+06	4.10127e+06	2.33986e+06	863496	5.19482e+06	Function unknown	Conserved protein	No	NE	No Signal peptide	CytoplasmicMembrane	conserved hypotheticals	0
High	Master Protein	P9WKI1	ino1	0	78.41	53	15	114	15	367	40.1	5.2	10097.9	76.08	14	14	0	0	1		Rv0046c	323166	260900	651270	118382	557673	2.74892e+06	1.72822e+06	1.03156e+06	1.06592e+07	5.13223e+06	1.75247e+06	1.66651e+07	Involved in phosphatidylinositol (PI) biosynthetic pathway [catalytic activity: D-glucose 6-phosphate = 1L-myo-inositol 1-phosphate].	myo-inositol-1-phosphate synthase Ino1 (inositol 1-phosphate synthetase) (D-glucose 6-phosphate cycloaldolase) (glucose 6-phosphate cyclase) (glucocycloaldolase)	No	Essential	No Signal peptide	Cytoplasmic	intermediary metabolism and respiration	0
High	Master Protein	P71707	ponA1	0	10.77	6	4	11	4	820	85.9	6	627.83	1.68	4	4	0	0	1		Rv0050	21976				14791.9	169096	375641	36873.7	449060	48070.2	20251.8	509698	Involved in peptidoglycan synthesis (at the final stages), cell wall formation. Synthesis of cross-linked peptidoglycan from the lipid intermediates. The enzyme has a penicillin-insensitive transglycosylase N-terminal domain (formation of linear glycan strands) and a penicillin-sensitive transpeptidase C-terminal domain (cross-linking of the peptide subunits).	Probable bifunctional penicillin-binding protein 1A/1B PonA1 (murein polymerase) (PBP1): penicillin-insensitive transglycosylase (peptidoglycan TGASE) + penicillin-sensitive transpeptidase (DD-transpeptidase)	No	Essential	No Signal peptide	CytoplasmicMembrane	cell wall and cell processes	0
High	Master Protein	I6Y6S3	Rv0052	0	22.113	26	5	22	5	187	20.4	6.33	1883.51	5.45	5	5	0	0	1		Rv0052	388298		1.06199e+06	39399.3	57725.5	155650		147478	1.1521e+06	734672	107317	1.57924e+06	Function unknown	Conserved protein	No	NE	No Signal peptide	Cytoplasmic	conserved hypotheticals	0
High	Master Protein	P9WM73	Rv0088	0	49.114	45	8	74	8	224	24.6	10.61	7073.08	36.95	8	8	0	0	1		Rv0088	51535.1	51830.2	1.90427e+06	53981.1	176667	7.30326e+06	4859390	1.23424e+06	2.98823e+06	631640	87440.8	4.58336e+06	Unknown	Possible polyketide cyclase/dehydrase	No	NE	No Signal peptide	Unknown	lipid metabolism	0
High	Master Protein	P9WNM9	fusA2	0	70.126	29	18	113	18	714	75.6	5.1	8878.48	38.94	18	18	0	0	1		Rv0120c	83514.8	58719.6	3.90772e+06	60637.2	313378	6.90599e+06	7.81835e+06	1.01656e+06	5.64007e+06	2.26033e+06	488077	8.32164e+06	Involved in translation mechanism. This protein may promote the GTP-dependent translocation of the nascent protein chain from the A-site to the P-site of the ribosome.	Probable elongation factor G FusA2 (EF-G)	No	NE	No Signal peptide	Cytoplasmic	information pathways	0
High	Master Protein	P9WFJ3	Rv0146	0	113.441	73	15	157	14	310	34	5.27	14463.9	107.17	12	15	0	1	1		Rv0146	198712	94421.7	1.71004e+06	212129	682923	1.07516e+07	1.08785e+07	1.69127e+06	1.19428e+07	5.5507e+06	1.40102e+06	1.67901e+07	Possible methyltransferase	Possible S-adenosylmethionine-dependent methyltransferase	No	NE	No Signal peptide	Cytoplasmic	lipid metabolism	0
High	Master Protein	P96832	pntAa	0	81.194	54	14	147	14	366	37.7	5.02	12341.6	78.85	11	13	0	0	1	Acetyl [N-Term]	Rv0155	604386	431926	4.52313e+06	250507	732938	1.38963e+07	1.5918e+07	1.7111e+06	1.19933e+07	3.91557e+06	1.37122e+06	1.8051e+07	The transhydrogenation between NADH and NADP is coupled to respiration and ATP hydrolysis and functions as a proton pump across the membrane [catalytic activity: NADPH + NAD+ = NADP+ + NADH].	Probable NAD(P) transhydrogenase (subunit alpha) PntAa [first part; catalytic part] (pyridine nucleotide transhydrogenase subunit alpha) (nicotinamide nucleotide transhydrogenase subunit alpha)	No	NE	No Signal peptide	CytoplasmicMembrane	intermediary metabolism and respiration	0
High	Master Protein	O07406	Rv0161	0	47.129	24	8	51	8	449	47.3	6.28	4390.86	34.41	7	8	0	0	1		Rv0161	109160	63919	950050	51029.1	109176	3.65835e+06	2.94764e+06	163549	2.57224e+06	1.14712e+06	286518	4.27603e+06	Function unknown; probably involved in cellular metabolism.	Possible oxidoreductase	No	NE	No Signal peptide	Unknown	intermediary metabolism and respiration	0
High	Master Protein	O07415	mce1C	0	72.756	40	16	185	16	515	53.8	5.62	13707.3	98.27	12	16	0	0	1		Rv0171	1.35623e+06	881861	4.35557e+06	251792	870600	3.19093e+07	3.82413e+07	924569	4.02384e+06	3.16371e+06	568774	6.26225e+06	Unknown, but thought to be involved in host cell invasion.	Mce-family protein Mce1C	No	NE	SP(Sec/SPI)	Cytoplasmic	virulence, detoxification, adaptation	0
High	Master Protein	O07423	lprO	0	76.468	41	10	162	10	369	39.1	8.84	16649.1	121.05	8	10	0	0	1		Rv0179c	685395	454431	2.61442e+06	115633	3.23054e+06	1.14976e+07	6.7405e+06	4.70502e+06	3.44764e+06	1.66071e+06	736151	3.49777e+06	Unknown	Possible lipoprotein LprO	No	NE	SP(Sec/SPI)	Unknown	cell wall and cell processes	0
High	Master Protein	O07427	Rv0183	0	148.445	62	12	243	12	279	30.2	6.23	30124	240.37	10	12	0	0	1		Rv0183	558052	408933	2.18684e+06	378698	1.17201e+06	9.94896e+06	1.15875e+07	1.69438e+06	2.02837e+07	8.46009e+06	2.57062e+06	2.9998e+07	Function unknown; probably involved in cellular metabolism.	Possible lysophospholipase	No	NE	No Signal peptide	CytoplasmicMembrane	intermediary metabolism and respiration	0
High	Master Protein	P9WHN9	php	0	42.27	27	7	99	7	326	35.9	5.6	9652.41	39.56	7	6	0	0	1		Rv0230c	79377.1	111212	1.38365e+06	113879	479725	4.96315e+06	6.16435e+06	643290	3.3754e+06	2.49115e+06	767222	3.88072e+06	Enzymatic activity unknown [catalytic activity: aryl dialkyl phosphate + H2O = dialkyl phosphate + an aryl alcohol].	Probable phosphotriesterase Php (parathion hydrolase) (PTE) (aryldialkylphosphatase) (paraoxonase) (a-esterase) (aryltriphosphatase) (paraoxon hydrolase)	No	NE	No Signal peptide	CytoplasmicMembrane	lipid metabolism	0
High	Master Protein	O53673	hsp	0	73.183	69	8	170	8	159	17.8	5.43	11452.3	165.87	5	8	0	0	1		Rv0251c	734953	511303	9.50682e+06	225952	1.97503e+06	33706775	5.9908e+07	899084	5.24666e+06	2.37192e+06	545010	5.23451e+06	Thought to be involved in the initiation step of translation at high temperature. Bound to 30S ribosomal subunit. Possibly a molecular chaperone. Seems to be regulated positively by SIGE|Rv1221 and negatively by HSPR|Rv0353.	Heat shock protein Hsp (heat-stress-induced ribosome-binding protein A)	No	NE	No Signal peptide	Cellwall	virulence, detoxification, adaptation	0
High	Master Protein	P95228	fadE6	0	84.685	29	14	106	14	731	78.4	5.44	9020.98	62.66	12	13	0	0	1		Rv0271c	45516.2	79110.8	537840	66584.9	331553	2.47998e+06	3.31397e+06	919545	5.0272e+06	2.44869e+06	497388	5.48186e+06	Function unknown, but involved in lipid degradation.	Probable acyl-CoA dehydrogenase FadE6	No	NE	No Signal peptide	Cytoplasmic	lipid metabolism	0
High	Master Protein	P95229	Rv0272c	0	19.247	18	6	30	6	377	41.1	7.61	2180.02	5.06	6	6	0	0	1		Rv0272c	208180	27108.3	628099	25502.5	39270.6	1.31943e+06	1.53328e+06	176269	2.45693e+06	406516	61359.2	3.22017e+06	Unknown	Unknown protein	No	NE	No Signal peptide	Unknown	conserved hypotheticals	0
High	Master Protein	O07255	Rv0331	0	31.706	26	8	44	8	388	40.8	5.34	4076.09	16.47	7	8	0	0	1		Rv0331			960310	15764.7	238567	4.50903e+06	4.10376e+06	186643	5.66674e+06	1.87908e+06	371849	3.89309e+06	Function unknown; probably involved in cellular metabolism.	Possible dehydrogenase/reductase	No	NE	No Signal peptide	CytoplasmicMembrane	intermediary metabolism and respiration	0
High	Master Protein	O33273	Rv0333	0	14.314	34	3	52	3	124	13.1	4.61	3769.74	8.8	3	3	0	0	1		Rv0333	128208	121994	828230	113957	252494	1.92142e+06	3.32262e+06	382401	2.57839e+06	591566	314482	3.7173e+06	Unknown	Unknown protein	No	NE	No Signal peptide	Cytoplasmic	conserved hypotheticals	0
High	Master Protein	P9WJ97	iniB	0	134.398	12	5	629	5	479	43.9	5.57	20255.6	1375.42	3	4	0	0	1		Rv0341	5.70016e+07	5.25828e+07	6.28302e+08	1.65138e+07	1.66124e+07	5.03579e+08	7.80197e+08	4.34626e+07	3.81373e+08	1.29472e+08	4.75239e+07	5.38302e+08	Unknown	Isoniazid inductible gene protein IniB	No	NE	No Signal peptide	CytoplasmicMembrane	cell wall and cell processes	0
High	Master Protein	O06307	Rv0356c	0	22.844	32	5	24	5	214	22.9	5.53	1982.35	13.96	4	5	0	0	1		Rv0356c	542555	415339	618772	563775	55334.8	1.45571e+06	1.76125e+06	20193.5	1.13918e+06	836370	283211	1.0542e+06	Function unknown	Conserved protein	No	NE	No Signal peptide	Unknown	conserved hypotheticals	0
High	Master Protein	P95198	Rv0390	0	30.431	51	4	44	4	140	15.4	4.82	5215.38	17.52	3	3	0	0	1		Rv0390	47237.5	19121.7	291496	39567.5	292756	1.16813e+06	1.97721e+06	359502	2.2988e+06	1.39789e+06	461826	3.10391e+06	Function unknown	Conserved protein	No	NE	Alternate Sec Pathway (SecA2)	Cytoplasmic	conserved hypotheticals	0
High	Master Protein	P9WNE1	fgd1	0	63.242	46	13	121	13	336	37	5.47	12536.6	77.77	12	13	0	0	1		Rv0407	95291	126807	1.71602e+06	82165	507364	4402638	5.95992e+06	603443	4.81071e+06	2.98908e+06	608467	7.56732e+06	Catalyzes oxidation of glucose-6-phosphate to 6-phosphogluconolactone using coenzyme F420 (an *-hydroxy-5-deazaflavin derivative) as the electron acceptor.	F420-dependent glucose-6-phosphate dehydrogenase Fgd1	No	NE	No Signal peptide	Cytoplasmic	intermediary metabolism and respiration	0
High	Master Protein	P9WG79	thiC	0	92.902	46	19	129	19	547	59.9	5.44	13162	71.23	17	18	0	0	1		Rv0423c	1.2549e+06	296145	3.7223e+06	1.6933e+06	330270	3.83203e+06	6.82078e+06	383550	7.35548e+06	3.40044e+06	1.22071e+06	1.30096e+07	Involved in thiamine biosynthesis. Required for the synthesis of the hydromethylpyrimidine (HMP) moiety of thiamine (4-amino-2-methyl-5-hydroxymethylpyrimidine).	Probable thiamine biosynthesis protein ThiC	No	NE	No Signal peptide	Cytoplasmic	intermediary metabolism and respiration	0
High	Master Protein	P9WIJ3	def	0	23.5	30	3	17	3	197	20.9	5.1	212.81	24.35	1	3	0	0	1		Rv0429c						544044	470607	14430.5	878013	475074	146602	1.09338e+06	Removes the formyl group from the N-terminal met of newly synthesized proteins [catalytic activity: N-formyl-L-methionine + H2O = formate + L-methionine].	Probable polypeptide deformylase Def (PDF) (formylmethionine deformylase)	No	Essential	No Signal peptide	CytoplasmicMembrane	information pathways	0
High	Master Protein	P9WGE9	sodC	0	77.491	41	5	119	5	240	23.8	6.44	7613.34	139.94	3	5	0	0	1		Rv0432	264776	229041	2.72421e+06	95003.4	898944	6.30833e+06	1.21252e+07	252097	5.43705e+06	2.5943e+06	621159	6.10443e+06	Destroys radicals which are normally produced within the cells and are toxic to biological systems [catalytic activity: 2 superoxide + 2 H+ = O2 + H2O2].	Periplasmic superoxide dismutase [Cu-Zn] SodC	No	NE	LIPO(Sec/SPII)	CytoplasmicMembrane	virulence, detoxification, adaptation	0
High	Master Protein	P9WGH7	sigK	0	30.625	39	6	58	6	187	21	7.81	4172.13	31.6	5	6	0	0	1		Rv0445c	11459.4	16273.3	1.4786e+06	64613.5	168665	3.44946e+06	5856769	169575	5.67786e+06	2.63439e+06	876398	5.89916e+06	Involved in transcription mechanism. The sigma factor is an initiation factor that promotes attachment of the RNA polymerase to specific initiation sites and then is released.	Alternative RNA polymerase sigma factor SigK	No	NE	No Signal peptide	CytoplasmicMembrane	information pathways	0
High	Master Protein	O53751	Rv0466	0	93.171	55	11	141	11	264	30.2	6.05	14079.4	77.65	10	11	0	0	1		Rv0466	404607	373621	2.40395e+06	517356	704224	4.95412e+06	5.9686e+06	1.18286e+06	1.10539e+07	5.16906e+06	1.39468e+06	1.85103e+07	Function unknown	Conserved protein	No	NE	No Signal peptide	Cytoplasmic	conserved hypotheticals	0
High	Master Protein	Q6MX39	umaA	0	130.448	64	19	321	18	286	33.1	5.1	34682.7	236.15	19	19	0	1	1		Rv0469	270581	224785	3.35775e+06	272424	2.42629e+06	1.25474e+07	2.22556e+07	6.773e+06	2.35109e+07	1.02076e+07	2.82477e+06	3.38511e+07	Involved in mycolic acid modification or synthesis.	Possible mycolic acid synthase UmaA	No	NE	No Signal peptide	Cytoplasmic	lipid metabolism	0
High	Master Protein	P9WFK9	Rv0566c	0	56.741	62	10	154	10	163	18.1	9.2	16541.2	106.86	10	9	0	0	1		Rv0566c	226894	102870	5.16221e+06	70349.8	241687	1.01301e+07	1.40837e+06	1.95517e+06	6.83621e+07	1.75821e+07	2.24665e+06	7.15854e+07	Function unknown	Conserved protein	No	NE	No Signal peptide	Cytoplasmic	conserved hypotheticals	0
High	Master Protein	O53777	Rv0580c	0	55.131	62	9	145	9	163	18	9.88	11672.4	40.64	9	8	0	0	1		Rv0580c	449732	418577	1.80184e+06	286886	1.1397e+06	7.56966e+06	8.65944e+06	1.57816e+06	5.10732e+06	1.66548e+06	521885	7.70162e+06	Function unknown	Conserved protein	No	NE	No Signal peptide	CytoplasmicMembrane	conserved hypotheticals	0
High	Master Protein	I6Y897	Rv0613c	0	17.283	6	5	19	5	855	92.7	4.63	1795.51	3.46	5	4	0	0	1		Rv0613c		28171.1		26303.7	82603.7	1.40383e+06	1.2749e+06	294011	849490	204132	79797	527936	Unknown	Unknown protein	No	NE	No Signal peptide	Cytoplasmic	conserved hypotheticals	0
High	Master Protein	P9WKS5	Rv0634A	0	16.738	60	4	24	4	83	9.4	5.06	1908.82	8.97	3	4	0	0	1		Rv0634A	75594	107211	88155.8	127878	183158	1.13387e+06	2.2253e+06	230807	1.89149e+06	1.29113e+06	362090		Unknown	Unknown protein	No	NE	No Signal peptide	Cytoplasmic	conserved hypotheticals	0
High	Master Protein	I6Y4A5	Rv0634c	0	20.786	24	4	18	4	237	25.9	5.11	1727.94	6.44	4	4	0	0	1		Rv0634c					45948.8	144090	296452	158309	1.37413e+06	591141	148483	1.63959e+06	Thought to be involved in glyoxal pathway. Thiolesterase that catalyses the hydrolysis of S-D-lactoyl-glutathione to form glutathione and D-lactic acid [catalytic activity: (S)-(2-hydroxyacyl)glutathione + H2O = glutathione + a 2-hydroxy acid anion].	Possible glyoxalase II (hydroxyacylglutathione hydrolase) (GLX II)	No	NE	No Signal peptide	Cytoplasmic	virulence, detoxification, adaptation	0
High	Master Protein	P9WFJ9	hadC	0	38.617	43	7	146	7	166	18.9	5.4	11919.6	49.73	7	7	0	0	1		Rv0637	5.08724e+06	4.61063e+06	3.88581e+07	3.63842e+06	3.73718e+06	2.8066e+07	5.33834e+07	6.96857e+06	2.60432e+07	8.90302e+06	3.89519e+06	2.96349e+07	Involved in fatty acid synthesis type II (fas-II)	(3R)-hydroxyacyl-ACP dehydratase subunit HadC	No	Essential	No Signal peptide	Cytoplasmic	intermediary metabolism and respiration	0
High	Master Protein	P9WIU9	nusG	0	82.26	46	8	194	8	238	25.4	4.81	19397.4	161.08	6	8	0	0	1		Rv0639	209269	295615	1.02444e+06	310895	1.91964e+06	9.72945e+06	5.92806e+06	2.28282e+06	2.44484e+07	1.16182e+07	4.98894e+06	3.75391e+07	Influences transcription termination and antitermination. Acts as a component of the transcription complex, and interacts with the termination factor rho and RNA polymerase.	Probable transcription antitermination protein NusG	No	Essential	No Signal peptide	Unknown	information pathways	0
High	Master Protein	Q79FX6	mmaA2	0	102.081	68	15	120	15	287	32.7	5.87	12745	76.78	14	15	0	0	1		Rv0644c	198010	389515	1.4014e+07	264808	667094	5.07041e+06	7.01982e+06	2.41621e+06	7.25223e+06	3.19817e+06	1.24596e+06	1.07925e+07	Involved in mycolic acids modification. Catalyzes unusual S-adenosyl-methionine-dependent transformation of a cis-olefin mycolic acid into a secondary alcohol. Catalyzes introduction of a hydroxyl group at the distal position on mycolic acid chains to produce the hydroxyl mycolate. Mycolic acids represent a major constituent of the mycobacterial cell wall complex. Methyl transfer results in forma…	Methoxy mycolic acid synthase 2 MmaA2 (methyl mycolic acid synthase 2) (MMA2) (hydroxy mycolic acid synthase)	No	NE	No Signal peptide	Cytoplasmic	lipid metabolism	0
High	Master Protein	P9WHA7	rpmC	0	35.646	79	8	92	8	77	8.9	5.52	8578.71	44.16	8	7	0	0	1		Rv0709	295057	327509	620910	356940	554317	4.60823e+06	8.38203e+06	396204	6.53197e+06	2.9305e+06	937644	5.89775e+06	Involved in translation mechanisms.	50S ribosomal protein L29 RpmC	No	Essential	No Signal peptide	Cytoplasmic	information pathways	0
High	Master Protein	P9WH81	rplF	0	41.586	43	7	148	7	179	19.4	10.21	13039.1	63.93	7	7	0	0	1		Rv0719	660108	680180	4.27355e+06	491700	560467	5984146	8.16602e+06	2.44713e+06	1.70585e+07	5.30621e+06	2.08621e+06	2.88559e+07	This protein binds directly to 23S ribosomal RNA and is located at the aminoacyl-tRNA binding site of the peptidyltransferase center.	50S ribosomal protein L6 RplF	No	Essential	No Signal peptide	Cytoplasmic	information pathways	0
High	Master Protein	I6XW38	Rv0730	0	48.285	47	10	139	10	242	26	5.39	13388.6	86.9	9	10	0	0	1		Rv0730	4.15376e+06	2.63762e+06	2.90441e+07	3.57063e+06	2.17836e+06	3.54314e+07	3.25216e+07	3.91695e+06	2.20691e+07	2.06462e+07	3.85179e+06	27000807	Acetylation, substrate unknown	GCN5-related N-acetyltransferase	No	NE	No Signal peptide	Cytoplasmic	intermediary metabolism and respiration	0
High	Master Protein	P9WHM9	purD	0	16.917	13	5	28	5	422	43.5	5.4	2286.68	13.34	5	5	0	0	1		Rv0772					71997.2	548186	644792	203927	1.1427e+06	547199	134996	1.57905e+06	Involved in de novo purine biosynthesis (at the second step) [catalytic activity: ATP + 5-phosphoribosylamine + glycine = ADP + phosphate + 5'-phosphoribosylglycinamide].	Probable phosphoribosylamine--glycine ligase PurD (GARS) (glycinamide ribonucleotide synthetase) (phosphoribosylglycinamide synthetase) (5'-phosphoribosylglycinamide synthetase)	No	NE	No Signal peptide	Cytoplasmic	intermediary metabolism and respiration	0
High	Master Protein	I6XWA1	purB	0	52.764	31	10	41	10	472	51	6.38	3838.65	26.18	8	9	0	0	1		Rv0777	52762		3715872		109808	2.61799e+06	5.44308e+06	273400	8939718	2.46614e+06	992433	1.27772e+07	Involved in de novo purine biosynthesis (at the eight step) [catalytic activity: 1-(5-phosphoribosyl)-4-(N-succino-carboxamide) -5-aminoimidazole = fumarate + 5'-phosphoribosyl-5-amino-4-imidazolecarboxamide (also catalyzes: N6-(1,2-dicarboxyethyl)AMP = fumarate + AMP)].	Probable adenylosuccinate lyase PurB (adenylosuccinase) (ASL) (ASASE)	No	Essential	No Signal peptide	Cytoplasmic	intermediary metabolism and respiration	0
High	Master Protein	P9WHN1	purC	0	63.537	40	11	91	11	297	32.9	5.34	8673.39	42.57	11	11	0	0	1		Rv0780	67791.5	89725.4	2.73318e+06	148669	315534	5.92683e+06	4.31548e+06	827429	4.46151e+06	1.53728e+06	450944	5.2128e+06	Involved in de novo purine biosynthesis (at the seventh step) [catalytic activity: ATP + 1-(5-phosphoribosyl)-4-carboxy-5-aminoimidazole + L-aspartate = ADP + phosphate + 1-(5-phosphoribosyl)-4-(N-succino-carboxamide)-5-aminoimidazole].	Phosphoribosylaminoimidazole- succinocarboxamide synthase PurC (SAICAR synthetase)	No	Essential	No Signal peptide	Cytoplasmic	intermediary metabolism and respiration	0
High	Master Protein	I6Y4U9	Rv0799c	0	28.949	19	5	34	5	335	36	5.31	3949.83	29.91	5	5	0	0	1		Rv0799c			64484.6	10954	53142.2	530142	1.0982e+06	66103.5	1.79527e+06	784269	189359	1.98789e+06	Function unknown	Conserved protein	No	NE	SP(Sec/SPI)	CytoplasmicMembrane	conserved hypotheticals	0
High	Master Protein	O06633	Rv0801	0	26.491	60	7	104	7	115	12.5	5.06	8342.64	40.53	7	7	0	0	1		Rv0801	369593	296281	1.94251e+06	255253	505282	4.70708e+06	5.62941e+06	1.29035e+06	4.12027e+06	2.13361e+06	927306	3.19981e+06	Function unknown	Conserved protein	No	NE	No Signal peptide	Unknown	conserved hypotheticals	0
High	Master Protein	I6WZK7	Rv0846c	0	20.46	11	5	38	5	504	53.8	6.35	3298.16	17.47	5	5	0	0	1		Rv0846c	31101.9	51601.9	588693	41338.1	221079	1.25308e+06	2.19976e+06	155579	1.01985e+06	427961	59557.9	956856	May have multicopper oxidase activity.	Probable oxidase	No	Essential	TAT(Tat/SPI)	Unknown	intermediary metabolism and respiration	0
High	Master Protein	O53871	fadA	0	174.484	51	13	328	13	403	42.4	5.4	35992.9	410.74	9	12	0	0	1		Rv0859	1.69971e+06	1.50219e+06	7.58126e+06	958823	3.37432e+06	2.26196e+07	3.56324e+07	5.4377e+06	5.09737e+07	2.75885e+07	7.97694e+06	7.20649e+07	Function unknown, but involvement in lipid degradation.	Possible acyl-CoA thiolase FadA	No	NE	No Signal peptide	Cytoplasmic	lipid metabolism	0
High	Master Protein	P9WJR1	moaE2	0	25.193	43	3	32	3	141	15	6.18	3883.72	21.75	2	3	0	0	1		Rv0866	28853.9	16467.6	178305		17484.3	498966	529452	43015.8	602605	477180	141657	782499	Possibly a molybdenum biosynthesis cofactor. Conversion of molybdopterin precursor Z into molybdopterin requires transfer of two sulfur atoms to precursor Z (to generate the dithiolene group). This is catalyzed by the converting factor composed of a small and large subunit.	Probable molybdenum cofactor biosynthesis protein E2 MoaE2 (molybdopterin converting factor large subunit) (molybdopterin [MPT] converting factor, subunit 2)	No	NE	No Signal peptide	Unknown	intermediary metabolism and respiration	0
High	Master Protein	O53406	fadD14	0	22.629	15	8	33	8	543	59.6	5.62	2125.86	6.19	8	8	0	0	1		Rv1058	35950	16714.7	548513	30834.3	92697.5	2.91554e+07	1.96375e+07	326254	1.23916e+06	829812	132479	1.51512e+06	Involved in the fatty acid beta oxidation pathway (degradation).	Probable medium chain fatty-acid-CoA ligase FadD14 (fatty-acid-CoA synthetase) (fatty-acid-CoA synthase)	No	NE	No Signal peptide	Cytoplasmic	lipid metabolism	0
High	Master Protein	O53409	Rv1061	0	29.634	28	6	29	6	287	32	6.23	2568.51	12.2	6	6	0	0	1		Rv1061	203226	468371	487519	125875	245768	1.27972e+06	1.44276e+06	144853	1.77483e+06	415686	190607	2.30441e+06	Function unknown	Conserved protein	No	NE	No Signal peptide	Cytoplasmic	conserved hypotheticals	0
High	Master Protein	O53432	Rv1084	0.001	6.023	3	2	4	2	673	71	5.64	299.78	0	2	2	0	0	1		Rv1084					8240.94				161343	68481	15016.6	127279	Function unknown	Conserved protein	No	NE	No Signal peptide	CytoplasmicMembrane	conserved hypotheticals	0
High	Master Protein	P9WN71	zwf1	0	44.174	23	10	40	10	466	52.1	5.36	3253.94	11.52	10	10	0	0	1		Rv1121	19750.6	63608.4	1.00894e+06		116194	1.50771e+06	2.28967e+06	118074	4.75906e+06	860367	207763	5.58398e+06	Involved in pentose phosphate pathway (first step) [catalytic activity: D-glucose 6-phosphate + NADP(+) = D-glucono-1,5-lactone 6-phosphate + NADPH.]	Probable glucose-6-phosphate 1-dehydrogenase Zwf1 (G6PD)	No	NE	No Signal peptide	Cytoplasmic	intermediary metabolism and respiration	0
High	Master Protein	O06582	prpD	0	112.327	44	19	224	19	526	57.7	6.47	20556.5	150.01	16	19	0	0	1		Rv1130	736411	183955	1.61383e+06	421805	1.3462e+06	8.88984e+06	1.43831e+07	4.36555e+06	2.25063e+07	8.76569e+06	2.70669e+06	3.57676e+07	Involved in methyl citrate cycle	Possible methylcitrate dehydratase PrpD	No	NE	No Signal peptide	Cytoplasmic	intermediary metabolism and respiration	0
High	Master Protein	P9WGQ7	Rv1144	0	59.626	57	8	69	8	250	25.8	6.6	4236.4	63.11	5	8	0	0	1		Rv1144	75203.4	103202	736404	32207.2	284621	3.98873e+06	4.02342e+06	263810	2.73663e+06	1.3465e+06	600230	5.27444e+06	Function unknown; supposedly involved in cellular metabolism.	Probable short-chain type dehydrogenase/reductase	No	NE	No Signal peptide	Cytoplasmic	intermediary metabolism and respiration	0
High	Master Protein	O50440	Rv1184c	0	75.581	50	10	171	10	359	37.8	5.19	13983.1	147.93	6	10	0	0	1		Rv1184c	1.42016e+06	763717	1.72215e+07	903522	540115	1.14375e+07	1.05038e+07	883585	4.78579e+06	1.52615e+06	819088	5.09257e+06	Function unknown	Possible exported protein	No	NE	SP(Sec/SPI)	CytoplasmicMembrane	cell wall and cell processes	0
High	Master Protein	P9WIS5	Rv1248c	0	184.554	41	41	306	41	1231	135.8	6.25	25754.2	158.71	36	41	0	0	1		Rv1248c	773856	951635	9.63777e+07	1.25388e+06	2.00053e+06	6.10829e+07	9.5452e+07	7.41355e+06	2.90827e+07	9.62233e+06	2.89361e+06	3.67476e+07	Involved in cellular metabolism. Has alpha-ketoglutarate dehydrogenase (KDH) [catalytic activity: 2-oxoglutarate + lipoamide = S-succinyldihydrolipoamide + CO2], alpha-ketoglutarate decarboxylase (KGD) [catalytic activity: 2-oxoglutarate = succinate semialdehyde + CO2], and 2-hydroxy-3-oxoadipate (HOA) synthase [catalytic activity: 2-oxoglutarate + glyoxylate + H+ = 2-hydroxy-3-oxoadipate + CO2] …	Multifunctional alpha-ketoglutarate metabolic enzyme	No	Essential	No Signal peptide	Cytoplasmic	intermediary metabolism and respiration	0
High	Master Protein	Q11061	Rv1257c	0	30.703	21	8	41	8	455	47.2	4.79	3253.33	22.6	7	8	0	0	1		Rv1257c	1.47828e+07	9676456	5.14618e+06	1.44414e+07	9.04339e+06	5.9103e+06	1.02792e+07	1.08952e+07	6.54659e+06	8.76836e+06	2.97595e+06	1.06641e+07	Function unknown; probably involved in cellular metabolism	Probable oxidoreductase	No	NE	No Signal peptide	Cytoplasmic	intermediary metabolism and respiration	0
High	Master Protein	P9WM51	Rv1260	0	73.424	51	16	125	16	372	41.3	5.03	10687.3	49.99	15	16	0	0	1		Rv1260	5.71236e+06	5.16504e+06	22087787	2.78133e+06	1.72491e+06	1.14715e+07	1.56092e+07	3.47211e+06	1.44035e+07	5.32874e+06	1.89934e+06	1.46361e+07	Function unknown; probably involved in cellular metabolism.	Probable oxidoreductase	No	NE	No Signal peptide	Cytoplasmic	intermediary metabolism and respiration	0
High	Master Protein	P9WM43	Rv1271c	0	15.745	31	3	9	3	113	11.6	4.89	571.72	10.67	1	3	0	0	1		Rv1271c	440417	314807		35969.1			205790			449262	16852.8		Unknown	Conserved hypothetical secreted protein	No	NE	SP(Sec/SPI)	Unknown	cell wall and cell processes	0
High	Master Protein	P9WPJ7	canA	0	33.464	47	6	92	6	163	18.2	5.81	8699.23	46.26	5	5	0	0	1		Rv1284	186050	510404	2.3467e+06	142713	841424	6.70066e+06	1.0127e+07	879533	6.25434e+06	2.46553e+06	755659	6719120	Catalyzes reversible dehydration of CO2 to form bicarbonate	Beta-carbonic anhydrase	No	NE	No Signal peptide	Cytoplasmic	intermediary metabolism and respiration	0
High	Master Protein	P9WPX1	thrA	0	23.4	22	7	45	7	441	45.5	4.88	3495.32	15.77	6	7	0	0	1		Rv1294			64954	28714.2	234665	2.47325e+06	1.77318e+06	770268	911679	492405	92078.7	1.21189e+06	Involved in the conversion of L-aspartate to homoserine (third step). Homoserine participates in the biosynthesis of threonine and then isoleucine and in the biosynthesis of methionine [catalytic activity: L-homoserine + NAD(P)(+) = L-aspartate 4-semialdehyde + NAD(P)H.]	Probable homoserine dehydrogenase ThrA	No	Essential	No Signal peptide	Cytoplasmic	intermediary metabolism and respiration	0
High	Master Protein	P9WPU9	atpG	0	100.484	64	14	229	14	305	33.9	5.48	19715.4	121.88	12	14	0	0	1		Rv1309	1.01426e+07	7.72886e+06	4.68288e+07	9.54586e+06	1.62362e+07	2.51109e+08	3.55792e+08	2.86222e+07	2.9146e+08	6.84617e+07	2.3747e+07	3.94446e+08	Produces ATP from ADP in the presence of a proton gradient across the membrane. The gamma chain is believed to be important in regulating ATPase activity and the flow of protons through the cf(0) complex.	Probable ATP synthase gamma chain AtpG	No	Essential	No Signal peptide	Cytoplasmic	intermediary metabolism and respiration	0
High	Master Protein	P9WP33	cysO	0	13.163	51	3	14	3	93	9.6	5	1044.59	2.27	2	3	0	0	1		Rv1335					57399.8	480946	438563	93547.2	595382	292951	82119.4	677386	Probably involved in cysteine biosynthesis, as sulfur donor in thiocarboxylated form.	Sulfur carrier protein CysO	No	NE	No Signal peptide	Unknown	intermediary metabolism and respiration	0
High	Master Protein	P71805	Rv1377c	0	27.848	42	7	63	7	212	22.8	5	5375.25	14.51	7	6	0	0	1		Rv1377c	26644.1	11301.6	249471	69743.6	365110	4.42476e+06	4.25608e+06	770764	4.27754e+06	1.91703e+06	622456	7.13612e+06	Function unknown; probably involved in cellular metabolism	Putative transferase	No	NE	No Signal peptide	Cytoplasmic	intermediary metabolism and respiration	0
High	Master Protein	P9WPK3	carB	0	30.302	8	8	43	8	1115	118.9	5.14	3272.45	15.91	8	8	0	0	1		Rv1384	93536.4	77912.8	262669	89759.1	203636	2.59902e+06	4.20068e+06	656110	3.24254e+06	1.15005e+06	442875	3.61395e+06	Involved in both arginine and pyrimidine biosynthesis [catalytic activity: 2 ATP + L-glutamine + CO(2) + H(2)O = 2 ADP + phosphate + glutamate + carbamoyl phosphate.]	Probable carbamoyl-phosphate synthase large chain CarB (carbamoyl-phosphate synthetase ammonia chain)	No	Essential	LIPO(Sec/SPII)	Unknown	intermediary metabolism and respiration	0
High	Master Protein	P9WI23	PPE20	0	96.777	23	6	506	6	539	55.4	4.86	61913.1	363.19	4	6	0	0	1		Rv1387	7.91713e+06	6.84045e+06	4.13727e+07	6.82583e+06	2.62332e+06	2.67058e+07	5.37754e+07	5.61906e+06	3.28823e+07	1.38044e+07	5.24411e+06	3.85753e+07	Function unknown	PPE family protein PPE20	No	NE	Type VII Secretion System (T7SS)	Cytoplasmic	PE/PPE	0
High	Master Protein	P9WNZ1	dfp	0	17.162	14	5	22	5	418	43.6	7.17	1858.06	8.26	5	5	0	0	1		Rv1391			302417		64227.5	215823	366864	162368	643432	251585	152601	1.2796e+06	Flavoprotein affecting synthesis of DNA and pantothenate metabolism	Probable DNA/pantothenate metabolism flavoprotein homolog Dfp	No	Essential	Alternate Sec Pathway (SecA2)	Cytoplasmic	intermediary metabolism and respiration	0
High	Master Protein	P71668	lipI	0	13.813	12	3	16	3	320	34	5.05	1580.74	11.27	3	3	0	0	1		Rv1400c	149377	45174.3		17309.2	63563.3	2.98707e+06	6.66865e+06	170613	495586	463340	75151.3	1.48892e+06	Function unknown, but possibly involved in lipid metabolism	Probable lipase LipH	No	NE	No Signal peptide	Cytoplasmic	intermediary metabolism and respiration	0
High	Master Protein	P9WHE9	ribH	0	11.819	23	3	12	3	160	16.4	5.49	995.15	4.76	3	3	0	0	1		Rv1416		20283.8	805079	17302.4	67722.6	1.30948e+06	1.13967e+06	76430	310546	291274	125601	276306	Riboflavin synthase is a bifunctional enzyme complex involved in riboflavin synthesis. Riboflavin synthase catalyzes the formation of riboflavin from 5-amino-6-(1'-D)- ribityl-amino-2,4(1H,3H)-pyrimidinedione and L-3,4-dihydrohy-2- butanone-4-phosphate via 6,7-dimethyl-8-lumazine. The beta subunit catalyzes the condensation of 5-amino-6-(1'-D)-ribityl- amino-2,4(1H,3H)-pyrimidinedione with L-3,4-…	Probable riboflavin synthase beta chain RibH (6,7-dimethyl-8-ribityllumazine synthase) (DMRL synthase) (lumazine synthase)	No	NE	No Signal peptide	Unknown	intermediary metabolism and respiration	0
High	Master Protein	P9WQP5	devB	0	53.849	49	9	69	9	247	25.8	5.41	6708.52	41.49	8	8	0	0	1		Rv1445c	107955	109506	598176	91757.7	608840	2.21966e+06	1.81796e+06	1.0659e+06	4.15187e+06	3.37065e+06	1.01519e+06	4.97421e+06	Involved in pentose phosphate pathway. Hydrolysis of 6-phosphogluconolactone to 6- phosphogluconate. [catalytic activity: 6-phospho-D-glucono-1,5-lactone + H(2)O = 6- phospho-D-gluconate]	Probable 6-phosphogluconolactonase DevB (6PGL)	No	NE	No Signal peptide	Unknown	intermediary metabolism and respiration	0
High	Master Protein	P9WFP5	Rv1462	0	66.128	57	15	87	15	397	42.5	5.34	7209.31	31.45	11	14	0	0	1	Acetyl [N-Term]	Rv1462	2.31197e+06	3.01331e+06	1.63946e+07	1.38644e+06	1.54106e+06	1.07166e+07	1.34841e+07	1.91863e+06	2.206e+07	1.18104e+07	5.94308e+06	2.01462e+07	Function unknown	Conserved hypothetical protein	No	Essential	No Signal peptide	Cytoplasmic	conserved hypotheticals	0
High	Master Protein	O53154	Rv1463	0	127.547	73	13	245	13	266	28.8	6.14	25935.4	175.28	12	13	0	0	1		Rv1463	312988	344098	7.34187e+06	335526	1.42124e+06	1.66244e+07	2.37559e+07	1.81576e+06	2.71628e+07	8.86507e+06	2.71799e+06	3.51925e+07	Thought to be involved in active transport across the membrane. Responsible for energy coupling to the transport system.	Probable conserved ATP-binding protein ABC transporter	No	Essential	No Signal peptide	Cytoplasmic	cell wall and cell processes	0
High	Master Protein	O53158	fadE15	0	133.125	47	21	219	19	609	65.9	5.27	20787	115.48	18	20	0	0	1		Rv1467c	196261	276363	2.18055e+06	205017	750597	4.89405e+06	6.79884e+06	1.39608e+06	1.19707e+07	5.93837e+06	1.51166e+06	1.63412e+07	Function unknown, but involvement in lipid degradation.	Probable acyl-CoA dehydrogenase FadE15	No	NE	No Signal peptide	Cytoplasmic	lipid metabolism	0
High	Master Protein	L7N664	trxB1	0	7.687	37	3	9	3	123	13.3	5	344.61	0	2	3	0	0	1		Rv1471		33649.3	870649	16552.7	53271.6	1.60308e+06	1532751	102062	128935	147068	64165.4	482429	Thioredoxin participates in various redox reactions through the reversible oxidation of its active center dithiol, to a disulfide, & catalyzes dithiol-disulfide exchange reactions.	Probable thioredoxin TrxB1	No	NE	No Signal peptide	Cytoplasmic	intermediary metabolism and respiration	0
High	Master Protein	P9WHU5	Rv1478	0	63.469	43	10	280	10	241	24.6	9.7	19240.7	180.75	7	10	0	0	1		Rv1478	1.45092e+06	1.15171e+06	1.18726e+07	1.25772e+06	1.42666e+06	1.76149e+07	2.46236e+07	1.19946e+06	1.57935e+07	3.90551e+06	1.31879e+06	1.29828e+07	Unknown, but supposedly involved in virulence	Possible invasion protein	No	NE	SP(Sec/SPI)	Extracellular	virulence, detoxification, adaptation	0
High	Master Protein	Q79FN7	moxR1	0	131.835	66	18	322	17	377	40.7	6.39	33448.9	226.66	16	18	0	1	1		Rv1479	1.52758e+06	1.0207e+06	2.66273e+07	1.51129e+06	2.51221e+06	3.56827e+07	3.5991e+07	8.56094e+06	3.45037e+07	1.25066e+07	3.46248e+06	3.55424e+07	Involved in transcriptional mechanism	Probable transcriptional regulatory protein MoxR1	No	Essential	No Signal peptide	Cytoplasmic	regulatory proteins	0
High	Master Protein	P9WJK7	mutA	0	8.069	4	2	6	2	615	64.7	5.53	537.17	2.33	2	2	0	0	1		Rv1492						67608.7	126000		502561	226358	29855.3	764607	Involved in propionic acid fermentation. Catalyzes the isomerization of succinyl-CoA to methylmalonyl-CoA during synthesis of propionate from tricarboxylic acid-cycle intermediates [catalytic activity: (R)-2-methyl-3-oxopropanoyl-CoA = succinyl- CoA]	Probable methylmalonyl-CoA mutase small subunit MutA (MCM)	No	NE	No Signal peptide	Cytoplasmic	lipid metabolism	0
High	Master Protein	P9WJK5	mutB	0	13.515	5	3	12	3	750	80.6	5.86	1056.18	5.56	3	3	0	0	1		Rv1493	7592.48		34321.8	5520.59	25951.2	49239.3	61381.2	60156.4	547140	210169	58232.1	987867	Involved in propionic acid fermentation. Catalyzes the isomerization of succinyl-CoA to methylmalonyl-CoA during synthesis of propionate from tricarboxylic acid-cycle intermediates [catalytic activity : (R)-2-methyl-3-oxopropanoyl-CoA = succinyl- CoA.]	Probable methylmalonyl-CoA mutase large subunit MutB (MCM)	No	NE	No Signal peptide	Cytoplasmic	lipid metabolism	0
High	Master Protein	P9WGS1	Rv1543	0	43.392	35	10	67	10	341	36.8	8.98	5657.1	21.77	9	10	0	0	1		Rv1543	63068.9	32689.9	311807	34855	289938	1.58075e+06	3.4727e+06	448316	3.25091e+06	553242	199807	3.99543e+06	Thought to reduce acyl-CoA esters of fatty acids to fatty aldehydes.	Possible fatty acyl-CoA reductase	No	NE	No Signal peptide	Cytoplasmic	lipid metabolism	0
High	Master Protein	P9WNW9	hisD	0	46.853	22	8	42	8	444	45.9	5.02	3132.12	37.08	6	8	0	0	1		Rv1599	67619.4	114426	166663	90591.1	133451	1.19885e+06	865381	226850	6.18236e+06	1.40181e+06	347814	8.25084e+06	Involved in histidine biosynthesis pathway (tenth step). This protein is considered as a bifunctional enzyme, possessing two active sites, one an alcohol dehydrogenase and the other an aldehyde dehydrogenase [catalytic activity: L-histidinol + 2 NAD(+) + H(2)O = L-histidine + 2 NADH].	Probable histidinol dehydrogenase HisD (HDH)	No	Essential	No Signal peptide	Unknown	intermediary metabolism and respiration	0
High	Master Protein	P9WFX3	trpE	0	74.997	35	15	124	15	516	55.8	5.16	11366.8	65.51	14	15	0	0	1		Rv1609	88304.8	121740	1.22779e+06	76970	379560	3.78951e+06	4.74869e+06	555712	6.89263e+06	3.1517e+06	795304	9.72963e+06	Involved in tryptophan biosynthesis pathway (at the first step). Supposed tetramer of two components I and two components II: component I (Rv1609|trpE) catalyzes the formation of anthranilate using ammonia rather than glutamine, whereas component II (Rv0013|trpG) provides glutamine amidotransferase activity [catalytic activity: chorismate + L-glutamine = anthranilate + pyruvate + L-glutamate].	Anthranilate synthase component I TrpE (glutamine amidotransferase)	No	NE	No Signal peptide	Cytoplasmic	intermediary metabolism and respiration	0
High	Master Protein	P9WFX7	trpC	0	65.542	58	14	181	14	272	28	5.25	14135.1	79.17	13	14	0	0	1		Rv1611	297451	344199	1.41499e+06	369606	1.06488e+06	6.50919e+06	9.07254e+06	2.20599e+06	1.30449e+07	5.58024e+06	1.92852e+06	1.60185e+07	Tryptophan biosynthesis pathway (fourth step) [catalytic activity: 1-(2-carboxyphenylamino)-1-deoxy-D-ribulose 5-phosphate = 1-(indol-3-YL)glycerol 3-phosphate + CO(2) + H(2)O.]	Probable indole-3-glycerol phosphate synthase TrpC	No	Essential	No Signal peptide	Cytoplasmic	intermediary metabolism and respiration	0
High	Master Protein	P9WFY1	trpA	0	85.757	66	12	200	12	270	27.7	5.06	19715.3	188.26	10	11	0	0	1		Rv1613	558989	553852	1.24795e+06	468455	1.86126e+06	9.51759e+06	1.31456e+07	3.10918e+06	1.7086e+07	1.01473e+07	2.82623e+06	2.27145e+07	Tryptophan biosynthesis pathway (fifth - last step). The alpha subunit is responsible for the ALDOL cleavage of indoleglycerol phosphate to indole and glyceraldehyde 3- phosphate. [catalytic activity: L-serine + 1-(indol-3-YL)glycerol 3-phosphate = L-tryptophan + glyceraldehyde 3-phosphate + H(2)O.]	Probable tryptophan synthase, alpha subunit TrpA	No	NE	No Signal peptide	Unknown	intermediary metabolism and respiration	0
High	Master Protein	P9WGM3	Rv1626	0	94.763	63	11	315	11	205	22.7	5.11	39744.8	285.25	10	10	0	0	1	Acetyl [N-Term]	Rv1626	1.27914e+06	1.27102e+06	5.20955e+06	1.10653e+06	2.6127e+06	21412896	2.23717e+07	4.7495e+06	2.39352e+07	1.6476e+07	4.75432e+06	2.59996e+07	Sensor part of a two component regulatory system	Probable two-component system transcriptional regulator	No	NE	No Signal peptide	Cytoplasmic	regulatory proteins	0
High	Master Protein	O06144	Rv1627c	0	53.114	40	11	52	11	402	42.4	6.19	4498.45	24.93	10	11	0	0	1		Rv1627c	163961	17493.9	786053	150451	113603	1.43099e+06	1.48734e+06	123091	2.69511e+06	1.12154e+06	390848	4.17207e+06	Thought to be involved in lipid metabolism.	Probable nonspecific lipid-transfer protein	No	NE	No Signal peptide	Cytoplasmic	lipid metabolism	0
High	Master Protein	P9WNU5	polA	0	152.513	45	33	262	33	904	98.4	5.19	25678.3	131.93	32	32	0	0	1		Rv1629	938672	590038	1.12795e+07	641248	2.1322e+06	1.51304e+07	1.76881e+07	3.64751e+06	2.24769e+07	1.08489e+07	3.22449e+06	3.18035e+07	Involved in post-incision events. In addition to DNA polymerase activity, this DNA polymerase exhibits 3' to 5' and 5' to 3' exonuclease activity [catalytic activity: N deoxynucleoside triphosphate = N diphosphate + {DNA}(N)].	Probable DNA polymerase I PolA	No	Essential	No Signal peptide	Cytoplasmic	information pathways	0
High	Master Protein	P9WFU1	pheT	0	149.578	52	27	176	27	831	88.3	5.33	14958.4	129.06	19	27	0	0	1		Rv1650	137271	126573	976547	136545	557817	6.1571e+06	9.15821e+06	575992	1.21192e+07	4.65814e+06	1.78569e+06	2.01869e+07	Charging PHE-tRNA [catalytic activity: ATP + L-phenylalanine + tRNA(PHE) = AMP + diphosphate + L-phenylalanyl-tRNA(PHE)]	Probable phenylalanyl-tRNA synthetase, beta chain PheT	No	Essential	No Signal peptide	Cytoplasmic	information pathways	0
High	Master Protein	P9WPZ9	argC	0	39.484	29	8	56	8	352	36.3	6.71	5303.08	30.24	8	8	0	0	1		Rv1652	115807	97522.3	1.53909e+06	49282.9	452582	2.67774e+06	3.80484e+06	632814	2.52388e+06	1.2873e+06	476433	3.54556e+06	Involved in arginine biosynthesis (at the third step) [catalytic activity: N-acetyl-L-glutamate 5-semialdehyde + NADP(+) + phosphate = N-acetyl-5-glutamyl phosphate + NADPH].	Probable N-acetyl-gamma-glutamyl-phoshate reductase ArgC	No	Essential	No Signal peptide	Unknown	intermediary metabolism and respiration	0
High	Master Protein	P9WPF3	pks11	0	8.555	7	2	6	2	353	37.6	5.82	555.39	1.84	2	2	0	0	1		Rv1665						513694	150585		349363	193346	76808.4	861879	Possibly involved in the biosynthesis of secondary metabolites [catalytic activity: 3 malonyl-CoA + 4-coumaroyl-CoA = 4 CoA + naringenin chalcone + 3 CO2]	Chalcone synthase Pks11	No	NE	No Signal peptide	Cytoplasmic	lipid metabolism	0
High	Master Protein	O33182	Rv1680	0	21.498	22	5	26	5	274	30.2	4.87	2369.24	11.73	5	5	0	0	1		Rv1680		27537.9	164712		54423.9	777216	862719	157578	1.64942e+06	430863	135051	2.23523e+06	Unknown	Hypothetical protein	No	NE	No Signal peptide	Cytoplasmic	conserved hypotheticals	0
High	Master Protein	P9WJ83	mctB	0	13.968	12	4	30	4	314	32.4	5.48	2275.01	8.49	4	4	0	0	1		Rv1698	250265	225848	1.64795e+06	246763	9217.74	513172	1.10704e+06	20098.7	1325558	443150	52281.1	1.34419e+06	Outer membrane channel	Outer membrane protein MctB	No	NE	No Signal peptide	CytoplasmicMembrane	cell wall and cell processes	0
High	Master Protein	I6X235	Rv1700	0.001	5.092	14	2	5	2	207	22.9	5.43	316.71	3.23	1	2	0	0	1		Rv1700			685550		199463	1.53758e+06	2.85008e+06	487497	4668787	1045099	238246	3.12133e+06	NUDIX hydrolases catalyze the hydrolysis of a variety of nucleoside diphoshate derivatives	NUDIX hydrolase	No	NE	No Signal peptide	Cytoplasmic	information pathways	0
High	Master Protein	P9WIT3	Rv1771	0	93.359	49	15	196	15	428	48	7.56	14868.1	94.63	12	15	0	0	1		Rv1771	1.57805e+06	1.17469e+06	8.23585e+06	881490	1.56968e+06	1.57053e+07	1.78173e+07	1.43869e+06	8.47131e+06	3.10166e+06	1.10673e+06	1.11222e+07	Possibly involved in biosynthesis of L-ascorbic acid (vitamin C). Oxidizes L-gulono-1,4-lactone.	L-gulono-1,4-lactone dehydrogenase	No	NE	No Signal peptide	Cytoplasmic	intermediary metabolism and respiration	0
High	Master Protein	O33177	Rv1774	0	19.512	10	5	35	5	446	48.3	5.54	2480.71	3.54	5	5	0	0	1		Rv1774	631215	785055	1.04432e+07	718363	223939	1.38733e+07	2.18842e+07	1.51265e+06	3.48279e+07	3.59976e+06	816748	4.1764e+07	Function unknown; probably involved in cellular metabolism	Probable oxidoreductase	No	NE	No Signal peptide	Cytoplasmic	intermediary metabolism and respiration	0
High	Master Protein	P9WI05	PPE32	0	93.448	33	7	245	7	410	40	4.45	20516.2	269.45	4	7	0	0	1		Rv1808	2.31157e+06	2.69206e+06	1.67655e+07	2.07851e+06	1.94958e+06	2.81805e+07	3.04667e+07	2.25415e+06	1.86591e+07	7.47756e+06	2.42249e+06	1.51489e+07	Function unknown	PPE family protein PPE32	No	NE	Nonclassical	Unknown	PE/PPE	0
High	Master Protein	P95159	Rv1855c	0	67.932	53	12	134	12	307	33.2	5.17	12906.4	89.28	11	12	0	0	1		Rv1855c	692990	552869	2.46443e+06	324695	1.17792e+06	8.22962e+06	8.89979e+06	1.4896e+06	1.07216e+07	6.84904e+06	1.98806e+06	1.5987e+07	Function unknown; probably involved in cellular metabolism	Possible oxidoreductase	No	NE	No Signal peptide	Cytoplasmic	intermediary metabolism and respiration	0
High	Master Protein	P9WGQ1	Rv1856c	0	51.81	58	9	100	9	223	23	5.97	9499.97	71.02	7	9	0	0	1		Rv1856c	157044	207553	1.5819e+06	136594	411286	2.70265e+06	5.00905e+06	872951	5.36596e+06	3.77619e+06	999686	9.06771e+06	Function unknown; probably involved in cellular metabolism.	Possible oxidoreductase	No	NE	No Signal peptide	Unknown	intermediary metabolism and respiration	0
High	Master Protein	O07754	Rv1875	0	64.897	87	9	154	9	147	16	6.57	16020.3	61.39	8	8	0	0	1		Rv1875	503280	361132	2.606e+06	449652	2.16932e+06	1.00451e+07	1.66664e+07	3.1422e+06	1.32973e+07	7.26526e+06	1.83561e+06	1.96685e+07	Function unknown	Conserved protein	No	NE	No Signal peptide	Unknown	conserved hypotheticals	0
High	Master Protein	O07752	glnA3	0	24.119	10	3	9	3	450	46.7	5.21	607.76	9.27	2	3	0	0	1		Rv1878					20712.4		93178.8	24641.1	263940	65991.2	33364.9	6.28441e+06	Involved in glutamine biosynthesis [catalytic activity: ATP + L-glutamate + NH(3) = ADP + glutamine + orthophosphate].	Probable glutamine synthetase GlnA3 (glutamine synthase) (GS-I)	No	NE	No Signal peptide	CytoplasmicMembrane	intermediary metabolism and respiration	0
High	Master Protein	I6Y7V6	fadD31	0	143.232	44	19	369	19	620	66.3	5.71	35794.1	242.67	17	19	0	0	1		Rv1925	657323	608082	4.09747e+06	535311	2.39683e+06	1.86551e+07	2.18173e+07	6.59009e+06	2.69324e+07	1.10828e+07	3.06815e+06	4.01309e+07	Function unknown, but involvement in lipid degradation.	Probable acyl-CoA ligase FadD31 (acyl-CoA synthetase) (acyl-CoA synthase)	No	NE	No Signal peptide	Cytoplasmic	lipid metabolism	0
High	Master Protein	P9WH73	nrdF1	0	22.195	14	4	27	2	322	36.6	4.98	2685.06	9.69	4	4	0	0	1		Rv1981c		31676.5			71057.6	1.23538e+06	123247	101633	561528	207827	41168	721013	Involved in the DNA replication pathway. Catalyzes the biosynthesis of deoxyribonucleotides from the corresponding ribonucleotides, precursors that are necessary for DNA synthesis [catalytic activity: 2'-deoxyribonucleoside diphosphate + oxidized thioredoxin + H(2)O = ribonucleoside diphosphate + reduced thioredoxin].	Ribonucleoside-diphosphate reductase (beta chain) NrdF1 (ribonucleotide reductase small subunit) (R2F protein)	No	NE	No Signal peptide	Unknown	information pathways	0
High	Master Protein	P9WHJ5	Rv2050	0	25.188	48	6	66	6	111	13	5.64	6219.25	39.24	6	6	0	0	1		Rv2050	197851	70911.8	1.43857e+06	155890	638678	6669817	6.32882e+06	1.10513e+06	5.08362e+06	3.91452e+06	983101	8.2553e+06	Unknown	Conserved protein	No	Essential	No Signal peptide	Cytoplasmic	conserved hypotheticals	0
High	Master Protein	P9WJM9	mshC	0	38.012	28	9	44	9	414	45.6	5.5	3574.2	27.45	8	9	0	0	1		Rv2130c	23056.8		190149	71469.7	90040.7	2.06066e+06	1.18501e+06	393669	1.94896e+06	1.44638e+06	357717	3.31958e+06	Involved in the third step of mycothiol biosynthesis	Cysteine:1D-myo-inosityl 2-amino-2-deoxy--D-glucopyranoside ligase MshC	No	NE	No Signal peptide	Cytoplasmic	intermediary metabolism and respiration	0
High	Master Protein	P9WKJ1	cysQ	0	26.05	28	5	44	5	267	28.4	5.07	3516.92	13.18	5	5	0	0	1		Rv2131c			1176550		66007.3	820428	1.17734e+06	157157	829215	617602	178386	1.84628e+06	Can dephosphorylate a broad range of substrates. Likely involved in sulfur metabolism, controlling the pool of 3'-phosphoadenosine 5'-phosphate (pap) and 3'-phosphoadenoside 5'-phosphosulfate (PAPS) [catalytic activity: adenosine 3',5'-bisphosphate + H2O = adenosine 5'-phosphate + phosphate]. Has also been shown to have myo-inositol 1-phosphatase [catalytic activity: myo-inositol 1-phosphate + H(…	Monophosphatase CysQ	No	NE	No Signal peptide	Cytoplasmic	intermediary metabolism and respiration	0
High	Master Protein	P9WN95	ftsZ	0	52.804	38	10	83	10	379	38.7	4.72	8846.61	59.52	9	9	0	0	1	Acetyl [N-Term]	Rv2150c			760697	8052.51	474193	5.25395e+06	5.88925e+06	1.36134e+06	5.83047e+06	1.71206e+06	510578	9.22559e+06	Essential for cell division. It is thought that the intracellular concentration of FTSZ protein is critical for productive septum formation in mycobacteria.	Cell division protein FtsZ	No	Essential	No Signal peptide	CytoplasmicMembrane	cell wall and cell processes	0
High	Master Protein	O06216	Rv2161c	0	23.047	19	5	51	5	288	30.7	6.1	4879.34	30.6	5	5	0	0	1		Rv2161c	159130	114233	194811	69364.8	288084	1.47015e+06	1.50935e+06	159695	1.98437e+06	1.37803e+06	438077	3.31111e+06	Unknown	Conserved protein	No	NE	No Signal peptide	Cytoplasmic	intermediary metabolism and respiration	0
High	Master Protein	O53509	Rv2175c	0	9.24	22	3	16	3	146	15.7	7.61	1145.68	3.78	3	3	0	0	1		Rv2175c	16686.3	17941.2		46819.6	73742.2	394233	909753	105050	643499	606569	190668	563483	Unknown	Conserved regulatory protein	No	NE	No Signal peptide	Cytoplasmic	regulatory proteins	0
High	Master Protein	O53519	TB16.3	0	92.033	70	10	353	10	144	16.3	4.86	46623.5	315.8	10	9	0	0	1		Rv2185c	1.77263e+06	1.52915e+06	1.0948e+07	1.98082e+06	4.52849e+06	5.81136e+07	5.63849e+07	8.25917e+06	4.31151e+07	2.21001e+07	6.34985e+06	6.43956e+07	Unknown	Conserved protein TB16.3	No	NE	No Signal peptide	CytoplasmicMembrane	conserved hypotheticals	0
High	Master Protein	P9WHU3	Rv2190c	0	52.231	27	8	146	8	385	39.7	6.74	16409.6	128.25	8	8	0	0	1		Rv2190c	536698	421044	4.19866e+06	245745	342748	3.09793e+06	3.91717e+06	407328	3.51643e+06	859822	503270	5.17706e+06	Unknown	Conserved hypothetical protein	No	NE	SP(Sec/SPI)	Cytoplasmic	virulence, detoxification, adaptation	0
High	Master Protein	P9WN33	asnB	0	18.476	7	5	18	5	652	72.1	6.79	1276.17	6.75	5	5	0	0	1		Rv2201	37910	50019	118454	23431.2	66169.1	556527	575764	131005	1.65008e+06	435252	101723	1.82365e+06	Asparagine biosynthesis	Probable asparagine synthetase AsnB	No	Essential	SP(Sec/SPI)	CytoplasmicMembrane	intermediary metabolism and respiration	0
High	Master Protein	P9WQ75	ilvE	0	49.251	31	10	99	10	368	39.6	5.73	8347.99	33.62	10	10	0	0	1		Rv2210c	176065	252793	1.37944e+06	94635.2	299126	1.65513e+06	2.79533e+06	196998	3.77503e+06	1.54368e+06	480848	4.69467e+06	Thought to catalyze the first reaction in the catabolism of the essential branched chain amino acids leucine, isoleucine, and valine [catalytic activity: L-leucine + 2-oxoglutarate = 4-methyl-2-oxopentanoate + L-glutamate].	Branched-chain amino acid transaminase IlvE	No	NE	No Signal peptide	Cytoplasmic	intermediary metabolism and respiration	0
High	Master Protein	P9WHT3	pepB	0	95.233	38	13	198	13	515	53.4	8.06	19931.7	117.74	12	12	0	0	1		Rv2213	2.98844e+07	2.29602e+07	1.52382e+08	3.35755e+07	1.02264e+07	1.1671e+08	1.10086e+08	2.07134e+07	8.24529e+07	4.61802e+07	1.5708e+07	9.96503e+07	Protein degradation	Probable aminopeptidase PepB	No	NE	No Signal peptide	Cytoplasmic	intermediary metabolism and respiration	0
High	Master Protein	P9WLH9	Rv2226	0	150.271	56	21	194	21	513	56.3	6.55	19108.4	153.7	17	21	0	0	1		Rv2226	4.65434e+06	3.8188e+06	2.55457e+06	2.57729e+06	2.26938e+06	4.82116e+06	5.5964e+06	3.9984e+06	1.29288e+07	1.18075e+07	3.4214e+06	1.96037e+07	Unknown	Conserved protein	No	NE	No Signal peptide	Cytoplasmic	conserved hypotheticals	0
High	Master Protein	P9WLH3	Rv2229c	0	85.252	64	13	141	13	245	26.8	5.33	12689.6	97.34	12	13	0	0	1		Rv2229c	111077	78263.5	666917	28586	379851	3.29583e+06	7.06038e+06	926460	8.21722e+06	3.42114e+06	1.14526e+06	1.1748e+07	Unknown	Conserved protein	No	NE	No Signal peptide	Unknown	conserved hypotheticals	0
High	Master Protein	O53534	Rv2260	0	16.393	25	3	21	3	211	22.1	5.47	1215.48	5.9	2	3	0	0	1		Rv2260	40921	16011.4	204248	16077.4	79975.6	1.8248e+06	2.47137e+06	417529	3.4061e+06	720364	328562	2.91287e+06	Unknown	Conserved hypothetical protein	No	NE	No Signal peptide	CytoplasmicMembrane	conserved hypotheticals	0
High	Master Protein	P9WPG9	cdh	0	27.26	25	6	106	6	260	28.6	6.55	8292.61	38.77	6	6	0	0	1		Rv2289	188212	190864	1.77465e+06	23222.6	172523	2.14859e+06	1.97576e+06	326581	2.24673e+06	730202	233260	2.1952e+06	Involved in phospholipid biosynthesis [catalytic activity: CDP-diacylglycerol + H(2)O = CMP + phosphatidate].	Probable CDP-diacylglycerol pyrophosphatase Cdh (CDP-diacylglycerol diphosphatase) (CDP-diacylglycerol phosphatidylhydrolase)	No	NE	TAT(Tat/SPI)	CytoplasmicMembrane	lipid metabolism	0
High	Master Protein	P9WMS3	Rv2296	0	54.451	41	11	133	11	300	33.3	6.98	11802.1	57.07	11	11	0	0	1		Rv2296	478124	415340	2.24369e+06	79991	709014	4.36155e+06	7.42729e+06	965077	4.76479e+06	1.7272e+06	521644	4.78262e+06	Converts haloalkanes to corresponding alcohol and halides [catalytic activity: 1-haloalkane + H2O = a primary alcohol + halide].	Probable haloalkane dehalogenase	No	NE	No Signal peptide	Unknown	intermediary metabolism and respiration	0
High	Master Protein	P9WQA7	Rv2298	0	46.234	38	11	70	11	323	35	9.13	6265.24	37.3	10	11	0	0	1		Rv2298	96432.7	76390.3	153609	41852.2	395643	2.96636e+06	3.52403e+07	385314	1.82748e+06	1.00992e+06	357001	4.12866e+06	Unknown	Conserved protein	No	NE	No Signal peptide	Cytoplasmic	conserved hypotheticals	0
High	Master Protein	P71897	Rv2315c	0	52.7	33	15	133	15	505	54.5	5.15	10425.5	47.67	15	15	0	0	1		Rv2315c	252121	199519	1.61084e+06	211728	777569	4.28511e+06	5.671e+06	1.0782e+06	8.47132e+06	3.0702e+06	1.0667e+06	1.01925e+07	Function unknown	Conserved protein	No	NE	No Signal peptide	Unknown	conserved hypotheticals	0
High	Master Protein	P9WIB1	plcC	0	18.229	15	6	82	5	517	55.9	6.28	5417.05	28.79	5	6	0	0	1		Rv2349c	134317	110864	486175	134811	32207.7	4.26301e+06	4.95211e+06	83134.9	9.01337e+06	1.13079e+06	634401	1.48342e+07	Hydrolyzes sphingomyelin in addition to phosphatidylcholine. Probable virulence factor implicated in the pathogenesis of Mycobacterium tuberculosis at the level of intracellular survival, by the alteration of cell signaling events or by direct cytotoxicity [catalytic activity: a phosphatidylcholine + H(2)O = 1,2- diacylglycerol + choline phosphate].	Probable phospholipase C 3 PlcC	No	NE	TAT(Tat/SPI)	Cellwall	intermediary metabolism and respiration	0
High	Master Protein	P9WIB3	plcB	0	75.813	32	10	233	7	521	56.5	6.11	24305.6	146.89	8	10	0	3	1		Rv2350c	995366	789853	3.41989e+06	796653	482748	3.17099e+06	4.64016e+06	711251	3.15526e+06	1.05045e+06	206714	2.84271e+06	Hydrolyzes sphingomyelin in addition to phosphatidylcholine. Probable virulence factor implicated in the pathogenesis of Mycobacterium tuberculosis at the level of intracellular survival, by the alteration of cell signaling events or by direct cytotoxicity [catalytic activity: a phosphatidylcholine + H(2)O = 1,2- diacylglycerol + choline phosphate].	Membrane-associated phospholipase C 2 PlcB	No	NE	TAT(Tat/SPI)	CytoplasmicMembrane	intermediary metabolism and respiration	0
High	Master Protein	P71750	ggtB	0	85.665	32	15	160	15	643	66.5	6.06	16455	87.2	14	15	0	0	1		Rv2394	133415	190208	4.17123e+06	222354	448514	6.30881e+06	7.33509e+06	370865	6.88109e+06	3.27888e+06	998859	1.02244e+07	Plays a key role in the gamma-glutamyl cycle, a pathway for the synthesis and degradation of glutathione [catalytic activity: 5-L-glutamyl)-peptide + an amino acid = peptide + 5-L-glutamyl-amino acid].	Probable gamma-glutamyltranspeptidase precursor GgtB (gamma-glutamyltransferase) (glutamyl transpeptidase)	No	NE	LIPO(Sec/SPII)	Cytoplasmic	intermediary metabolism and respiration	0
High	Master Protein	P71744	subI	0	29.875	36	8	29	8	356	37.4	6.8	1688.01	5.74	6	8	0	0	1		Rv2400c	12136.7	10364.3			21585.7	84358.3			1.50557e+06	496357	189297	1.91008e+06	Involved in the active transport across the membrane of multiple sulfur-containing compounds, including sulfate and thiosulfate (import).	Probable sulfate-binding lipoprotein SubI	No	NE	LIPO(Sec/SPII)	Unknown	cell wall and cell processes	0
High	Master Protein	P9WQB7	ahpC	0	47.604	46	7	70	7	195	21.6	4.7	6743.88	44.49	6	7	0	0	1		Rv2428		108711	4.93904e+06	54376.5	330150	1.58798e+06	2.66751e+06	982429	3.5213e+06	2.45446e+06	982749	5.52823e+06	Involved in oxidative stress response. LPDC|Rv0462, DLAT|Rv2215, AHPD|Rv2429, and AHPC|Rv2428 constitute an NADH-dependent peroxidase and peroxynitrite reductase that provides protection against oxidative stress.	Alkyl hydroperoxide reductase C protein AhpC (alkyl hydroperoxidase C)	No	NE	No Signal peptide	Unknown	virulence, detoxification, adaptation	0
High	Master Protein	P9WJQ9	mobA	0	38.906	54	7	70	7	201	21.1	5.92	5785.26	46.76	5	7	0	0	1		Rv2453c	120183	81058.7	5.64223e+06	173498	245794	5.95406e+06	7.27513e+06	578279	5.00301e+06	1.99306e+06	595957	5.87298e+06	Involved in molybdenum cofactor biosynthesis. LINKS a guanosine 5'-phosphate to molydopterin (MPT) forming molybdopterin guanine dinucleotide (MGD).	Probable molybdopterin-guanine dinucleotide biosynthesis protein A MobA	No	NE	No Signal peptide	Cytoplasmic	intermediary metabolism and respiration	0
High	Master Protein	O53181	Rv2454c	0	83.565	46	13	142	13	373	40.1	5.92	12473.4	83.92	11	13	0	0	1		Rv2454c	241241	246995	305836	96018.3	601324	5.62394e+06	5.52577e+06	1.27728e+06	1.43249e+07	4.6128e+06	1.62566e+06	1.28822e+07	Function unknown; probably involved in cellular metabolism.	Probable oxidoreductase (beta subunit)	No	NE	No Signal peptide	Cytoplasmic	intermediary metabolism and respiration	0
High	Master Protein	O53193	Rv2466c	0	55.286	47	7	134	7	207	23	5.57	12553.2	100.2	6	7	0	0	1		Rv2466c	298836	175107	3.54326e+06	506195	989739	7.37303e+06	1.25934e+07	2.76826e+06	1.67611e+07	5.69596e+06	2.31061e+06	22245866	Function unknown. Seems regulated by sigh (Rv3223c product).	Conserved protein	No	NE	No Signal peptide	Cytoplasmic	conserved hypotheticals	0
High	Master Protein	P9WIS3	bkdA	0	28.707	18	7	40	7	367	40.6	5.29	3209.18	11.83	7	7	0	0	1		Rv2497c	136153	70157.9	1.26283e+06	103882	132771	3.00239e+06	2.73569e+06	195611	5.63408e+06	708156	163147	7.76371e+06	Involved in energy metabolism. The branched-chain alpha-keto acid dehydrogenase complex catalyzes the overall conversion of branched chain alpha-keto acids to acyl-CoA and CO2. It contains multiple copies of three enzymatic components: branched-chain alpha-keto acid decarboxylase (E1), lipoamide acyltransferase (E2) and lipoamide dehydrogenase (E3).	Probable branched-chain keto acid dehydrogenase E1 component, alpha subunit BkdA	No	NE	No Signal peptide	Cytoplasmic	intermediary metabolism and respiration	0
High	Master Protein	P95029	fas	0	177.322	17	44	266	44	3069	326.1	5.16	20884.1	90.42	43	44	0	0	1		Rv2524c	477400	436439	7.36426e+06	892486	1.67131e+06	2.02396e+07	2.09064e+07	5.12893e+06	1.34306e+07	5.19336e+06	1.52249e+06	1.59243e+07	Involved in lipid metabolism. Fatty acid synthetase catalyzes the formation of long-chain fatty acids from acetyl-CoA, malonyl-CoA and NADPH.	Probable fatty acid synthase Fas (fatty acid synthetase)	No	Essential	No Signal peptide	CytoplasmicMembrane	lipid metabolism	0
High	Master Protein	P9WNM3	efp	0	46.25	45	7	122	7	187	20.4	5.87	8228.13	116.55	5	6	0	0	1		Rv2534c	223903	228849	2.85203e+06	215938	1.32743e+06	2.1052e+07	3.2215e+07	2.68043e+06	2.52734e+07	6.99553e+06	2.20192e+06	3.07593e+07	Involved in peptide bond synthesis. Stimulate efficient translation and peptide-bond synthesis on native or reconstituted 70S ribosomes in vitro. Probably functions indirectly by altering the affinity of the ribosome for aminoacyl-tRNA, thus increasing their reactivity as acceptors for peptidyl transferase.	Probable elongation factor P Efp	No	NE	No Signal peptide	Cytoplasmic	information pathways	0
High	Master Protein	I6YDN6	pepQ	0	80.835	43	11	99	11	372	38.8	5.45	9698.67	68.16	10	11	0	0	1		Rv2535c	7.62822e+06	4.84199e+06	6.05014e+06	3.94148e+06	5.84369e+06	1.1607e+07	7.9859e+06	1.35901e+07	5.04652e+06	2.30953e+06	754643	9.13798e+06	Function unknown; hydrolyses peptides.	Probable cytoplasmic peptidase PepQ	No	NE	No Signal peptide	Cytoplasmic	intermediary metabolism and respiration	0
High	Master Protein	P9WPY1	aroF	0	83.784	53	14	104	14	401	41.8	6.57	10064.3	67.29	12	14	0	0	1		Rv2540c	181148	248189	2.97189e+06	148844	309419	4.38716e+06	3.91433e+06	331657	6.91087e+06	3.121e+06	1.03679e+06	1.02771e+07	Involved at the seventh step in the biosynthesis of chorismate within the biosynthesis of aromatic amino acids (the shikimate pathway) [catalytic activity: 5-O-(1-carboxyvinyl)-3-phosphoshikimate = chorismate + orthophosphate].	Probable chorismate synthase AroF (5-enolpyruvylshikimate-3-phosphate phospholyase)	No	Essential	No Signal peptide	Unknown	intermediary metabolism and respiration	0
High	Master Protein	P9WQ79	gabT	0	63.274	36	14	79	14	449	46.8	5.59	7515.96	39.76	14	13	0	0	1		Rv2589	274570	197553	1.51212e+06	184896	322583	3.26201e+06	2.36642e+06	348124	6.29234e+06	2.83756e+06	1.0017e+06	7.33722e+06	Involved in 4-aminobutyrate (GABA) degradation pathway [catalytic activity: 4-aminobutanoate + 2-oxoglutarate = succinate semialdehyde + L-glutamate].	4-aminobutyrate aminotransferase GabT (gamma-amino-N-butyrate transaminase) (GABA transaminase) (glutamate:succinic semialdehyde transaminase) (GABA aminotransferase) (GABA-at)	No	NE	TAT(Tat/SPI)	Cytoplasmic	intermediary metabolism and respiration	0
High	Master Protein	P9WGA5	Rv2603c	0	34.464	27	7	113	7	251	26.8	4.77	9869	47.1	7	7	0	0	1		Rv2603c	235415	241722	2.22321e+06	287367	612421	1.56486e+07	1.3268e+07	1.88293e+06	1.29373e+07	1.88269e+06	1.2587e+06	1.39606e+07	Function unknown	Highly conserved protein	No	NE	No Signal peptide	Cytoplasmic	conserved hypotheticals	0
High	Master Protein	P9WFT5	thrS	0	69.102	29	20	99	20	692	77.1	5.63	7511.73	28.18	20	19	0	0	1	Acetyl [N-Term]	Rv2614c	420385	288558	1.57316e+06	282749	974482	5.65383e+06	1.01798e+07	1.4422e+06	8.74539e+06	1.63582e+06	992230	1.48272e+07	Involved in translation mechanism [catalytic activity: ATP + L-threonine + tRNA(THR) = AMP + pyrophosphate + L-threonyl-tRNA(THR)].	Probable threonyl-tRNA synthetase ThrS (threonine-tRNA synthetase)(ThrRS) (threonine-tRNA ligase)	No	Essential	No Signal peptide	Cytoplasmic	information pathways	0
High	Master Protein	P9WL63	Rv2629	0	17.045	17	5	16	5	374	40.8	5.38	1144.97	4.3	4	5	0	0	1		Rv2629	19069.6	37845.9		37985.7	319358	110386	2.64847e+06	614206	1.35662e+06	1.80917e+06	390888	1.80982e+06	Function unknown	Conserved protein	No	NE	No Signal peptide	Unknown	conserved hypotheticals	0
High	Master Protein	P9WFZ3	ceoC	0	32.839	40	6	60	6	220	23.9	4.67	4926.14	25.09	5	6	0	0	1		Rv2692	46395.3	47803.5	175966	85314	135600	1.07731e+06	2.52035e+06	261079	3.33718e+06	1.58045e+06	412681	4.46654e+06	Part of a potassium transport system.	TRK system potassium uptake protein CeoC	No	NE	No Signal peptide	CytoplasmicMembrane	cell wall and cell processes	0
High	Master Protein	O07196	Rv2694c	0	31.845	53	5	60	5	122	13.6	8.53	5685.55	25.6	5	5	0	0	1		Rv2694c	26942.2	25054.2	279103		215084	2.02015e+06	2.15153e+06	518308	5.47069e+06	1.86855e+06	548435	5.77897e+06	Function unknown	Conserved protein	No	NE	No Signal peptide	Cytoplasmic	conserved hypotheticals	0
High	Master Protein	P9WNS5	dut	0	37.448	45	5	65	5	154	15.8	6.06	6437.47	24.1	5	5	0	0	1		Rv2697c	71590.6	68126.9	182080	59918	305976	1.79011e+06	1.98658e+06	328230	3.14149e+06	1.81306e+06	497090	3.8137e+06	Involved in biosynthesis of thymidylate. This enzyme is involved in nucleotide metabolism: it produces dUMP, the immediate precursor of thymidine nucleotides and it decreases the intracellular concentration of dUTP so that uracil cannot be incorporated into DNA [catalytic activity: dUTP + H(2)O = dUMP + pyrophosphate].	Probable deoxyuridine 5'-triphosphate nucleotidohydrolase Dut (dUTPase) (dUTP pyrophosphatase) (deoxyuridine 5'-triphosphatase) (dUTP diphosphatase) (deoxyuridine-triphosphatase)	No	Essential	No Signal peptide	CytoplasmicMembrane	intermediary metabolism and respiration	0
High	Master Protein	P9WMH1	ideR	0	51.29	56	10	146	10	230	25.2	5.36	13907.8	82.88	9	10	0	0	1		Rv2711	494048	411735	2.34964e+06	532556	337726	3.61526e+06	8.06852e+06	1.52598e+06	1.13396e+07	3.86928e+06	2.26537e+06	1.29346e+07	Transcriptional regulatory protein (repressor and activator), iron-binding repressor of siderophore biosynthesis and iron uptake. Seems to regulate a variety of genes encoding a variety of proteins e.g. transporters, proteins involved in siderophore synthesis and iron storage, members of the PE/PPE family, enzymes involved in lipid metabolism, transcriptional regulatory proteins, etc. Also activa…	Iron-dependent repressor and activator IdeR	No	Essential	No Signal peptide	Cytoplasmic	regulatory proteins	0
High	Master Protein	I6YA29	Rv2714	0	34.304	29	6	31	6	324	35.5	4.82	2013.85	13.12	5	6	0	0	1		Rv2714	9810.23		41646.1	2.21543e+06	1.31876e+06	6.66092e+06	2.36452e+07	27517.6	939226	5.03329e+06	2.27161e+06	1.56119e+06	Function unknown	Conserved alanine and leucine rich protein	No	NE	No Signal peptide	Cytoplasmic	conserved hypotheticals	0
High	Master Protein	P9WHR7	lexA	0	56.781	62	9	79	9	236	24.8	5.11	7591.32	48.02	6	8	0	0	1		Rv2720	118947	88175.8	443833	115599	150887	2.90197e+06	3744802	182332	3.91498e+06	1.6035e+06	483180	6.44089e+06	Involved in regulation of nucleotide excision repair and sos response. Represses a number of genes involved in the response to DNA damage (sos response), including RECA and LEXA. Has been shown to bind to the 14 bp palindromic sequence 5'-cgaacnnnngttcg-3'. In the presence of single-stranded DNA, RECA interacts with LEXA causing an autocatalytic cleavage which disrupts the DNA-binding part of LEX…	Repressor LexA	No	Essential	No Signal peptide	Unknown	regulatory proteins	0
High	Master Protein	I6YEB6	Rv2766c	0	44.719	43	9	83	9	260	27.1	5.94	8628.58	39.21	8	8	0	0	1		Rv2766c	205006	263007	2.76833e+06	245053	409024	7.37251e+06	5.67171e+06	808582	8.67136e+06	2.28526e+06	706421	1.19638e+07	Function unknown, possibly involved in cellular metabolism.	Probable short-chain type dehydrogenase/reductase	No	NE	Nonclassical	Cytoplasmic	intermediary metabolism and respiration	0
High	Master Protein	P9WHH3	mtr	0	29.694	21	7	24	7	459	49.9	5.69	1995.42	11.56	6	7	0	0	1		Rv2855		17868.2	294391		115604	791998	1.11589e+06	118279	1.73018e+06	898298	263312	1.75573e+06	Involved in reduction of mycothiol.	NADPH-dependent mycothiol reductase Mtr	No	NE	No Signal peptide	Cytoplasmic	intermediary metabolism and respiration	0
High	Master Protein	P9WK19	mapB	0	36.014	24	6	106	6	285	30.9	5.24	9085.83	42.49	6	6	0	0	1		Rv2861c	147828	204148	501008	139630	536529	4.16978e+06	5.03907e+06	1.12776e+06	7.65715e+06	3.03651e+06	969592	1.23064e+07	Removes the amino-terminal methionine from nascent proteins [catalytic activity: L-methionylpeptide + H(2)O = L-methionine + peptide].	Methionine aminopeptidase MapB (map) (peptidase M)	No	NE	No Signal peptide	Cytoplasmic	intermediary metabolism and respiration	0
High	Master Protein	P9WKG3	gcpE	0	80.35	42	11	112	11	387	40.5	5.26	9299.25	94.09	9	11	0	0	1		Rv2868c	60816.1	35190.8	479398	69911.4	514102	5.01133e+06	6.48184e+06	1.30697e+06	6.08957e+06	2.54358e+06	706374	9.27424e+06	Unknown. GCPE is an essential gene.	Probable GcpE protein	No	Essential	No Signal peptide	Cytoplasmic	conserved hypotheticals	0
High	Master Protein	P9WQ95	amiC	0	70.204	33	12	74	12	473	50.9	7.14	6059.25	39.45	10	12	0	0	1		Rv2888c	275672	159444	7.76589e+06	182730	231394	1.42963e+06	3.96787e+06	327558	5.13907e+06	1.33259e+06	638668	7.87314e+06	Hydrolyzes a monocarboxylic acid amide and generates a monocarboxylate [catalytic activity: a monocarboxylic acid amide + H(2)O = a monocarboxylate + NH(3)].	Probable amidase AmiC (aminohydrolase)	No	NE	No Signal peptide	CytoplasmicMembrane	intermediary metabolism and respiration	0
High	Master Protein	P9WL27	Rv2901c	0	30.285	53	5	41	5	101	12.2	4.65	4616.16	27.95	5	3	0	0	1		Rv2901c			1.3175e+06	9243.71	122138	1.59027e+06	1.9329e+06	177126	2.29969e+06	1.24236e+06	438560	2.47499e+06	Function unknown	Conserved protein	No	NE	No Signal peptide	CytoplasmicMembrane	conserved hypotheticals	0
High	Master Protein	P9WN31	glnB	0	44.387	69	6	73	6	112	12.2	6.57	5476.07	59.94	5	6	0	0	1		Rv2919c	712033	478011	2.76684e+07	679734	603183	4.51242e+06	6.09719e+06	716653	4.65072e+06	2.43132e+06	851733	8.82625e+06	In nitrogen-limiting conditions, when the ratio of GLN to 2-ketoglutarate decreases, P-II is uridylylated to P-II-UMP by GLND|Rv2918c. P-II-UMP allows the deadenylylation of glutamine synthetase (gs), thus activating the enzyme. Converserly, in nitrogen excess P-II is deuridylated and promotes the adenylation of gs. P-II indirectly controls the transcription of the gs gene (GLNA: four copies in t…	Probable nitrogen regulatory protein P-II GlnB	No	NE	No Signal peptide	Cytoplasmic	regulatory proteins	0
High	Master Protein	P9WL15	Rv2927c	0	127.732	64	13	272	13	245	27	4.84	29675.2	227.95	12	13	0	0	1		Rv2927c	667563	891688	3.867e+06	1.43504e+06	1.16223e+06	1.31902e+07	1.79853e+07	1.37251e+06	2.1059e+07	9.95312e+06	2.62279e+06	3.43964e+07	Function unknown	Conserved hypothetical protein	No	Essential	No Signal peptide	Cytoplasmic	conserved hypotheticals	0
High	Master Protein	P9WQD5	tesA	0	54.317	46	11	141	11	261	29.1	5.36	8330.88	30.45	9	11	0	0	1		Rv2928	128298	75176.1	1.083e+07	56181	321161	9.13393e+06	1.11037e+07	1.34661e+06	8.81513e+06	2.4158e+06	817050	1.11376e+07	Probably involved in biosynthesis of phthiocerol dimycocerosate (PDIM)	Probable thioesterase TesA	No	NE	No Signal peptide	Unknown	lipid metabolism	0
High	Master Protein	P9WQ43	fadD26	0	18.388	16	7	26	6	583	63	6.28	1591.94	5.58	6	7	0	1	1		Rv2930		6196.33	109157	7008.15	160520	1.63073e+06	1.16901e+06	567534	576815	159925	61175.8	2.22181e+06	Involved in phthiocerol dimycocerosate (dim) biosynthesis, possibly by activating substrates for the PPS polyketides synthase.	Fatty-acid-AMP ligase FadD26 (fatty-acid-AMP synthetase) (fatty-acid-AMP synthase)	No	NE	No Signal peptide	Unknown	lipid metabolism	0
High	Master Protein	P9WQE1	ppsE	0	29.569	7	9	26	9	1488	158.6	5.73	2032.9	3.84	9	9	0	0	1		Rv2935	670369	269113	4.70126e+06	180952	404108	6.32448e+06	2.50596e+06	546797	2.14982e+06	2.25581e+06	448757	5.77016e+06	Involved in phenolpthiocerol and phthiocerol dimycocerosate (dim) biosynthesis: extension with malony CoA (partial reduction, decarboxylation).	Phenolpthiocerol synthesis type-I polyketide synthase PpsE	No	NE	No Signal peptide	CytoplasmicMembrane	lipid metabolism	0
High	Master Protein	P9WK95	leuD	0	11.338	21	3	10	3	198	21.8	5.27	925.45	6.97	3	3	0	0	1		Rv2987c					33037.9			34048.1			34456.5	106856	Involved in leucine biosynthesis (at the second step) [catalytic activity: 3-isopropylmalate = 2-isopropylmaleate + H(2)O (also catalyses 2-isopropylmaleate + H(2)O = 3-hydroxy-4-methyl-3-carboxypentanone)].	Probable 3-isopropylmalate dehydratase (small subunit) LeuD (isopropylmalate isomerase) (alpha-IPM isomerase) (IPMI)	No	NE	No Signal peptide	Cytoplasmic	intermediary metabolism and respiration	0
High	Master Protein	I6Y276	Rv2993c	0	51.228	37	7	106	7	265	28	5.2	7832.89	68.23	5	7	0	0	1		Rv2993c	160544	128252	1.016e+06	117753	496875	3.20454e+06	4.63378e+06	939746	8.67991e+06	3.25318e+06	1.06031e+06	7.71372e+06	Isomerizes HHDD (2-hydroxy-hept-2,4-diene-1,7-dioate) to OHED (2-oxo-hept-3-ene-1,7-dioate).	Possible 2-hydroxyhepta-2,4-diene-1,7-dioate isomerase (HHDD isomerase)	No	NE	No Signal peptide	Unknown	intermediary metabolism and respiration	0
High	Master Protein	P9WQA1	gatA	0	98.579	48	18	187	18	494	51.4	5.1	15784.5	106.91	16	18	0	0	1		Rv3011c	255951	262023	773131	228608	653159	4.00923e+06	4.01847e+06	654487	1.57834e+07	5.60614e+06	1.4614e+06	2.2831e+07	Component of the translational apparatus. Furnishes a means for formation of correctly charged GLN-tRNA(GLN) through the transamidation of misacylated GLU-tRNA(GLN) in organisms which lack glutaminyl-tRNA synthetase. The reaction takes place in the presence of glutamine and ATP through an activated gamma-phospho-GLU-tRNA(GLN) [catalytic activity: ATP + L-glutamyl-tRNA(GLN) + L-glutamine = ADP + p…	Probable glutamyl-tRNA(GLN) amidotransferase (subunit A) GatA (Glu-ADT subunit A)	No	Essential	No Signal peptide	Cytoplasmic	information pathways	0
High	Master Protein	O53260	Rv3013	0	9.769	13	3	10	3	218	23	5.26	901.14	3.43	3	3	0	0	1		Rv3013			92893.6		23594.1	541117	814694	75430.6	579824	160812	43120.9	295328	Function unknown	Conserved protein	No	NE	No Signal peptide	Unknown	conserved hypotheticals	0
High	Master Protein	I6YAW3	Rv3015c	0	46.963	49	10	36	10	337	34.2	4.89	3426.54	19.72	7	9	0	0	1		Rv3015c			50894.5		90842.8	282958	389096	125095	1.75063e+06	979005	230979	2.66385e+06	Function unknown	Conserved hypothetical protein	No	NE	No Signal peptide	Cytoplasmic	conserved hypotheticals	0
High	Master Protein	P9WNG7	fixA	0	135.437	70	16	466	16	266	28.1	4.73	48011.2	435.99	12	15	0	0	1		Rv3029c	2.72666e+06	2.44192e+06	1.76366e+07	2.15542e+06	7.1638e+06	5.46314e+07	6.31858e+07	1.12091e+07	7.85926e+07	4.00507e+07	9.15163e+06	1.06421e+08	The electron transfer flavoprotein serves as a specific electron acceptor for other dehydrogenases. It transfers the electrons to the main respiratory chain via ETF-ubiquinone oxidoreductase (ETF dehydrogenase).	Probable electron transfer flavoprotein (beta-subunit) FixA (beta-ETF) (electron transfer flavoprotein small subunit) (ETFSS)	No	NE	No Signal peptide	Cytoplasmic	intermediary metabolism and respiration	0
High	Master Protein	P9WQ27	Rv3031	0	11.575	6	3	8	3	526	57.8	7.02	755.81	4.34	3	3	0	0	1		Rv3031		43663.2				316664	358351		169270			488559	Function unknown	Conserved protein	No	Essential	Nonclassical	Cytoplasmic	conserved hypotheticals	0
High	Master Protein	O53289	serB2	0	24.814	12	4	51	4	409	43	4.93	4063.37	19.39	4	4	0	0	1		Rv3042c	47811.7	47362.8	235572	90872.3	203231	2.27317e+06	2.24441e+06	463526	2.99147e+06	1.40946e+06	360498	3.31325e+06	Generates serine from phosphoserine [catalytic activity: phosphoserine + H(2)O = serine + phosphate].	Probable phosphoserine phosphatase SerB2 (PSP) (O-phosphoserine phosphohydrolase) (pspase)	No	Essential	No Signal peptide	CytoplasmicMembrane	intermediary metabolism and respiration	0
High	Master Protein	P9WQB9	adhD	0	50.895	24	6	82	6	368	38.3	5.21	8953.61	56.29	5	6	0	0	1		Rv3086	42366.4	25337.1	2.66476e+06	29875.2	250483	4.60706e+06	3.82496e+06	447433	4.33269e+06	2.4105e+06	592322	6.39963e+06	Function unknown; generates an aldehyde (or perhaps a ketone) from an alcohol.	Probable zinc-type alcohol dehydrogenase AdhD (aldehyde reductase)	No	NE	No Signal peptide	Unknown	intermediary metabolism and respiration	0
High	Master Protein	P9WHG1	prfB	0	99.826	43	13	153	13	371	41.4	4.94	15236.7	95.42	12	13	0	0	1		Rv3105c	235304	213152	3.86453e+06	236275	847687	6.56198e+06	7.16367e+06	1.29807e+06	1.76858e+07	6.52984e+06	1.95041e+06	2.4727e+07	Peptide chain release factor 2 directs the termination of translation in response to the peptide chain termination codons UGA and UAA.	Probable peptide chain release factor 2 PrfB (RF-2)	No	Essential	No Signal peptide	Cytoplasmic	information pathways	0
High	Master Protein	P9WMF9	devR	0	32.22	35	5	35	5	217	23.3	5.82	3307.86	24.47	4	5	0	0	1		Rv3133c	23793.1	19638.7			28988.7	580731	956155	22614.6	1.70826e+06	636622	142289	2.42827e+06	Regulator part of the two component regulatory system DEVR/DEVS/dost. Controls HSPX|Rv2031|ACR expression.	Two component transcriptional regulatory protein DevR (probably LuxR/UhpA-family)	No	NE	No Signal peptide	Cytoplasmic	regulatory proteins	0
High	Master Protein	P9WJH3	nuoC	0	53.457	47	8	60	8	236	26.9	5.63	5635.51	24.39	7	8	0	0	1		Rv3147	34605.1	32045.2	2.31114e+06	58883.3	90360.3	1.95883e+06	1.0813e+06	89040	3.86835e+06	1.9929e+06	444599	5.74472e+06	Involved in aerobic|anaerobic respiration [catalytic activity: NADH + ubiquinone = NAD(+) + ubiquinol].	Probable NADH dehydrogenase I (chain C) NuoC (NADH-ubiquinone oxidoreductase chain C)	No	NE	No Signal peptide	Cytoplasmic	intermediary metabolism and respiration	0
High	Master Protein	O53311	Rv3161c	0	34.069	28	9	44	9	382	42.5	5.35	3968.57	23.47	9	9	0	0	1		Rv3161c			242162		105523	556378	1.69475e+06	180774	2.9341e+06	1.80848e+06	463591	3.92242e+06	Function unknown; involved in cellular metabolism.	Possible dioxygenase	No	NE	No Signal peptide	Unknown	intermediary metabolism and respiration	0
High	Master Protein	O05861	Rv3205c	0	49.955	39	9	184	9	292	31.3	6.81	17440.9	107.97	8	9	0	0	1		Rv3205c	282605	289169	1.19345e+06	150327	852070	5.7153e+06	6.29585e+06	1.49476e+06	9.79978e+06	4.13354e+06	1.31481e+06	1.36725e+07	Function unknown	Conserved protein	No	NE	No Signal peptide	Cytoplasmic	conserved hypotheticals	0
High	Master Protein	P9WMN7	moeB1	0	16.45	11	4	24	4	392	42.1	5.5	1885.16	12.07	4	4	0	0	1		Rv3206c					73724.4	603955	510646	254384	764014	273763	92293.2	1.73913e+06	Possibly involved in molybdopterin metabolism (synthesis)	Probable molybdenum cofactor biosynthesis protein MoeB1 (MPT-synthase sulfurylase) (molybdopterin synthase sulphurylase)	No	Essential	No Signal peptide	Cytoplasmic	intermediary metabolism and respiration	0
High	Master Protein	P9WGH9	sigH	0	67.238	66	10	145	10	216	24.2	5.07	17128.8	112.91	9	10	0	0	1		Rv3223c	717060	603055	3.02587e+06	1.05488e+06	1.21368e+06	8.42666e+06	7.4091e+06	1.59496e+06	1.27082e+07	7.63324e+06	2.46392e+06	19526333	Alternative sigma factor that plays a role in the oxidative-stress response (regulation of thioredoxin recycling). The sigma factor is an initiation factor that promotes attachment of the RNA polymerase to specific initiation sites and then is released. This sigma factor is involved in heat shock and oxidative stress response; it is believed to control protein processing in the extracytoplasmic c…	Alternative RNA polymerase sigma-E factor (sigma-24) SigH (RPOE)	No	NE	No Signal peptide	Cytoplasmic	information pathways	0
High	Master Protein	P9WGP5	secA1	0	14.259	3	3	17	3	949	106	5.43	1631.19	6.61	3	3	0	0	1		Rv3240c			561938		11510.4	1.02596e+06	425166	91493.2	393444	63265.3	63918.2	725004	Involved in protein export. Interacts with the SECY/SECE subunits. SECA has a central role in coupling the hydrolysis of ATP to the transfer of PRE-secretory periplasmic and outer membrane proteins across the membrane.	Probable preprotein translocase SecA1 1 subunit	No	Essential	Nonclassical	Cytoplasmic	cell wall and cell processes	0
High	Master Protein	L7N6A5	manB	0	56.217	40	11	156	11	359	37.8	5.21	13422.4	68.15	9	10	0	0	1		Rv3264c	1.14834e+06	648755	2.51611e+06	741804	726248	8.59783e+06	8.62559e+06	1.44615e+06	9.7489e+06	5.02544e+06	1.48266e+06	1.32382e+07	Involved in GDP-mannose biosynthesis and biosynthesis of nucleotide-activated glycero-manno-heptose (D-alpha-D pathway): generates GDP-mannose and phosphate from GTP and alpha-D-mannose 1-phosphate. MANB product is needed for all mannosyl glycolipids and polysaccharides which, like rhamnosyl residues, are an important part of the mycobacterium envelope [catalytic activity: alpha-D-mannose 1-phosp…	D-alpha-D-mannose-1-phosphate guanylyltransferase ManB (D-alpha-D-heptose-1-phosphate guanylyltransferase)	No	Essential	No Signal peptide	Cytoplasmic	cell wall and cell processes	0
High	Master Protein	P9WHL9	purK	0	83.201	50	13	83	12	429	45.7	5.97	5356.79	38.3	8	13	0	1	1		Rv3276c	93337.6	215807	458598	23909.8	474004	1.52336e+06	6.0416e+06	237558	5.39326e+06	1.96426e+06	637694	7.52601e+06	Involved in purine biosynthesis (sixth step). Possesses an ATPase activity that is dependent on the presence of air (aminoimidazole ribonucleotide). The association of PURK and pure produces an enzyme complex capable of converting air to CAIR efficiently under physiological condition [catalytic activity: 1-(5-phosphoribosyl)-5-amino-4-imidazole-carboxylate = 1-(5-phosphoribosyl)-5-aminoimidazole …	Probable phosphoribosylaminoimidazole carboxylase ATPase subunit PurK (air carboxylase) (AIRC)	No	Essential	No Signal peptide	CytoplasmicMembrane	intermediary metabolism and respiration	0
High	Master Protein	P9WK27	Rv3282	0	11.153	16	3	19	3	222	23	6.32	1689.26	6.01	3	3	0	0	1		Rv3282	95939.8	90280.6	2.13626e+06	97174.7	129470	2.53169e+06	2.93826e+06	206631	1.65416e+06	661909	198007	1.67267e+06	Function unknown	Conserved hypothetical protein	No	NE	No Signal peptide	Cytoplasmic	conserved hypotheticals	0
High	Master Protein	P9WHH7	lpdA	0	52.692	35	10	48	10	493	51.5	6.32	3742.77	34.12	6	10	0	0	1		Rv3303c	21974.2	47626.8	148112	51320.8	170558	1.86997e+07	1.19619e+07	828021	4.44649e+06	2.32805e+06	434935	6.95775e+06	Involved in energy metabolism. Can catalyze the reduction of electron acceptors such as 2,6-dimethyl-1,4-benzoquinone (DMBQ) and 5-hydroxy-1,4-napthaquinone (5-HNQ) [catalytic activity: NAD(P)H + a quinone + H+ -> a quinol + NAD(P)+].	NAD(P)H quinone reductase LpdA	No	Essential	No Signal peptide	Cytoplasmic	intermediary metabolism and respiration	0
High	Master Protein	P63907	add	0	30.4	23	8	36	8	365	39.7	5.62	3422.31	17.91	8	7	0	0	1		Rv3313c	157602	135165	789284	167661	99293.3	4.54738e+06	4.61954e+06	331997	2.60262e+06	912713	231462	3.39176e+06	Catalyzes hydrolytic deamination of adenosine and generates inosine [catalytic activity: adenosine + H(2)O = inosine + NH(3) (also may act on deoxyadenosine)].	Probable adenosine deaminase Add (adenosine aminohydrolase)	No	NE	No Signal peptide	Cytoplasmic	intermediary metabolism and respiration	0
High	Master Protein	O53370	sdhA	0	43.724	18	10	90	10	590	64.8	6.06	8303.84	47.66	10	10	0	0	1		Rv3318	115273	127242	535643	109640	183962	2.49648e+06	3277425	315545	5.23156e+06	2.46926e+06	613943	7.8864e+06	Involved in tricarboxylic acid cycle. Membrane-bound FAD-containing enzyme which is responsible for succinate interconversion [catalytic activity: succinate + acceptor = fumarate + reduced acceptor].	Probable succinate dehydrogenase (flavoprotein subunit) SdhA (succinic dehydrogenase) (fumarate reductase) (fumarate dehydrogenase) (fumaric hydrogenase)	No	NE	No Signal peptide	CytoplasmicMembrane	intermediary metabolism and respiration	0
High	Master Protein	P9WFT3	trpS	0	41.123	32	7	42	7	336	36.3	5.33	4812.3	34.1	6	7	0	0	1		Rv3336c	79500.2	64414.4	967061	164782	226289	3.44227e+06	3229410	354255	2.37509e+06	1.49923e+06	453342	3.66382e+06	Involved in translation mechanism [catalytic activity: ATP + L-tryptophan + tRNA(TRP) = AMP + pyrophosphate + L-tryptophanyl-tRNA(TRP)].	Probable tryptophanyl-tRNA synthetase TrpS (tryptophan--tRNA ligase) (TRPRS) (tryptophan translase)	No	Essential	No Signal peptide	Cytoplasmic	information pathways	0
High	Master Protein	P9WFZ5	otsB2	0	15.113	13	5	16	5	391	41.7	5.92	1282.7	3.66	5	5	0	0	1		Rv3372	48761	11514.1	137718	10654.8	8508.68	750919	1.03521e+06	78730.9	818970	167627	82698	1.08333e+06	Involved in osmoregulatory trehalose biosynthesis. Mycobacteria can produce trehalose from glucose 6-phosphate and UDP-glucose (the OtsA-OtsB pathway) from glycogen-like alpha(1-->4)-linked glucose polymers (the TreY-TreZ pathway) and from maltose (the TreS pathway) [catalytic activity: trehalose 6-phosphate + H(2)O = trehalose + orthophosphate].	Trehalose 6-phosphate phosphatase OtsB2 (trehalose-phosphatase) (TPP)	No	Essential	No Signal peptide	Cytoplasmic	virulence, detoxification, adaptation	0
High	Master Protein	P9WMS7	guaA	0	108.939	59	20	191	20	525	56	5.54	14016.8	91.84	14	20	0	0	1		Rv3396c	216058	308534	1.47469e+06	264431	809148	8.96156e+06	1.47615e+07	1.2854e+06	1.68032e+07	5.9328e+06	2.10124e+06	2.45741e+07	Involved in GMP biosynthesis [catalytic activity: ATP + xanthosine 5'-phosphate + L-glutamine + H(2)O = AMP + pyrophosphate + GMP + L-glutamate].	Probable GMP synthase [glutamine-hydrolyzing] GuaA (glutamine amidotransferase) (GMP synthetase)	No	Essential	No Signal peptide	Cytoplasmic	intermediary metabolism and respiration	0
High	Master Protein	P9WKI5	guaB3	0	13.933	15	4	14	4	375	39	5.34	1205.25	3.54	4	4	0	0	1		Rv3410c		9213.03			36878.7	700238	1.32995e+06	135590	269332	110037	32177	427377	Catalyses the first reaction unique to GMP biosynthesis [catalytic activity: inosine 5'-phosphate + NAD(+) + H(2)O = xanthosine 5'-phosphate + NADH].	Probable inosine-5'-monophosphate dehydrogenase GuaB3 (imp dehydrogenase) (inosinic acid dehydrogenase) (inosinate dehydrogenase) (imp oxidoreductase) (inosine-5'-monophosphate oxidoreductase) (IMPDH) (IMPD)	No	Essential	No Signal peptide	Cytoplasmic	intermediary metabolism and respiration	0
High	Master Protein	I6YG46	gadB	0	36.405	23	9	46	9	460	50.7	5.66	3413.69	11.57	9	9	0	0	1		Rv3432c	109369	174809	392464	110931	172133	1.55108e+06	985128	144474	1.8215e+06	1.00227e+06	197591	2.88134e+06	Catalyzes the production of GABA [catalytic activity: L-glutamate = 4-aminobutanoate + CO(2)].	Probable glutamate decarboxylase GadB	No	NE	No Signal peptide	Cytoplasmic	intermediary metabolism and respiration	0
High	Master Protein	P9WH25	rpsI	0	49.481	46	8	201	8	151	16.4	10.67	18711	133.86	6	8	0	0	1		Rv3442c	749052	741866	4567703	826490	966484	7.0764e+06	1.42512e+07	3.05269e+06	2.75804e+07	6136958	2.20283e+06	3.10218e+07	Involved in translation mechanism. This protein is one of the assembly proteins of the 50S ribosomal subunit.	30S ribosomal protein S9 RpsI	No	Essential	No Signal peptide	Cytoplasmic	information pathways	0
High	Master Protein	I6YG87	PE31	0	43.503	60	3	112	3	98	9.8	5.15	15316.4	89.02	2	2	0	0	1	Acetyl [N-Term]	Rv3477	929171	489011	8.72509e+06	552409	310676	2.53483e+06	5.13766e+06	452739	2.95308e+06	916854	436598	2.55407e+06	Function unknown	PE family protein PE31	No	NE	Type VII Secretion System (T7SS)	Unknown	PE/PPE	0
High	Master Protein	Q6MWX1	PPE60	0	226.358	53	9	1299	6	393	39.4	5.27	144845	1217.68	5	8	0	2	1		Rv3478	3.68108e+07	3.36422e+07	2.26402e+08	2.26252e+07	1.34531e+07	9.95097e+07	1.31737e+08	2.01013e+07	1.76186e+08	9.01106e+07	2.27354e+07	8.94045e+07	Function unknown	PE family protein PPE60	No	NE	Nonclassical	CytoplasmicMembrane	PE/PPE	0
High	Master Protein	O06348	Rv3485c	0	15.992	19	4	10	4	314	33.2	7.18	977.66	4.11	4	4	0	0	1		Rv3485c	43973.6	117565			9457.47	249677	687866	131634	772214	146363	73310.2	1.66663e+06	Function unknown; supposed to be involved in cellular metabolism.	Probable short-chain type dehydrogenase/reductase	No	NE	Nonclassical	Cytoplasmic	intermediary metabolism and respiration	0
High	Master Protein	I6XHI4	fadA5	0	25.492	14	4	35	4	391	41.3	5.68	2675.26	20.78	3	4	0	0	1		Rv3546	19329.6	19403.4		13191.9	47996.2	704681	1.1045e+06	116067	1.44313e+06	611224	140231	2.04728e+06	Function unknown, but involved in lipid degradation [catalytic activity: 2 acetyl-CoA = CoA + acetoacetyl-CoA].	Probable acetyl-CoA acetyltransferase FadA5 (acetoacetyl-CoA thiolase)	No	NE	No Signal peptide	Cytoplasmic	lipid metabolism	0
High	Master Protein	P9WJA1	hsaA	0	73.811	40	13	113	13	394	43.1	6.47	10448.1	47.84	13	13	0	0	1		Rv3570c	314040	279357	3.36845e+06	206900	404396	6.22785e+06	5.58562e+06	384963	7.7926e+06	2.66539e+06	907895	9.75533e+06	Function unknown; probably involved in cellular metabolism. Predicted to be involved in lipid catabolism.	Possible oxidoreductase. Possible 3-hydroxy-9,10-seconandrost-1,3,5(10)-triene-9,17-dione hydroxylase.	No	NE	No Signal peptide	Unknown	intermediary metabolism and respiration	0
High	Master Protein	P9WNC5	folB	0	8.258	27	3	10	3	133	14.5	6.28	747.13	0	3	3	0	0	1		Rv3607c			181157	155743	38793.1				245255	202913	57035.7	186714	Involved in folate biosynthesis. Catalyzes the conversion of 7,8-dihydroneopterin to 6- hydroxymethyl-7,8-dihydropterin [catalytic activity: 2-amino-4-hydroxy-6-(D-erythro-1,2,3-trihydroxypropyl)-7,8-dihydropteridine = 2-amino-4-hydroxy-6-hydroxymethyl-7,8-dihydropteridine + glycolaldehyde].	Probable dihydroneopterin aldolase FolB (DHNA)	No	Essential	No Signal peptide	Cytoplasmic	intermediary metabolism and respiration	0
High	Master Protein	P9WHQ9	hpt	0	8.321	11	2	12	2	202	22.2	5.02	1031.45	5.93	2	2	0	0	1		Rv3624c				132681	94128.4			225602	552753	320526	137719	738319	Involved in purine salvage [catalytic activity: imp + pyrophosphate = hypoxanthine + 5-phospho-alpha-D-ribose 1-diphosphate (guanine can replace hypoxanthine to produce GMP)].	Hypoxanthine-guanine phosphoribosyltransferase Hpt (HGPRT) (HGPRTase) (hypoxanthine phosphoribosyltransferase) (imp pyrophosphorylase) (imp diphosphorylase) (transphosphoribosyltransferase) (guanine phosphoribosyltransferase)	No	Essential	No Signal peptide	Cytoplasmic	intermediary metabolism and respiration	0
High	Master Protein	P9WG49	topA	0	181.171	51	35	188	35	934	102.3	8.32	18153.1	110.03	31	35	0	0	1		Rv3646c	485623	448245	5.70052e+06	379459	1.29671e+06	9.9462e+06	9.07684e+06	1.38985e+06	1.44386e+07	7.61605e+06	2.74407e+06	2.87184e+07	The reaction catalyzed by topoisomerases LEADS to the conversion of one topological isomer of DNA to another. [catalytic activity: ATP-independent breakage of single-stranded DNA, followed by passage and rejoining].	DNA topoisomerase I TopA (omega-protein) (relaxing enzyme) (untwisting enzyme) (swivelase) (type I DNA topoisomerase) (nicking-closing enzyme) (TOPO I)	No	Essential	No Signal peptide	Cytoplasmic	information pathways	0
High	Master Protein	P9WP75	cspA	0	52.456	87	6	241	6	67	7.4	5.26	19185.2	119.66	5	6	0	0	1		Rv3648c	1.85032e+06	1.20328e+06	1.09164e+07	1.46471e+06	2.55283e+06	2.25387e+07	4.47585e+07	5.39563e+06	2.17208e+07	9.54167e+06	4.55121e+06	3.25045e+07	Possibly involved in cold acclimation processes (the production of the protein is supposedly predominantly induced at low temperatures).	Probable cold shock protein A CspA	No	NE	No Signal peptide	Cytoplasmic	virulence, detoxification, adaptation	0
High	Master Protein	I6X811	dppA	0	11.148	5	2	6	2	541	58.3	5.53	637.16	3	2	2	0	0	1		Rv3666c						1.02498e+06		613412	266397	1.03393e+06	318012	351622	Thought to be involved in active transport of dipeptide across the membrane (import).	Probable periplasmic dipeptide-binding lipoprotein DppA	No	NE	LIPO(Sec/SPII)	Cellwall	cell wall and cell processes	0
High	Master Protein	O69652	Rv3684	0	34.507	23	8	64	8	368	39.9	6.54	4420.3	22.59	8	8	0	0	1		Rv3684	442512	391928	1.06563e+06	470507	617568	7.56388e+06	7.50216e+06	1.15355e+06	5.64647e+06	1.84911e+06	694839	7.81639e+06	Function unknown; probably involved in cellular metabolism.	Probable lyase	No	NE	No Signal peptide	Unknown	intermediary metabolism and respiration	0
High	Master Protein	I6YGX9	moxR2	0	47.445	35	10	89	9	358	37.9	5.69	8837.38	71.33	9	10	0	0	1		Rv3692		38812.7	188306		364607	1.43418e+06	2.95425e+06	563534	4.78653e+06	1.92926e+06	606921	5.99041e+06	Involved in transcriptional mechanism; regulates methanol dehydrogenase.	Probable methanol dehydrogenase transcriptional regulatory protein MoxR2	No	NE	No Signal peptide	Cytoplasmic	regulatory proteins	0
High	Master Protein	P9WPX3	ask	0	15.896	19	6	29	6	421	44.4	5.16	1947.28	7.97	6	6	0	0	1		Rv3709c	45848.5		515290	43918.7	223970	940777	2.02864e+06	422457	2.42822e+06	1.26596e+06	401089	4.09938e+06	Involved at the first step in the common biosynthetic pathway leading from asp to the cell wall precursor MESO-diaminopimelate, to LYS, to met, to ILE and to THR [catalytic activity: ATP + L-aspartate = ADP + 4-phospho-L-aspartate]. Possibly acts in tetramer configuration, tetramer consisting of two alpha (catalytic activity) and two beta (function not known) chains.	Aspartokinase Ask (aspartate kinase) [contains: aspartokinase alpha subunit (Ask-alpha); and aspartokinase beta subunit (Ask-beta)]	No	Essential	No Signal peptide	Cytoplasmic	intermediary metabolism and respiration	0
High	Master Protein	O69687	Rv3720	0	44.721	29	9	83	9	427	47.6	6.8	8922.42	63.55	8	9	0	0	1		Rv3720	273492	369345	2.83704e+06	127142	498815	9.15327e+06	7.01731e+06	1.13996e+06	4.67275e+06	832694	350984	9.39009e+06	Function unknown, but involved in lipid metabolism.	Possible fatty acid synthase	No	NE	No Signal peptide	Cytoplasmic	lipid metabolism	0
High	Master Protein	P9WKC7	tgs2	0	13.91	10	4	22	4	454	49.3	6.86	1694.62	6.27	4	4	0	0	1		Rv3734c	17598	21708.6	321086	13690.1	30337.5	1.84856e+06	1.0627e+06	103790	673271	258094	49674.1	850796	May be involved in synthesis of triacylglycerol	Putative triacylglycerol synthase (diacylglycerol acyltransferase) Tgs2	No	NE	No Signal peptide	Cytoplasmic	lipid metabolism	0
High	Master Protein	O69714	Rv3747	0	45.608	47	4	111	4	127	13.5	4.53	17103.1	139.66	4	4	0	0	1	Acetyl [N-Term]	Rv3747	635060	717416	2.98148e+06	451450	1.56032e+06	6.2281e+06	11602428	1.58858e+06	1.51231e+07	6.98979e+06	2.24158e+06	1.89725e+07	Function unknown	Conserved protein	No	NE	No Signal peptide	CytoplasmicMembrane	conserved hypotheticals	0
High	Master Protein	O69721	tyrA	0	42.905	24	7	67	7	323	33.1	6.32	6164.44	26.88	7	7	0	0	1		Rv3754	95166	203341	558163	98923.3	254711	2.1597e+06	2.87607e+06	489128	3.58829e+06	1.63903e+06	415666	4.97516e+06	Involved in tyrosine biosynthesis [catalytic activity: prephenate + NAD(+) = 4-hydroxyphenylpyruvate + CO(2) + NADH].	Prephenate dehydrogenase TyrA (PDH) (hydroxyphenylpyruvate synthase)	No	Essential	No Signal peptide	Unknown	intermediary metabolism and respiration	0
High	Master Protein	O86358	Rv3755c	0	30.33	31	4	39	4	199	22	5.66	3939.14	40.22	3	4	0	0	1		Rv3755c	78628.3	113109		87316.6	298725	590955	1.50873e+06	324885	2.97057e+06	1.68092e+06	475585	3.74176e+06	Function unknown	Conserved protein	No	NE	No Signal peptide	Cytoplasmic	conserved hypotheticals	0
High	Master Protein	P9WML5	hisC2	0	11.916	12	4	22	4	353	38	6.55	1911.46	10.3	4	4	0	0	1		Rv3772			609702		29507.5	1.06751e+06	1.40779e+06	163063	1.06722e+06	291660	106107	1.25402e+06	Involved in histidine biosynthetic pathway (at the eighth step) [catalytic activity: L-histidinol-phosphate + 2-oxoglutarate = 3-(imidazol-4-YL)-2-oxopropyl phosphate + glutamate].	Probable histidinol-phosphate aminotransferase HisC2 (imidazole acetol-phosphate transaminase) (imidazolylacetolphosphate aminotransferase)	No	NE	No Signal peptide	Unknown	intermediary metabolism and respiration	0
High	Master Protein	O53577	fadE35	0	41.566	19	10	48	10	593	65.3	5.97	4444.24	27.72	10	10	0	0	1		Rv3797	99527.6	98549	640859	73782.4	166730	882936	815395	100478	4.00028e+06	812149	281633	4.9583e+06	Function unknown, but involved in lipid degradation.	Probable acyl-CoA dehydrogenase FadE35	No	NE	No Signal peptide	Cytoplasmic	lipid metabolism	0
High	Master Protein	O53578	accD4	0	96.391	42	14	101	14	522	56.6	5.57	9022.37	52.5	11	13	0	0	1	Acetyl [N-Term]	Rv3799c	125935	156506	8.0888e+06	299782	342048	1.28861e+07	7.88982e+06	466202	6.69015e+06	3.81225e+06	1.10519e+06	1.07326e+07	Key enzyme in the catabolic pathway of odd-chain fatty acids, isoleucine, threonine, methionine, and valine [catalytic activity: ATP + propionyl-CoA + CO(2) + H(2)O = ADP + orthophosphate + methylmalonyl-CoA.]	Probable propionyl-CoA carboxylase beta chain 4 AccD4 (pccase) (propanoyl-CoA:carbon dioxide ligase)	No	Essential	No Signal peptide	Cytoplasmic	lipid metabolism	0
High	Master Protein	P9WH21	Rv3818	0	47.306	27	10	71	10	516	57.6	5.39	6875.59	50.45	9	10	0	0	1		Rv3818	98531.3	61827.7	202721	84037.8	188748	1.85628e+06	900117	605124	5.98773e+06	1.83472e+06	640995	3.91499e+06	Unknown	Unknown protein	No	NE	No Signal peptide	Cytoplasmic	conserved hypotheticals	0
High	Master Protein	P9WPH9	eccA1	0	57.588	36	14	67	14	573	62.4	5.19	4749.42	27.01	11	14	0	0	1		Rv3868	72444.2	79359.6	872615	83734	172958	4.24551e+06	3.24474e+06	541857	2.33545e+06	1.03741e+06	496779	4.5512e+06	Function unknown	ESX conserved component EccA1. ESX-1 type VII secretion system protein.	No	NE	No Signal peptide	Cytoplasmic	cell wall and cell processes	0
High	Master Protein	P9WHH1	trxB2	0	127.014	70	14	196	14	335	35.6	5.54	18741	148.98	10	13	0	0	1	Acetyl [N-Term]	Rv3913	374905	498833	1.67656e+06	378565	1.84288e+06	1.25507e+07	2.5104e+07	1.79616e+06	1.7474e+07	1.02292e+07	3.50978e+06	5.27409e+07	Enzyme that catalyse the reduction of disulphides by pyridine nucleotides through an enzyme disulphide and a flavin. Seems regulated by sigh (Rv3223c product). [catalytic activity: NADPH + oxidized thioredoxin = NADP(+) + reduced thioredoxin].	Probable thioredoxin reductase TrxB2 (TRXR) (TR)	No	Essential	No Signal peptide	Cytoplasmic	intermediary metabolism and respiration	0
High	Master Protein	O53598	Rv3920c	0	33.382	59	7	30	7	187	20.5	4.46	3860.02	13.68	6	6	0	0	1		Rv3920c	89103	27664.9	1.06227e+06		72473.3	1.29074e+06	1.2321e+06	135660	2.1049e+06	938774	459108	2.15758e+06	Unknown	Conserved protein similar to jag protein	No	NE	No Signal peptide	Cytoplasmic	conserved hypotheticals	0
