# Supplementary material for: Sec and Tat Mediated Secretion Safeguards Mycobacterium tuberculosis Membrane Homeostasis
Source: Mol Cell Proteomics. 2026 Mar 17;25(4):101555. doi: 10.1016/j.mcpro.2026.101555 (PMC13122829; doi:10.1016/j.mcpro.2026.101555)
Supplement: Table_S6 [file mmc6.xlsx]

## Sheet: Sheet1
Table S6: The final list of proteins detected in the all the replicates in the membrane fraction of Rv-vcdc, Rv-secA1dc, and Rv-tatAdc in the presence of ATC. The list of proteins presented in this table were filtered and common with the previous studies. The abundances estimated from MS analysis along with the respective annotation was provided.
Accession	Locus_ID	Exp. q-value: Combined	Sum PEP Score	Coverage [%]	# Peptides	# PSMs	# Unique Peptides	Abundance: Rv-vcdc Replicate1	Abundance: Rv-vcdc Replicate2	Abundance: Rv-vcdc Replicate3	Abundance: Rv-secA1dc Replicate1	Abundance: Rv-secA1dc Replicate2	Abundance: Rv-secA1dc Replicate3	Abundance: Rv-tatAdc Replicate1	Abundance: Rv-tatAdc Replicate2	Abundance: Rv-tatAdc Replicate3	Cluster	TM	Localization	Name	Function	Product	Is_Pseudogene	Functional_Category	Essentiality
P9WMA3	Rv0010c	0	19.251	30	3	47	3	1.34731e+06	728049	1.48807e+06	1.8098e+06	1.2873e+06	3.31498e+06	4.80029e+06	3.24601e+06	2.49143e+06	1	2	CytoplasmicMembrane	Rv0010c	Unknown	Probable conserved membrane protein	No	cell wall and cell processes	NE
O07175	Rv0125	0	22.396	24	4	24	4	5.87955e+06	506169	146324	1.86538e+06	1.49618e+06	2259363	228643	457626	183241	1	0	Unknown	pepA	Function unknown; possibly hydrolyzes peptides and/or proteins (seems to cleave preferentially after serine residues).	Probable serine protease PepA (serine proteinase) (MTB32A)	No	intermediary metabolism and respiration	NE
P96805	Rv0128	0	14.211	19	4	84	4	1.82736e+06	1.23214e+06	2.03493e+06	2.2072e+06	1.51088e+06	9.73746e+06	5.81933e+06	8.35144e+06	5.13255e+06	1	6	CytoplasmicMembrane	Rv0128	Unknown	Probable conserved transmembrane protein	No	cell wall and cell processes	NE
P96834	Rv0157	0	264.278	42	14	794	14	4.73292e+07	2.10465e+07	3.26506e+07	4.46203e+07	4.28922e+07	1.28355e+08	1.20512e+08	1.15424e+08	7.14695e+07	1	9	CytoplasmicMembrane	pntB	The transhydrogenation between NADH and NADP is coupled to respiration and ATP hydrolysis and functions as a proton pump across the membrane [catalytic activity: NADPH + NAD+ = NADP+ + NADH].	Probable NAD(P) transhydrogenase (subunit beta) PntB [integral membrane protein] (pyridine nucleotide transhydrogenase subunit beta) (nicotinamide nucleotide transhydrogenase subunit beta)	No	intermediary metabolism and respiration	NE
O53641	Rv0158	0	21.224	23	5	21	5	636535	600862	669523	915635	1.0844e+06	1.58632e+06	1.25464e+06	1.32593e+06	685812	1	0	CytoplasmicMembrane	Rv0158	Involved in transcriptional mechanism.	Probable transcriptional regulatory protein (possibly TetR-family)	No	regulatory proteins	NE
P96392	Rv0210	0	10.762	7	3	19	3	640342	319906	356516	891950	515049	930641	1.34806e+06	1.12072e+06	741504	1	2	CytoplasmicMembrane	Rv0210	Unknown	Hypothetical protein	No	conserved hypotheticals	NE
P9WHN9	Rv0230c	0	19.406	13	4	39	4	464934	396259	376569	884865	1.31776e+06	2.18903e+06	1.15316e+06	1.38897e+06	1.04002e+06	1	0	CytoplasmicMembrane	php	Enzymatic activity unknown [catalytic activity: aryl dialkyl phosphate + H2O = dialkyl phosphate + an aryl alcohol].	Probable phosphotriesterase Php (parathion hydrolase) (PTE) (aryldialkylphosphatase) (paraoxonase) (a-esterase) (aryltriphosphatase) (paraoxon hydrolase)	No	lipid metabolism	NE
O53670	Rv0248c	0	335.549	62	37	2096	37	1.59581e+08	7.38327e+07	1.42364e+08	1.7877e+08	1.49881e+08	4.2921e+08	5.35897e+08	4.19002e+08	2.65355e+08	1	0	CytoplasmicMembrane	Rv0248c	Involved in interconversion of fumarate and succinate (aerobic respiration) [catalytic activity: succinate + acceptor = fumarate + reduced acceptor].	Probable succinate dehydrogenase [iron-sulfur subunit] (succinic dehydrogenase)	No	intermediary metabolism and respiration	NE
O53671	Rv0249c	0	46.901	22	6	328	6	1.43284e+07	8.07871e+06	1.18462e+07	1.36502e+07	1.1102e+07	2.62356e+07	3.83159e+07	3.76086e+07	2.83856e+07	1	5	CytoplasmicMembrane	Rv0249c	Could be involved in interconversion of fumarate and succinate (aerobic respiration). This hydrophobic component may be required to anchor the catalytic components of the succinate dehydrogenase complex to the cytoplasmic membrane.	Probable succinate dehydrogenase [membrane anchor subunit] (succinic dehydrogenase)	No	intermediary metabolism and respiration	NE
L7N6B2	Rv0265c	0	73.011	33	9	277	9	8.92195e+06	4.82512e+06	6.80095e+06	6.85312e+06	5.91992e+06	1.53081e+07	1.15708e+07	1.31831e+07	8.74214e+06	1	0	CytoplasmicMembrane	Rv0265c	Thought to be involved in iron transport across the membrane (import).	Probable periplasmic iron-transport lipoprotein	No	cell wall and cell processes	NE
P9WNR3	Rv0283	0	274.982	69	26	1071	26	4.57338e+07	2.85576e+07	4.24053e+07	4.88797e+07	4.67537e+07	1.06487e+08	1.12421e+08	1.00433e+08	7.13939e+07	1	1	CytoplasmicMembrane	eccB3	Unknown	ESX conserved component EccB3. ESX-3 type VII secretion system protein. Possible membrane protein.	No	cell wall and cell processes	Essential
P9WNA9	Rv0284	0	691.451	65	68	3014	68	1.15761e+08	7.04188e+07	8.03844e+07	1.08352e+08	1.06848e+08	2.70041e+08	2.6364e+08	2.43595e+08	1.52296e+08	1	2	CytoplasmicMembrane	eccC3	Unknown	ESX conserved component EccC3. ESX-3 type VII secretion system protein. Possible membrane protein.	No	cell wall and cell processes	Essential
P9WNQ3	Rv0290	0	66.232	21	8	555	8	4.19255e+07	2.43234e+07	3.24707e+07	4.72763e+07	4.31727e+07	9.71599e+07	7.69498e+07	8.07746e+07	5.40539e+07	1	11	CytoplasmicMembrane	eccD3	Unknown	ESX conserved component EccD3. ESX-3 type VII secretion system protein. Probable transmembrane protein.	No	cell wall and cell processes	Essential
P9WJE5	Rv0292	0	157.803	69	16	741	16	2.75219e+07	1.92015e+07	1.93956e+07	2.78929e+07	3.05671e+07	6.07013e+07	6.16397e+07	5.30711e+07	4.18007e+07	1	1	CytoplasmicMembrane	eccE3	Unknown	ESX conserved component EccE3. ESX-3 type VII secretion system protein. Probable transmembrane protein.	No	cell wall and cell processes	Essential
O07236	Rv0309	0	32.089	19	4	100	4	2.42117e+06	1.79575e+06	3.27613e+06	2.62172e+06	2.22544e+06	4.63284e+06	5.68188e+06	7.85527e+06	4.64979e+06	1	0	Unknown	Rv0309	Unknown	Possible conserved exported protein	No	cell wall and cell processes	NE
P9WL03	Rv0313	0	37.304	74	5	67	5	1.1287e+06	415411	1.15963e+06	2.19602e+06	1.97881e+06	6.49157e+06	4.43705e+06	4.69861e+06	1.99293e+06	1	0	Unknown	Rv0313	Function unknown	Conserved protein	No	conserved hypotheticals	NE
P9WJ95	Rv0343	0	162.32	59	28	667	28	1.50287e+07	6.29372e+06	1.60109e+07	3.42334e+07	3.67533e+07	7.26909e+07	5.41177e+07	4.72912e+07	2.8334e+07	1	0	CytoplasmicMembrane	iniC	Unknown	Isoniazid inductible gene protein IniC	No	cell wall and cell processes	NE
O06298	Rv0347	0	28.55	30	7	37	7	207939	73730.3	138460	1.12946e+06	1.09844e+06	3.10375e+06	740031		382509	1	1	Cytoplasmic	Rv0347	Unknown	Probable conserved membrane protein	No	cell wall and cell processes	Essential
P9WMT5	Rv0351	0	32.928	30	8	81	8	898517	3.72564e+06	1639171	2.77093e+06	2.43703e+06	6.26781e+06	2.64512e+06	4737598	2.80494e+06	1	0	Unknown	grpE	Stimulates, jointly with DNAJ|Rv0352, the ATPase activity of DNAK|Rv0350. HELPS to release ADP from DNAK thus allowing DNAK to recycle more efficiently. Seems to be regulated negatively by HSPR (Rv0353 product).	Probable GrpE protein (HSP-70 cofactor)	No	virulence, detoxification, adaptation	Essential
O06307	Rv0356c	0	23.538	30	5	30	5	250839	219795	196685	889472	1.04344e+06	2.84855e+06	589535	1.00525e+06	582742	1	0	Unknown	Rv0356c	Function unknown	Conserved protein	No	conserved hypotheticals	NE
P9WHK9	Rv0382c	0	15.941	23	4	26	4	27309.8	25816.9	34887.9	1.24492e+06	1068367	2.78041e+06	379120	724164	118158	1	0	Unknown	pyrE	Involved in pyrimidine biosynthesis (at the fifth step) [catalytic activity: orotidine 5'-phosphate + diphosphate = orotate + 5-phospho-alpha-D-ribose 1-diphosphate].	Probable orotate phosphoribosyltransferase PyrE (OPRT) (oprtase)	No	intermediary metabolism and respiration	Essential
O53718	Rv0383c	0	149.24	62	17	826	17	3.0379e+07	2.06873e+07	3.53337e+07	3.85195e+07	3.18357e+07	7.82755e+07	104005415	9.43657e+07	6.36232e+07	1	1	Cytoplasmic	Rv0383c	Unknown	Possible conserved secreted protein	No	cell wall and cell processes	Essential
P96257	Rv0411c	0	64.719	33	12	256	12	5.11325e+06	5.10748e+06	6.71834e+06	1.41686e+07	1.35744e+07	4.14411e+07	1.88684e+07	2.02734e+07	1.09616e+07	1	0	CytoplasmicMembrane	glnH	Involved in active transport of glutamine across the membrane (import). Interacts with the glutamine-transport system.	Probable glutamine-binding lipoprotein GlnH (GLNBP)	No	cell wall and cell processes	Essential
P9WJV3	Rv0450c	0	116.97	38	26	334	24	1.13378e+07	7.41087e+06	2.6066e+07	1.93762e+07	1.62452e+07	5.10676e+07	3.6389e+07	3.46656e+07	2.30568e+07	1	11	CytoplasmicMembrane	mmpL4	Unknown. Thought to be involved in fatty acid transport.	Probable conserved transmembrane transport protein MmpL4	No	cell wall and cell processes	NE
O53740	Rv0455c	0	15.208	30	4	16	4	384160	81658.1	300419	1.39694e+06	918517	2.93189e+06	290909	543933	222339	1	0	CytoplasmicMembrane	Rv0455c	Function unknown	Conserved protein	No	conserved hypotheticals	Essential
O53749	Rv0464c	0	110.298	60	11	454	11	2.6918e+07	1.33515e+07	20572067	2.80267e+07	2.42874e+07	8.03517e+07	7.09773e+07	8.09796e+07	4.81431e+07	1	0	Unknown	Rv0464c	Function unknown	Conserved protein	No	conserved hypotheticals	NE
I6Y3V3	Rv0473	0	82.822	48	21	346	21	7.44161e+06	4.34909e+06	6.56932e+06	1.01605e+07	9.53029e+06	1.94331e+07	2.26797e+07	2.36931e+07	1.40687e+07	1	3	CytoplasmicMembrane	Rv0473	Unknown	Possible conserved transmembrane protein	No	cell wall and cell processes	NE
P9WMY7	Rv0486	0	74.333	44	14	266	14	2.76544e+07	1.80502e+07	2.89837e+07	4.68456e+07	3.30205e+07	5.10467e+07	5.40431e+07	9.47763e+07	3.71678e+07	1	0	Unknown	mshA	Involved in the first step of mycothiol biosynthesis	Glycosyltransferase MshA	No	intermediary metabolism and respiration	NE
P9WKU3	Rv0497	0	93.796	56	11	305	11	7.60546e+06	4.30939e+06	3.83304e+06	6.00354e+06	4.97252e+06	1.90315e+07	2.11562e+07	1.98526e+07	1.05267e+07	1	3	CytoplasmicMembrane	Rv0497	Unknown	Probable conserved transmembrane protein	No	cell wall and cell processes	Essential
P9WKT1	Rv0502	0	116.281	51	12	368	12	1.15369e+07	6.4903e+06	8.94637e+06	9.47137e+06	8.56661e+06	2.14671e+07	2.00457e+07	3.26124e+07	2.04514e+07	1	0	CytoplasmicMembrane	Rv0502	Function unknown	Conserved protein	No	conserved hypotheticals	NE
P9WMP5	Rv0512	0	16.517	13	4	26	4	148736	221832	256756	968917	512268	1.20892e+06	1.023e+06	1.2523e+06	401791	1	1	Cytoplasmic	hemB	Involved in porphyrin and heme biosynthesis (at the second step) [catalytic activity: 2 5-aminolevulinate = porphobilinogen + 2 H2O].	Probable delta-aminolevulinic acid dehydratase HemB (porphobilinogen synthase) (ALAD) (ALADH)	No	intermediary metabolism and respiration	Essential
O06403	Rv0537c	0	85.911	27	9	331	9	1.52055e+07	9.69115e+06	1.0048e+07	1.58455e+07	1.30337e+07	3.36846e+07	4.50181e+07	3.53294e+07	2.52546e+07	1	11	CytoplasmicMembrane	Rv0537c	Unknown	Probable integral membrane protein	No	cell wall and cell processes	NE
P9WFR3	Rv0558	0	118.225	54	10	482	10	1.70744e+07	7.34232e+06	1.67443e+07	2.57887e+07	1.98364e+07	5.26822e+07	5.80625e+07	5.89249e+07	3.24705e+07	1	0	Unknown	menH	Involved in menaquinone biosynthesis (at the last step) converts DMKH2 into MKH2 [catalytic activity: S-adenosyl-L-methionine + demethylmenaquinol = S-adenosyl-L-homocysteine + menaquinol].	Probable ubiquinone/menaquinone biosynthesis methyltransferase MenH (2-heptaprenyl-1,4-naphthoquinone methyltransferase)	No	intermediary metabolism and respiration	Essential
P9WNY9	Rv0561c	0	91.516	42	17	457	17	7.20691e+06	4.82058e+06	5.05602e+06	6.19163e+06	5.20805e+06	1.38045e+07	1.6628e+07	1.68325e+07	1.22088e+07	1	0	Unknown	Rv0561c	Function unknown; probably involved in cellular metabolism.	Possible oxidoreductase	No	intermediary metabolism and respiration	NE
P9WIR3	Rv0577	0	29.222	31	4	39	4	158716	468857	116056	544818	380778	1457458	114448	455857	396515	1	0	Unknown	TB27.3	Function unknown. Involved in ability to absorb neutral red stain.	Conserved protein TB27.3	No	conserved hypotheticals	NE
P9WGN7	Rv0638	0	55.662	47	7	239	7	1.11949e+07	6.09917e+06	7.7583e+06	8.3754e+06	6.41319e+06	2.10637e+07	2.92316e+07	2.40491e+07	1.75459e+07	1	1	CytoplasmicMembrane	secE1	Essential for protein export.	Probable preprotein translocase SecE1	No	cell wall and cell processes	Essential
P9WIU9	Rv0639	0	59.423	36	7	106	7	1.26045e+06	1.88434e+06	1.33361e+06	1.11774e+07	9.77661e+06	1.70012e+07	4.76554e+06	3.8981e+06	2.61675e+06	1	0	Unknown	nusG	Influences transcription termination and antitermination. Acts as a component of the transcription complex, and interacts with the termination factor rho and RNA polymerase.	Probable transcription antitermination protein NusG	No	information pathways	Essential
P9WHD7	Rv0723	0	97.314	58	9	621	9	3.16613e+07	3.119e+06	5.62736e+07	8.40665e+06	7.93906e+06	3.23207e+07	4.12528e+07	3.10661e+07	1.53607e+07	1	0	Unknown	rplO	This protein binds directly to 23S ribosomal RNA.	50S ribosomal protein L15 RplO	No	information pathways	NE
I6Y8K3	Rv0737	0	24.415	45	7	66	7	738430	656155	585381	2.14884e+06	1.69697e+06	3.61427e+06	2.41733e+06	3.08011e+06	1.55049e+06	1	0	Unknown	Rv0737	Involved in transcriptional mechanism.	Possible transcriptional regulatory protein	No	regulatory proteins	NE
P9WKS3	Rv0738	0	18.392	35	4	12	4	110197	132285	59603.6	158725	233842	1.11879e+06	173463	111191	112047	1	0	Unknown	Rv0738	Function unknown	Conserved protein	No	conserved hypotheticals	NE
I6X9S5	Rv0773c	0	26.262	16	8	61	8	1.64431e+06	642688	1.25128e+06	1.12537e+06	546457	1.83046e+06	1.29668e+06	1.48218e+06	805014	1	0	Extracellular	ggtA	Besides the cephalosporin acylase I activity which converts GL-7ACA into 7-ACA; this enzyme displays some gamma glutamyltranspeptidase activity: GGT plays a key role in the gamma-glutamyl cycle, a pathway for the synthesis and degradation of glutathione. [catalytic activity 1: 7-beta-(4-carboxybutanamido)-cephalosporanic acid + H2O = 7-aminocephalosporanic acid + glutaric acid] [catalytic activit…	Probable bifunctional acylase GgtA: cephalosporin acylase (GL-7ACA acylase) + gamma-glutamyltranspeptidase (GGT)	No	intermediary metabolism and respiration	NE
P71833	Rv0779c	0	12.053	19	4	49	4	1.34307e+06	848588	968014	1.84056e+06	1.18302e+06	2.64137e+06	2.89026e+06	3.96094e+06	2.38588e+06	1	2	CytoplasmicMembrane	Rv0779c	Unknown	Possible conserved transmembrane protein	No	cell wall and cell processes	NE
P9WJM7	Rv0819	0	100.951	63	14	66	14	2.17803e+07	6.31269e+06	3.49764e+07	1.3932e+07	1.05468e+07	2.10117e+07	1.86191e+07	9.67182e+06	1.57503e+07	1	0	CytoplasmicMembrane	mshD	Involved in the fourth step of mycothiol biosynthesis	GCN5-related N-acetyltransferase, MshD	No	intermediary metabolism and respiration	NE
O53857	Rv0845	0	53.113	30	11	246	11	5.58528e+06	3.09513e+06	4.73762e+06	4.2841e+06	4.29194e+06	8.67226e+06	1.32322e+07	1.52443e+07	9.65405e+06	1	6	CytoplasmicMembrane	Rv0845	Possible sensor part of a two component regulatory system.	Possible two component sensor kinase	No	regulatory proteins	NE
P9WG37	Rv0853c	0	27.643	13	3	10	3		121286	39939.1	166032	265601	421843	136394	159432	135254	1	0	CytoplasmicMembrane	pdc	Possible indole-3-pyruvate decarboxylase; EC 4.1.1.74 [catalytic activity: 3-(indol-3-YL)pyruvate = 2-(indol-3-YL)acetaldehyde + CO2], or possible pyruvate decarboxylase; EC 4.1.1.1 [catalytic activity: a 2-oxo acid = an aldehyde + CO2].	Probable pyruvate or indole-3-pyruvate decarboxylase Pdc	No	intermediary metabolism and respiration	NE
P9WKR7	Rv0875c	0	28.135	46	5	115	5	1.56296e+06	810563	1.17684e+06	1.78109e+06	1.25945e+06	2.32429e+06	4.42545e+06	3.89317e+06	2.97671e+06	1	0	Unknown	Rv0875c	Unknown	Possible conserved exported protein	No	cell wall and cell processes	NE
P9WKR3	Rv0877	0	26.716	26	3	43	3	1.36311e+06	445524	677057	743922	470351	1.10272e+06	478639	1.00579e+06	514546	1	0	Unknown	Rv0877	Function unknown	Conserved hypothetical protein	No	conserved hypotheticals	NE
P9WNG1	Rv0892	0	37.269	23	10	136	9	992168	479983	1.06028e+06	1.2861e+06	1.20926e+06	3.69703e+06	3.03988e+06	2.25647e+06	1.68621e+06	1	0	CytoplasmicMembrane	Rv0892	Function unknown; probably involved in cellular metabolism.	Probable monooxygenase	No	intermediary metabolism and respiration	NE
P9WKP7	Rv0897c	0	41.981	23	8	121	8	1.01166e+06	255483	825016	1.1986e+06	866343	2.82756e+06	2.55684e+06	2.79222e+06	2.22795e+06	1	0	Unknown	Rv0897c	Function unknown; probably involved in cellular metabolism.	Probable oxidoreductase	No	intermediary metabolism and respiration	NE
P9WKP3	Rv0906	0	168.907	65	16	562	16	2.06703e+07	1.0851e+07	1.61778e+07	1.84048e+07	1.63403e+07	4.34824e+07	5.81025e+07	5.77549e+07	3.62265e+07	1	0	Unknown	Rv0906	Function unknown	Conserved protein	No	conserved hypotheticals	NE
I6WZS4	Rv0921	0	35.173	41	7	138	7	1.47323e+06	1.33292e+06	1.79524e+06	4.02656e+06	2.57507e+06	8.79568e+06	4.07426e+06	5.38626e+06	1.91777e+06	1	1	Cytoplasmic	Rv0921	Prevents the cointegration of foreign DNA before integration into the chromosome.	Possible resolvase	No	insertion seqs and phages	NE
P9WG11	Rv0930	0	29.338	17	5	96	5	1.10466e+06	870325	1.13429e+06	1.41946e+06	1.55844e+06	3.21966e+06	4.07842e+06	2.28606e+06	1.98956e+06	1	6	CytoplasmicMembrane	pstA1	Involved in active transport of inorganic phosphate across the membrane (import); responsible for the translocation of the substrate across the membrane. This is one of the proteins required for binding-protein-mediated phosphate transport.	Probable phosphate-transport integral membrane ABC transporter PstA1	No	cell wall and cell processes	Essential
P9WKL9	Rv0968	0	96.314	85	9	448	9	2.11119e+07	8.50879e+06	1.48719e+07	1.55671e+07	1.15951e+07	4.72623e+07	3.66445e+07	3.89355e+07	2.52183e+07	1	1	Unknown	Rv0968	Function unknown	Conserved protein	No	conserved hypotheticals	NE
P9WPS3	Rv0969	0	449.616	52	35	1716	35	8.68694e+07	4.1726e+07	7.30566e+07	7.40665e+07	6.3281e+07	1.69072e+08	1.68497e+08	1.77881e+08	1.06251e+08	1	8	CytoplasmicMembrane	ctpV	Metal cation-transporting ATPase; possibly catalyzes the transport of an undetermined metal cation with the hydrolysis of ATP [catalytic activity: ATP + H(2)O + undetermined metal cation(in) = ADP + phosphate + undetermined metal cation(out)].	Probable metal cation transporter P-type ATPase CtpV	No	cell wall and cell processes	NE
O53896	Rv0983	0	162.44	55	15	602	15	1.82299e+07	9.07628e+06	1.21061e+07	2.1076e+07	1.56856e+07	4.70163e+07	4.77436e+07	5.09454e+07	2.9284e+07	1	1	Unknown	pepD	Function unknown; possibly hydrolyzes peptides and/or proteins (seems to cleave preferentially after serine residues).	Probable serine protease PepD (serine proteinase) (MTB32B)	No	intermediary metabolism and respiration	NE
O05598	Rv1013	0	73.931	28	13	256	13	2.97145e+06	2.00145e+06	2.97454e+06	5.559e+06	4.17991e+06	1.22187e+07	1.13882e+07	8.50308e+06	4.90556e+06	1	0	CytoplasmicMembrane	pks16	Potentially involved in some intermediate steps for the synthesis of a polyketide molecule which may be involved in secondary metabolism.	Putative polyketide synthase Pks16	No	lipid metabolism	NE
P9WPU3	Rv1030	0	29.429	10	6	82	6	2.75668e+06	1.6784e+06	3.04694e+06	5.21114e+06	502940	6.22705e+06	6.74442e+06	10040447	5.62108e+06	1	7	CytoplasmicMembrane	kdpB	One of the components of the high-affinity ATP-driven potassium transport (or KDP) system, which catalyzes the hydrolysis of ATP coupled with the exchange of hydrogen and potassium ions [catalytic activity:ATP + H(2)O + K(+)(out) = ADP + phosphate + K(+)(in)].	Probable potassium-transporting P-type ATPase B chain KdpB (potassium-translocating ATPase B chain) (ATP phosphohydrolase [potassium-transporting] B chain) (potassium binding and translocating subunit B)	No	cell wall and cell processes	NE
P9WNN9	Rv1070c	0	62.828	48	11	178	10	3.25408e+06	3.02783e+06	2.66878e+06	1.52345e+07	1.19136e+07	2.33926e+07	7.47964e+06	1.05279e+07	5461095	1	0	CytoplasmicMembrane	echA8	Could possibly oxidize fatty acids using specific components [catalytic activity: (3S)-3-hydroxyacyl-CoA = trans-2(or 3)-enoyl-CoA + H(2)O].	Probable enoyl-CoA hydratase EchA8 (enoyl hydrase) (unsaturated acyl-CoA hydratase) (crotonase)	No	lipid metabolism	NE
O53420	Rv1072	0	34.455	17	4	138	4	1.50712e+07	9.15275e+06	1.37855e+07	3.28995e+07	2.49626e+07	6.09344e+07	2.9123e+07	2.74123e+07	2.89717e+07	1	7	CytoplasmicMembrane	Rv1072	Unknown	Probable conserved transmembrane protein	No	cell wall and cell processes	NE
O53445	Rv1097c	0	21.561	17	3	117	3	9418215	5.19697e+06	5.91916e+06	1.0278e+07	6.55011e+06	1.78428e+07	1.97039e+07	1.89425e+07	1.54063e+07	1	1	Unknown	Rv1097c	Unknown	Probable membrane glycine and proline rich protein	No	cell wall and cell processes	NE
O06540	Rv1140	0	30.496	16	4	208	4	5.1013e+06	3.37833e+06	3.59526e+06	6.84916e+06	4.57073e+06	14323938	1.42534e+07	1.43796e+07	9.36191e+06	1	6	CytoplasmicMembrane	Rv1140	Function unknown	Probable integral membrane protein	No	cell wall and cell processes	NE
P9WJN3	Rv1170	0	44.292	34	7	40	7	3.77004e+06	2.36986e+06	2.60864e+06	4.59872e+06	3.69136e+06	9.79527e+06	6.12629e+06	9.49767e+06	6.54752e+06	1	0	Unknown	mshB	Involved in mycothiol biosynthesis. 1-D-myo-inosityl-2-acetamido-2-deoxy-alpha-D-glucopyranoside (GlcNAc-Ins) is converted to 1-D-myo-inosityl-2-amino-2-deoxy-alpha-D-glucopyranoside (GlcN-Ins) by this enzyme. Seems to possess weak mycothiol conjugate amidase activity but SHOWS substantial deacetylation activity with 1-D-myo-inosityl-2-acetamido-2-deoxy-alpha-D-glucopyranoside (GlcNAc-Ins), a hyp…	N-acetyl-1-D-myo-inosityl-2-amino-2-deoxy-alpha-D-glucopyranoside deacetylase MshB (GlcNAc-Ins deacetylase)	No	intermediary metabolism and respiration	NE
O50434	Rv1178	0	67.715	44	13	286	13	8.0705e+06	3.47647e+06	8.27144e+06	7.89794e+06	7.91458e+06	1.89353e+07	1.52922e+07	1.93739e+07	1.17469e+07	1	0	Unknown	Rv1178	Function unknown; probably involved in cellular metabolism.	Probable aminotransferase	No	intermediary metabolism and respiration	NE
O50451	Rv1234	0	41.914	49	6	275	6	7.64389e+06	4.11067e+06	6.46199e+06	5.85936e+06	5.3981e+06	1.05529e+07	1.30713e+07	1.59022e+07	1.15964e+07	1	2	CytoplasmicMembrane	Rv1234	Unknown	Probable transmembrane protein	No	cell wall and cell processes	NE
P9WG01	Rv1237	0	14.76	12	3	88	3	3.38808e+06	1.82528e+06	3.10011e+06	4.07847e+06	3.17499e+06	4.09001e+06	8.4622e+06	1.11342e+07	6.51555e+06	1	6	CytoplasmicMembrane	sugB	Involved in active transport of sugar across the membrane (import). Responsible for the translocation of the substrate across the membrane.	Probable sugar-transport integral membrane protein ABC transporter SugB	No	cell wall and cell processes	NE
P9WM39	Rv1288	0	103.984	65	18	336	18	1.37111e+07	5.14042e+06	1.06772e+07	1.50973e+07	1.5667e+07	2.08172e+07	3.40226e+07	5.0559e+07	2.20819e+07	1	0	CytoplasmicMembrane	Rv1288	Function unknown	Conserved protein	No	conserved hypotheticals	NE
P9WLZ3	Rv1367c	0	96.679	51	14	194	14	3.46228e+06	2.03698e+06	4.07238e+06	5.55494e+06	6.0773e+06	1.65004e+07	7.11088e+06	1.22521e+07	6.54822e+06	1	0	CytoplasmicMembrane	Rv1367c	Function unknown (possibly involved in cell wall biosynthesis).	Conserved protein	No	conserved hypotheticals	NE
P9WLY1	Rv1417	0	33.372	36	5	103	5	2.99317e+06	2.13108e+06	3.3145e+06	2.93497e+06	2.93034e+06	1.03432e+07	1.39035e+07	1.20653e+07	5.65974e+06	1	2	CytoplasmicMembrane	Rv1417	Unknown	Possible conserved membrane protein	No	cell wall and cell processes	NE
P9WK43	Rv1418	0	17.025	17	5	84	5	2.59306e+07	1.64366e+07	2.81201e+07	4.45467e+07	3.03987e+07	5.0984e+07	5.34384e+07	9.48075e+07	3.33393e+07	1	0	CytoplasmicMembrane	lprH	Unknown	Probable lipoprotein LprH	No	cell wall and cell processes	NE
P9WQP5	Rv1445c	0	38.474	40	7	30	7	185704	228111	78707.9	2.1609e+06	1.63136e+06	4.06518e+06		339734	350589	1	0	Unknown	devB	Involved in pentose phosphate pathway. Hydrolysis of 6-phosphogluconolactone to 6- phosphogluconate. [catalytic activity: 6-phospho-D-glucono-1,5-lactone + H(2)O = 6- phospho-D-gluconate]	Probable 6-phosphogluconolactonase DevB (6PGL)	No	intermediary metabolism and respiration	NE
O53156	Rv1465	0	34.131	47	5	34	5	222782	49930.8	190432	1.33549e+06	1.15269e+06	4.0055e+06	431418	900996	381418	1	0	Unknown	Rv1465	Function unknown; probably involved in cellular metabolism.	Possible nitrogen fixation related protein	No	intermediary metabolism and respiration	Essential
P71778	Rv1497	0	119.59	49	15	363	15	5.41258e+06	2.30295e+06	4.8234e+06	7.81542e+06	6.77296e+06	1.75226e+07	1.24926e+07	1.24532e+07	7.55411e+06	1	0	CytoplasmicMembrane	lipL	Function unknown, but supposed involvement in lipid metabolism	Probable esterase LipL	No	intermediary metabolism and respiration	NE
P9WQ45	Rv1521	0	127.197	47	21	218	16	2.43793e+06	2.27616e+06	2.21758e+06	9.38913e+06	9.10071e+06	2.71746e+07	5.51205e+06	6.25411e+06	4.06155e+06	1	1	Cytoplasmic	fadD25	Function unknown, but involvement in lipid degradation.	Probable fatty-acid-AMP ligase FadD25 (fatty-acid-AMP synthetase) (fatty-acid-AMP synthase)	No	lipid metabolism	NE
P9WJT7	Rv1522c	0	31.578	9	7	44	7	1.27074e+07	5.20141e+06	3.42093e+07	15800391	13269442	24440396	3.39063e+07	4.49362e+07	2.06194e+07	1	11	CytoplasmicMembrane	mmpL12	Unknown. Thought to be involved in fatty acid transport.	Probable conserved transmembrane transport protein MmpL12	No	cell wall and cell processes	NE
O53901	Rv1527c	0	77.125	12	19	232	12	1.61023e+07	7.34027e+06	5.00361e+06	7.85669e+06	5.6455e+06	4.60272e+07	1.28223e+07	1.5285e+07	1.07886e+07	1	0	Unknown	pks5	Involved in polyketide metabolism.	Probable polyketide synthase Pks5	No	lipid metabolism	NE
O06180	Rv1535	0	55.776	77	6	156	6	2.13407e+06	1.53383e+06	2.22664e+06	3.62166e+06	3.38409e+06	8.91402e+06	6.81464e+06	5.39665e+06	3.92333e+06	1	0	Unknown	Rv1535	Unknown	Unknown protein	No	conserved hypotheticals	NE
P9WP11	Rv1558	0	26.753	55	6	30	6		162070	450735	1.53301e+06	1.25733e+06	4180182	509515	683514	1.04405e+06	1	0	Unknown	Rv1558	Function unknown	Conserved protein	No	conserved hypotheticals	NE
O06614	Rv1576c	0	74.344	43	18	236	12	7.13065e+06	2.95786e+06	6.91007e+06	5.70063e+06	4.84752e+06	1.12148e+07	1.55308e+07	1.71302e+07	9.67782e+06	1	0	CytoplasmicMembrane	Rv1576c	Unknown	Probable PhiRv1 phage protein	No	insertion seqs and phages	NE
O06154	Rv1637c	0	27.356	30	5	38	5		379568	111015	1.3989e+06	1.17896e+06	4.7591e+06	458309	282974	121916	1	0	Unknown	Rv1637c	Function unknown	Conserved protein	No	conserved hypotheticals	NE
P9WPZ9	Rv1652	0	34.971	26	6	47	6	527057	378664	433572	1.47535e+06	1.21265e+06	4035673	1.19216e+06	1.4335e+06	588792	1	0	Unknown	argC	Involved in arginine biosynthesis (at the third step) [catalytic activity: N-acetyl-L-glutamate 5-semialdehyde + NADP(+) + phosphate = N-acetyl-5-glutamyl phosphate + NADPH].	Probable N-acetyl-gamma-glutamyl-phoshate reductase ArgC	No	intermediary metabolism and respiration	Essential
P94996	Rv1661	0	132.472	20	28	337	24	5.17083e+06	2.82213e+06	5.38895e+06	6.28851e+06	4.98941e+06	1.3427e+07	1.51065e+07	1.50852e+07	8.12834e+06	1	2	CytoplasmicMembrane	pks7	Potentially involved in some intermediate steps for the synthesis of a polyketide molecule which may be involved in secondary metabolism	Probable polyketide synthase Pks7	No	lipid metabolism	NE
O33198	Rv1697	0	155.141	56	16	472	16	1.30519e+07	6.11415e+06	1.02939e+07	2.74744e+07	2.25764e+07	5.88906e+07	2.67657e+07	3.88281e+07	2.44401e+07	1	1	Cytoplasmic	Rv1697	Function unknown	Conserved hypothetical protein	No	conserved hypotheticals	Essential
P9WJ83	Rv1698	0	98.208	70	14	366	14	1.10765e+07	5.97905e+06	9.74635e+06	3.45212e+07	2.31807e+07	3.71492e+07	3.19931e+07	2.95352e+07	1.92936e+07	1	0	CytoplasmicMembrane	mctB	Outer membrane channel	Outer membrane protein MctB	No	cell wall and cell processes	NE
P9WLT1	Rv1708	0	142.678	51	14	515	14	2.63393e+07	1.11887e+07	1.8658e+07	1.97623e+07	1.63555e+07	5.35154e+07	6.54585e+07	6.54312e+07	4.47274e+07	1	0	CytoplasmicMembrane	Rv1708	Unknown; thought to be involved in cell process.	Putative initiation inhibitor protein	No	cell wall and cell processes	Essential
P71988	Rv1730c	0	24.252	14	6	18	6	1238213	587004	720331	990086	1.15839e+06	3.36642e+06	148845	338333	186964	1	0	CytoplasmicMembrane	Rv1730c	Thought to be involved in cell wall biosynthesis and may also act as a sensor of external penicillins	Possible penicillin-binding protein	No	cell wall and cell processes	NE
O65934	Rv1747	0	286.72	47	30	1181	30	3.66351e+07	2.08627e+07	2.75804e+07	3.92294e+07	3.41796e+07	7.81606e+07	1.08332e+08	1.11931e+08	6.65309e+07	1	6	CytoplasmicMembrane	Rv1747	Thought to be involved in active transport of undetermined substrate (possibly lipooligosaccharide) across the membrane. Responsible for energy coupling to the transport system and for the translocation of the substrate across the membrane.	Probable conserved transmembrane ATP-binding protein ABC transporter	No	cell wall and cell processes	NE
P72007	Rv1750c	0	30.147	17	8	52	8	1.62336e+06	805414	2.2106e+06	2.68298e+06	1.9374e+06	4.674e+06	3.2884e+06	3.83078e+06	3.14205e+06	1	0	CytoplasmicMembrane	fadD1	Function unknown, but supposed involvement in lipid degradation.	Possible fatty-acid-CoA ligase FadD1 (fatty-acid-CoA synthetase) (fatty-acid-CoA synthase)	No	lipid metabolism	NE
O06796	Rv1761c	0	40.224	70	7	98	7	942263	651734	1.04052e+06	1.75391e+06	1.50763e+06	2.62135e+06	3.77152e+06	4.02715e+06	1.93506e+06	1	1	Unknown	Rv1761c	Unknown	Possible exported protein	No	cell wall and cell processes	NE
P9WQI9	Rv1819c	0	155.532	51	27	681	27	2.18414e+07	1.33485e+07	1.97992e+07	3.41706e+07	3.45951e+07	6.84077e+07	6.66917e+07	6.68456e+07	4.35422e+07	1	5	CytoplasmicMembrane	bacA	Thought to be involved in active transport of drugs across the membrane (export): multidrugs resistance by an export mechanism. Responsible for energy coupling to the transport system and for the translocation of the substrate across the membrane.	Probable drug-transport transmembrane ATP-binding protein ABC transporter BacA	No	cell wall and cell processes	NE
P9WFE3	Rv1852	0	87.96	47	8	333	8	1.61545e+07	8.56976e+06	1.83218e+07	2.52075e+07	1.96013e+07	5.20304e+07	5.3541e+07	5.22638e+07	3.02645e+07	1	0	CytoplasmicMembrane	ureG	Probably facilitates nickel incorporation	Urease accessory protein UreG	No	intermediary metabolism and respiration	NE
P95160	Rv1854c	0	198.022	51	19	558	17	1.35213e+07	5.65654e+06	1.03089e+07	4.05955e+07	4.01214e+07	1.07361e+08	6.12956e+07	3.43167e+07	2.24612e+07	1	1	CytoplasmicMembrane	ndh	Transfer of electrons from NADH to the respiratory chain. The immediate electron acceptor for the enzyme is believed to be ubiquinone. Does not couple the redox reaction to proton translocation.	Probable NADH dehydrogenase Ndh	No	intermediary metabolism and respiration	NE
P95151	Rv1864c	0	23.423	25	5	54	5	837507	1.02259e+06	999652	1.1584e+06	1.15929e+06	3.09305e+06	3.37999e+06	6.61637e+06	1.22004e+06	1	0	CytoplasmicMembrane	Rv1864c	Function unknown	Conserved protein	No	conserved hypotheticals	NE
P95146	Rv1869c	0	101.094	53	15	189	15	2.24926e+06	2.43016e+06	2.15314e+06	9.47808e+06	8.32088e+06	2.71472e+07	6.45195e+06	6.40308e+06	3.19433e+06	1	0	Unknown	Rv1869c	Function unknown; probably involved in cellular metabolism	Probable reductase	No	intermediary metabolism and respiration	NE
P9WPL9	Rv1880c	0	197.508	66	27	959	27	4.78215e+07	2.31308e+07	6.78103e+07	3.94739e+07	3.11598e+07	9.86093e+07	1.2265e+08	1.26279e+08	8.78545e+07	1	0	CytoplasmicMembrane	cyp140	Cytochromes P450 are a group of heme-thiolate monooxygenases. They oxidize a variety of structurally unrelated compounds, including steroids, fatty acids, and xenobiotics.	Probable cytochrome P450 140 Cyp140	No	intermediary metabolism and respiration	NE
P9WK29	Rv1899c	0	61.541	35	8	78	8	1.54584e+06	751750	920098	6.49022e+06	5.60445e+06	1.52885e+07	4.33244e+06	4839191	1.7865e+06	1	0	Unknown	lppD	Unknown	Possible lipoprotein LppD	No	cell wall and cell processes	NE
P9WP27	Rv1905c	0	17.027	15	3	33	3	126416	54219.5	86613.4	435341	521573	1.0246e+06			172837	1	0	Unknown	aao	Wide specificity for D-amino acids. Also acts on glycine [catalytic activity: a D-amino acid + H2O + O2 = a 2-oxo acid + NH3 + H2O2]	Probable D-amino acid oxidase Aao	No	intermediary metabolism and respiration	NE
P9WG35	Rv1932	0	20.836	39	3	29	3	175089	756231	432959	829750	994734	1.45762e+06	643716	1.06807e+06	513874	1	0	Unknown	tpx	Has antioxidant activity. Could remove peroxides or H(2)O(2)	Probable thiol peroxidase Tpx	No	virulence, detoxification, adaptation	NE
O53978	Rv1977	0	111.555	56	19	557	19	9.81999e+06	5.01338e+06	8.61607e+06	1.27117e+07	1.07916e+07	2.74886e+07	2.32885e+07	3.12798e+07	2.04951e+07	1	1	Cytoplasmic	Rv1977	Function unknown	Conserved protein	No	conserved hypotheticals	NE
P9WH73	Rv1981c	0	61.591	44	12	176	9	3.83587e+06	3.95457e+06	3.5094e+06	3.5319e+06	1.8767e+06	5.00642e+06	1.91491e+06	4.00252e+06	2.23693e+06	1	0	Unknown	nrdF1	Involved in the DNA replication pathway. Catalyzes the biosynthesis of deoxyribonucleotides from the corresponding ribonucleotides, precursors that are necessary for DNA synthesis [catalytic activity: 2'-deoxyribonucleoside diphosphate + oxidized thioredoxin + H(2)O = ribonucleoside diphosphate + reduced thioredoxin].	Ribonucleoside-diphosphate reductase (beta chain) NrdF1 (ribonucleotide reductase small subunit) (R2F protein)	No	information pathways	NE
P9WPS7	Rv1992c	0	138.994	34	18	590	18	1.60969e+07	7.41603e+06	1.29029e+07	1.72439e+07	1.70975e+07	4.77468e+07	2.98493e+07	3.87781e+07	2.08973e+07	1	5	CytoplasmicMembrane	ctpG	Metal cation-transporting ATPase; possibly catalyzes the transport of an undetermined metal cation with the hydrolysis of ATP [catalytic activity: ATP + H(2)O + undetermined metal cation(in) = ADP + phosphate + undetermined metal cation(out)].	Probable metal cation transporter P-type ATPase G CtpG	No	cell wall and cell processes	NE
P9WMK1	Rv2031c	0	48.157	55	7	125	7	1.41855e+07	7.16878e+06	2.19651e+07	1.36671e+07	1.1996e+07	1.13804e+07	4.82332e+07	1.6079e+07	9.44147e+06	1	0	Unknown	hspX	Stress protein induced by anoxia. Has a proposed role in maintenance of long-term viability during latent, asymptomatic infections, and a proposed role in replication during initial infection. Regulated by the two component regulatory system DEVR|Rv3133c/DEVS|Rv3132c, in response to a hypoxic signal.	Heat shock protein HspX (alpha-crystallin homolog) (14 kDa antigen) (HSP16.3)	No	virulence, detoxification, adaptation	NE
O53479	Rv2035	0	45.958	65	9	122	9	1.14409e+06	521135	2.62582e+06	3.0795e+06	3.38562e+06	1.1665e+07	6.65649e+06	9.45431e+06	4.09001e+06	1	0	CytoplasmicMembrane	Rv2035	Unknown	Conserved hypothetical protein	No	conserved hypotheticals	NE
O53494	Rv2052c	0	19.74	13	6	17	6	617861	488710	370467	1.66079e+06	1.08983e+06	1.84525e+06	492247	1.77584e+06	794947	1	0	CytoplasmicMembrane	Rv2052c	Unknown	Conserved protein	No	conserved hypotheticals	NE
P9WGR3	Rv2073c	0	127.766	67	13	334	13	1.44542e+07	1.55406e+07	1.60207e+07	1.60046e+07	1.32221e+07	3.90575e+07	3.16715e+07	3.50362e+07	2.74592e+07	1	1	CytoplasmicMembrane	Rv2073c	Unknown	Probable shortchain dehydrogenase	No	intermediary metabolism and respiration	NE
P9WLL7	Rv2074	0	49.183	72	10	244	10	7.87284e+06	3.41804e+06	5.91344e+06	7.28028e+06	8.37464e+06	2.1841e+07	1.47391e+07	1.85196e+07	1.47246e+07	1	0	CytoplasmicMembrane	Rv2074	May be involved in biosynthesis of pyridoxine (vitamin B6) and pyridoxal phosphate. Oxidize PNP and PMP into pyridoxal 5'-phosphate (PLP) [catalytic activity: pyridoxamine 5'-phosphate + H2O + O2 = pyridoxal 5'-phosphate + NH3 + H2O2]	Possible pyridoxamine 5'-phosphate oxidase (PNP/PMP oxidase) (pyridoxinephosphate oxidase) (PNPOX) (pyridoxine 5'-phosphate oxidase)	No	intermediary metabolism and respiration	NE
P9WGA1	Rv2094c	0	41.772	64	6	359	6	1.86748e+07	1.22474e+07	1.6231e+07	1.11494e+08	6.5465e+07	2.21864e+08	1.12658e+07	7.66272e+06	5.53136e+06	1	1	Unknown	tatA	Involved in protein export: required for correct localization of precursor proteins bearing signal peptides with the twin arginine conserved motif S/T-R-R-X-F-L-K. This sec-independent pathway is termed tat for twin-arginine translocation system. This system mainly transports proteins with bound cofactors that require folding prior to export.	Sec-independent protein translocase membrane-bound protein TatA	No	cell wall and cell processes	NE
P9WHT9	Rv2110c	0	139.02	76	14	291	14	1.30971e+07	2.23219e+07	2.06001e+07	5.02198e+07	4.89489e+07	1.36403e+08	1.8935e+07	2.08321e+07	4.00583e+07	1	0	Unknown	prcB	Protein degradation	Proteasome beta subunit PrcB; assembles with alpha subunit PrcA.	No	intermediary metabolism and respiration	Essential
P9WNA1	Rv2151c	0	112.343	59	14	354	14	1.15992e+07	6.84419e+06	1.20451e+07	9.64159e+06	1.09683e+07	2.3155e+07	3.62431e+07	2.91915e+07	1.70679e+07	1	1	Unknown	ftsQ	This protein may be involved in septum formation.	Possible cell division protein FtsQ	No	cell wall and cell processes	Essential
P9WN97	Rv2154c	0	9.34	7	3	29	3	119721	95416.8	103033	1.08985e+06	326805	635062	411177	593999	336043	1	10	CytoplasmicMembrane	ftsW	Unknown	FtsW-like protein FtsW	No	cell wall and cell processes	Essential
P9WMW7	Rv2156c	0	18.306	13	3	66	3	1.09322e+06	848636	1.22882e+06	1.71685e+06	1.08075e+06	2.98804e+06	2.92464e+06	2.1727e+06	1.4995e+06	1	10	Cytoplasmic	murX	Involved in cell wall formation; peptidoglycan biosynthesis.	Probable phospho-N-acetylmuramoyl-pentappeptidetransferase MurX	No	cell wall and cell processes	Essential
P9WI63	Rv2176	0	25.064	17	7	152	6	1.72115e+06	1.20168e+06	1.94041e+06	1.87874e+06	1.32504e+06	3.99617e+06	5.62318e+06	5.78479e+06	3.40783e+06	1	1	CytoplasmicMembrane	pknL	Involved in signal transduction (via phosphorylation). May be involved in transcriptional mechanism.	Probable transmembrane serine/threonine-protein kinase L PknL (protein kinase L) (STPK L)	No	regulatory proteins	NE
O53518	Rv2184c	0	118.545	52	15	394	15	1.56949e+07	9.43898e+06	1.61416e+07	1.83669e+07	1.72039e+07	3.64139e+07	3.85862e+07	3.97842e+07	2.55191e+07	1	0	CytoplasmicMembrane	Rv2184c	Unknown	Conserved hypothetical protein	No	conserved hypotheticals	NE
P9WP35	Rv2194	0	48.219	32	7	168	7	1.49136e+07	7.01437e+06	1.28975e+07	9.47287e+06	9.45998e+06	2.10618e+07	1.23311e+07	1.36755e+07	6.45576e+06	1	1	CytoplasmicMembrane	qcrC	Respiration	Probable ubiquinol-cytochrome C reductase QcrC (cytochrome C subunit)	No	intermediary metabolism and respiration	Essential
P9WH23	Rv2195	0	249.556	53	23	1621	23	1.31563e+08	7.10688e+07	9.92672e+07	6.88842e+07	5.71112e+07	1.446e+08	1.71237e+08	1.38752e+08	1.11995e+08	1	3	Unknown	qcrA	Respiration	Probable rieske iron-sulfur protein QcrA	No	intermediary metabolism and respiration	Essential
P9WLI5	Rv2206	0	52.728	25	7	354	7	7.83723e+06	5.44401e+06	9.37941e+06	1.13901e+07	9.31881e+06	2.08993e+07	2.57479e+07	2.69386e+07	1.92683e+07	1	2	CytoplasmicMembrane	Rv2206	Unknown	Probable conserved transmembrane protein	No	cell wall and cell processes	NE
P9WN51	Rv2211c	0	59.126	20	5	61	5	259616	425789	292037	6.50006e+06	4.25073e+06	1.39132e+07	754983	643872	849405	1	0	CytoplasmicMembrane	gcvT	The glycine cleavage system catalyzes the degradation of glycine [catalytic activity: (6S)-tetrahydrofolate + S-aminomethyldihydrolipoylprotein = (6R)-5,10-methylenetetrahydrofolate + NH3 + dihydrolipoylprotein].	Probable aminomethyltransferase GcvT (glycine cleavage system T protein)	No	intermediary metabolism and respiration	NE
P9WQF3	Rv2244	0	78.714	44	6	575	6	8.91103e+07	5.28123e+07	8.33929e+07	1.47696e+08	8.86367e+07	2.64448e+08	1.57495e+08	2.0877e+08	9.33777e+07	1	0	CytoplasmicMembrane	acpM	Involved in fatty acid biosynthesis (mycolic acids synthesis); involved in meromycolate extension.	Meromycolate extension acyl carrier protein AcpM	No	lipid metabolism	Essential
P9WP29	Rv2252	0	117.092	65	14	426	14	9.64442e+06	6.24635e+06	7.97221e+06	1.00182e+07	9.06798e+06	2.02813e+07	2.15461e+07	2.64504e+07	2.00142e+07	1	0	Unknown	Rv2252	Unknown. Involved in synthesis of phosphatidylinositol mannosides (PIMS).	Diacylglycerol kinase	No	lipid metabolism	NE
O53530	Rv2256c	0	28.131	47	5	27	5				3.63269e+06	2.96946e+06	5.39824e+06	213450	209927		1	0	Unknown	Rv2256c	Unknown	Conserved hypothetical protein	No	conserved hypotheticals	NE
P9WLF5	Rv2272	0	19.071	45	4	70	4	872206	949427	1.50289e+06	2.04342e+06	1.19876e+06	2.57008e+06	3.99634e+06	5570860	2.02248e+06	1	3	CytoplasmicMembrane	Rv2272	Unknown	Probable conserved transmembrane protein	No	cell wall and cell processes	NE
P9WLD1	Rv2305	0	75.237	36	13	235	13	4.8241e+06	2.10875e+06	5.05908e+06	8.01076e+06	6.29172e+06	1.95278e+07	1.70119e+07	1.93983e+07	9.76335e+06	1	0	CytoplasmicMembrane	Rv2305	Unknown	Unknown protein	No	conserved hypotheticals	NE
P9WLB5	Rv2319c	0	19.835	21	6	39	6	983866	253946	651519	982642	1.12788e+06	1.23162e+06	1.53895e+06	1.0904e+06	1.1537e+06	1	0	Unknown	Rv2319c	Unknown	Universal stress protein family protein	No	virulence, detoxification, adaptation	NE
P9WG91	Rv2333c	0	15.977	9	4	24	4	408583	1.00078e+06	712392	1.77514e+06	1.24975e+06	2.41732e+06	1.27768e+06	1.9116e+06	90658.1	1	14	Cytoplasmic	stp	Involved in transport of drug across the membrane (export)	Integral membrane drug efflux protein Stp	No	cell wall and cell processes	NE
P9WIB1	Rv2349c	0	57.526	36	13	150	12	7.27539e+06	2.14716e+06	1.29721e+07	1.18881e+07	8.40574e+06	3.13355e+07	3.35097e+07	3.16912e+07	1.72562e+07	1	0	Cellwall	plcC	Hydrolyzes sphingomyelin in addition to phosphatidylcholine. Probable virulence factor implicated in the pathogenesis of Mycobacterium tuberculosis at the level of intracellular survival, by the alteration of cell signaling events or by direct cytotoxicity [catalytic activity: a phosphatidylcholine + H(2)O = 1,2- diacylglycerol + choline phosphate].	Probable phospholipase C 3 PlcC	No	intermediary metabolism and respiration	NE
P9WFF7	Rv2361c	0	38.499	31	8	121	8	1.5435e+07	2.16237e+07	8.9181e+06	5.71224e+06	1.78074e+07	9.83933e+07	1.05956e+07	1.16328e+07	6.29744e+06	1	0	CytoplasmicMembrane	Rv2361c	Involved in the synthesis of decaprenyl diphosphate, a molecule which has a central role in the biosynthesis of most features of the mycobacterial cell wall. Adds seven more isoprene UNITS to omega,E, Z-farnesyl diphosphate and releases decaprenyl diphosphate.	Long (C50) chain Z-isoprenyl diphosphate synthase (Z-decaprenyl diphosphate synthase)	No	cell wall and cell processes	Essential
P9WGX1	Rv2372c	0	45.074	29	5	147	5	2.22397e+06	1.64582e+06	2.33194e+06	2.86599e+06	3.15047e+06	6.36734e+06	6.47147e+06	5.8834e+06	4.48416e+06	1	0	CytoplasmicMembrane	Rv2372c	Function unknown	Conserved hypothetical protein	No	conserved hypotheticals	NE
P9WNV7	Rv2373c	0	156.707	46	18	872	18	5.1644e+07	2.81451e+07	4.28253e+07	1.13058e+08	1.04633e+08	2.23517e+08	1.37955e+08	1.44638e+08	1.00868e+08	1	0	CytoplasmicMembrane	dnaJ2	Acts as a co-chaperone. Stimulates, jointly with GRPE, the ATPase activity of DNAK|Rv0350.	Probable chaperone protein DnaJ2	No	virulence, detoxification, adaptation	Essential
P71754	Rv2390c	0	23.418	31	4	29	4	446111	536581	372398	1.76402e+06	1.62423e+06	4.67499e+06		622825	378524	1	1	CytoplasmicMembrane	Rv2390c	Function unknown	Conserved hypothetical protein	No	conserved hypotheticals	NE
P9WP05	Rv2417c	0	26.755	30	6	36	6	309648	329462	941056	1.33525e+06	1.16129e+06	3369610	2.94739e+06	3.46546e+06	1.23563e+06	1	0	Unknown	Rv2417c	Function unknown	Conserved protein	No	conserved hypotheticals	NE
P71922	Rv2426c	0	56.713	48	11	180	11	7289303	3.89104e+06	8.2189e+06	1.62081e+07	1.1777e+07	2.26299e+07	2.04923e+07	1.82362e+07	1.32868e+07	1	0	Extracellular	Rv2426c	Function unknown	Conserved hypothetical protein	No	conserved hypotheticals	NE
I6YDK7	Rv2502c	0	140.048	50	19	193	19	1.94391e+06	632582	2.73727e+06	7.99837e+06	7.88744e+06	2.03225e+07	5.63663e+06	4.03066e+06	3.32831e+06	1	0	CytoplasmicMembrane	accD1	Involved in fatty acid metabolism.	Probable acetyl-/propionyl-CoA carboxylase (beta subunit) AccD1	No	lipid metabolism	NE
I6Y9J2	Rv2518c	0	57.522	41	11	279	11	6.96958e+06	3.83361e+06	7.37663e+06	5.93429e+06	5.13855e+06	1.18585e+07	2.12842e+07	1.53984e+07	1.16122e+07	1	1	Unknown	ldtB	Involved in peptidoglycan synthesis. Catalyzes the formation of 3->3 crosslinks between peptidoglycan subunits.	Probable L,D-transpeptidase LdtB	No	cell wall and cell processes	Essential
P95029	Rv2524c	0	2256.11	68	164	10479	164	9.75942e+08	2.52454e+08	1.20644e+09	6.94702e+08	5.93663e+08	1.50952e+09	1.32282e+09	1.6303e+09	9.27615e+08	1	0	CytoplasmicMembrane	fas	Involved in lipid metabolism. Fatty acid synthetase catalyzes the formation of long-chain fatty acids from acetyl-CoA, malonyl-CoA and NADPH.	Probable fatty acid synthase Fas (fatty acid synthetase)	No	lipid metabolism	Essential
P9WL97	Rv2567	0	156.948	46	25	127	25	8.78244e+06	4.14126e+06	3.91881e+06	6.33004e+06	6.03344e+06	2.0308e+07	2.31343e+06	2.16968e+06	971775	1	0	CytoplasmicMembrane	Rv2567	Function unknown	Conserved hypothetical alanine and leucine rich protein	No	conserved hypotheticals	NE
P9WL77	Rv2585c	0	67.696	26	10	123	10	8.78974e+06	4.41815e+06	8.2423e+06	1.01077e+07	8.44151e+06	1.40399e+07	1.54885e+07	1.36277e+07	1.24997e+07	1	0	Unknown	Rv2585c	Unknown	Possible conserved lipoprotein	No	cell wall and cell processes	NE
P9WL75	Rv2588c	0	102.876	68	7	306	7	3.24096e+07	1.26534e+07	2.10228e+07	4.73321e+07	2.58346e+07	8.6635e+07	4.15497e+07	5.11861e+07	2.70152e+07	1	1	Cytoplasmic	yajC	Thought to be involved in secretion apparatus.	Probable conserved membrane protein secretion factor YajC	No	cell wall and cell processes	NE
P9WPG7	Rv2612c	0	36.833	27	4	149	4	1.76653e+07	1.22964e+07	1.74971e+07	21625952	1.63532e+07	3.36188e+07	4.02209e+07	4.35892e+07	3.18037e+07	1	6	CytoplasmicMembrane	pgsA1	Catalyzes the transfer of a free alcohol (inositol) onto CDP-diacylglycerol. The product of this putative ORF seems be essential to mycobacteria [catalytic activity: CDP-diacylglycerol + myo-inositol = CMP + phosphatidyl 1D-myo-inositol]. PgsA1 utilises inositol-phosphate rather than inositol, in contrast to its Eukaryotic ortholog (see Gr&#228;ve et al. 2019).	PI synthase PgsA1 (phosphatidylinositol synthase) (CDP-diacylglycerol--inositol-3-phosphatidyltransferase)	No	lipid metabolism	Essential
I6XER9	Rv2617c	0	17.396	29	3	47	3	1.45524e+06	1.05412e+06	1.53896e+06	1.457e+06	1.21558e+06	3.57246e+06	3.88584e+06	5.16323e+06	1.66745e+06	1	3	Cytoplasmic	Rv2617c	Unknown	Probable transmembrane protein	No	cell wall and cell processes	NE
P71968	Rv2671	0	13.656	16	4	18	4		20469.4	24719.6	359318	390893	1.79051e+06	222118			1	0	Unknown	ribD	Involved in riboflavin biosynthesis (at the second and third steps). Converts 2,5-diamino-6-(ribosylamino)-4(3H)-pyrimidinone 5'-phosphate into 5-amino-6-(ribosylamino)-2,4(1H,3H)-pyrimidinedione 5'-phosphate [catalytic activity 1: 2,5-diamino-6-hydroxy-4-(5-phosphoribosylamino)pyrimidine + H(2)O = 5-amino-6-(5-phosphoribosylamino)uracil + NH(3)] [catalytic activity 2: 5-amino-6-(5-phosphoribityl…	Possible bifunctional enzyme riboflavin biosynthesis protein RibD: diaminohydroxyphosphoribosylaminopyrimidine deaminase (riboflavin-specific deaminase) + 5-amino-6-(5-phosphoribosylamino)uracil reductase (HTP reductase)	No	intermediary metabolism and respiration	NE
P9WQL7	Rv2688c	0	27.535	28	7	92	7	1.28371e+06	694242	1.17856e+06	2.38063e+06	2.23376e+06	5.36311e+06	3.47557e+06	4.24834e+06	2.72965e+06	1	0	CytoplasmicMembrane	Rv2688c	Thought to be involved in active transport of unidentified antibiotic across the membrane (export): antibiotic resistance by an export mechanism. Responsible for energy coupling to the transport system.	Antibiotic-transport ATP-binding protein ABC transporter	No	cell wall and cell processes	NE
I6XF31	Rv2696c	0	59.985	35	10	312	10	1.83994e+07	1.4042e+07	1.59186e+07	2.10948e+07	1.81021e+07	2.62692e+07	4.05157e+07	3.7211e+07	2.28241e+07	1	0	CytoplasmicMembrane	Rv2696c	Function unknown	Conserved alanine and glycine and valine rich protein	No	conserved hypotheticals	NE
P9WP19	Rv2726c	0	33.722	23	6	54	6	2.79449e+06	1.54106e+06	3.03051e+06	7.37737e+06	5.19242e+06	1.54048e+07	6.34898e+06	6145739	2.06194e+06	1	0	CytoplasmicMembrane	dapF	Involved in biosynthesis of lysine from aspartate semialdehyde (at the sixth step) [catalytic activity: ll-2,6-diaminoheptanedioate = MESO-diaminoheptanedioate].	Probable diaminopimelate epimerase DapF (DAP epimerase)	No	intermediary metabolism and respiration	Essential
O33237	Rv2732c	0	68.473	39	8	313	8	1.99115e+07	9.93851e+06	2.68433e+07	2.05205e+07	1.53283e+07	2.70753e+07	6.60557e+07	5.86901e+07	3.13487e+07	1	4	Cytoplasmic	Rv2732c	Unknown	Probable conserved transmembrane protein	No	cell wall and cell processes	NE
P9WNA3	Rv2748c	0	230.647	47	33	736	33	1.61365e+07	1.00511e+07	1.51637e+07	3.92819e+07	3.47167e+07	8.99576e+07	4.03151e+07	4.38663e+07	2.4291e+07	1	4	Cytoplasmic	ftsK	Possibly involved in cell division processes	Possible cell division transmembrane protein FtsK	No	cell wall and cell processes	Essential
O33321	Rv2779c	0	19.975	30	4	57	4	535778	348021	417102	1.41074e+06	1.27695e+06	5.9642e+06	979415	1.30915e+06	906580	1	0	Unknown	Rv2779c	Involved in transcriptional mechanism.	Possible transcriptional regulatory protein (probably Lrp/AsnC-family)	No	regulatory proteins	NE
P9WI57	Rv2783c	0	300.956	56	35	1177	35	5.49369e+07	2.57164e+07	5.44884e+07	7.24201e+07	6.67506e+07	1.88732e+08	7.8395e+07	6.91928e+07	5.16224e+07	1	0	Unknown	gpsI	Involved in mRNA degradation. Hydrolyses single-stranded polyribonucleotides processively in the 3' to 5' direction. Involved in the RNA degradosome, a multi-enzyme complex important in RNA processing and messenger RNA degradation [catalytic activity: RNA(N+1) + phosphate = RNA(N) + a nucleoside diphosphate].	Bifunctional protein polyribonucleotide nucleotidyltransferase GpsI: guanosine pentaphosphate synthetase + polyribonucleotide nucleotidyltransferase (polynucleotide phosphorylase) (pnpase)	No	information pathways	Essential
P71649	Rv2802c	0	49.643	34	11	219	11	1.68139e+07	5.95284e+06	3.26232e+07	1.26525e+07	1.00846e+07	1.87496e+07	2.88611e+07	3.74379e+07	2.05046e+07	1	0	CytoplasmicMembrane	Rv2802c	Unknown	Hypothetical arginine and alanine rich protein	No	conserved hypotheticals	NE
I6YAE2	Rv2843	0	14.303	18	4	131	4	7.09959e+06	2.9362e+06	6.89571e+06	4694914	3.71746e+06	7.60626e+06	4.43698e+06	3.79074e+06	2.93539e+06	1	0	Unknown	Rv2843	Unknown	Probable conserved transmembrane alanine rich protein	No	cell wall and cell processes	NE
I6Y1V1	Rv2844	0	40.929	56	6	79	6	2.22518e+06	1.06845e+06	2.36786e+06	1.98969e+06	1.63576e+06	5.22653e+06	2.71025e+06	2.95964e+06	718797	1	0	Extracellular	Rv2844	Function unknown	Conserved alanine rich protein	No	conserved hypotheticals	NE
I6Y1W7	Rv2862c	0	60.519	45	8	164	8	1.05715e+07	4149105	8.81008e+06	9.01905e+06	8.96154e+06	1.56632e+07	1.16067e+07	1.45782e+07	8.456e+06	1	0	CytoplasmicMembrane	Rv2862c	Function unknown	Conserved hypothetical protein	No	conserved hypotheticals	NE
P9WHK5	Rv2883c	0	72.915	38	6	88	6	571949	480102	493164	3.5292e+06	3.22026e+06	9.93482e+06	2.21239e+06	2.67235e+06	969589	1	0	CytoplasmicMembrane	pyrH	Uridine monophosphate kinase [catalytic activity: ATP + UMP = ADP + UDP].	Probable uridylate kinase PyrH (UK) (uridine monophosphate kinase) (UMP kinase)	No	intermediary metabolism and respiration	Essential
P9WGD9	Rv2921c	0	172.606	58	16	538	16	2.14872e+07	1.11245e+07	1.84752e+07	2.34066e+07	1.98005e+07	4.82495e+07	5.36288e+07	5.35036e+07	3.41189e+07	1	1	CytoplasmicMembrane	ftsY	Probably involved in the reception and insertion of a subset of proteins at the membrane: possibly membrane receptor for FFH|Rv2916c.	Probable cell division protein FtsY (SRP receptor) (signal recognition particle receptor)	No	cell wall and cell processes	Essential
P9WQE7	Rv2931	0	732.456	52	69	1888	63	8.41822e+07	3.33697e+07	6.73128e+07	2.27079e+08	2.19159e+08	5.65922e+08	2.09596e+08	2.09158e+08	1.35552e+08	1	1	CytoplasmicMembrane	ppsA	Involved in phenolpthiocerol and phthiocerol dimycocerosate (dim) biosynthesis: extension of C18 with malony CoA (partial reduction).	Phenolpthiocerol synthesis type-I polyketide synthase PpsA	No	lipid metabolism	NE
P9WQE3	Rv2934	0	66.152	13	18	123	17	3.18628e+06	1.95264e+06	2.19082e+07	3.42151e+06	3.7264e+06	1.05795e+07	7.97785e+06	7.75765e+06	6.47068e+06	1	0	Unknown	ppsD	Involved in phenolpthiocerol and phthiocerol dimycocerosate (dim) biosynthesis: extension with methylmalony CoA (partial reduction).	Phenolpthiocerol synthesis type-I polyketide synthase PpsD	No	lipid metabolism	NE
P9WQE1	Rv2935	0	337.351	43	44	340	44	9.57752e+06	1.00385e+07	9.11424e+06	3.02789e+07	2.80657e+07	6.98538e+07	1.11819e+07	1.24896e+07	8.0777e+06	1	0	CytoplasmicMembrane	ppsE	Involved in phenolpthiocerol and phthiocerol dimycocerosate (dim) biosynthesis: extension with malony CoA (partial reduction, decarboxylation).	Phenolpthiocerol synthesis type-I polyketide synthase PpsE	No	lipid metabolism	NE
I6Y231	Rv2940c	0	1020.31	59	98	2588	93	9.50783e+07	5.75053e+07	7.17216e+07	5.54053e+08	4.8986e+08	1.30764e+09	2.62644e+08	2.70219e+08	1.59155e+08	1	0	Unknown	mas	Catalyzes the elongation of N-fatty acyl-CoA with methylamalonyl-CoA (not malonyl-CoA) as the elongating agent to form mycocerosyl lipids.	Probable multifunctional mycocerosic acid synthase membrane-associated Mas	No	lipid metabolism	NE
P9WK65	Rv2945c	0	98.891	67	11	412	11	4.4728e+07	2.16697e+07	3.66178e+07	5.81907e+07	5.22022e+07	1.50682e+08	134435223	1.16405e+08	7.02007e+07	1	0	CytoplasmicMembrane	lppX	Unknown	Probable conserved lipoprotein LppX	No	cell wall and cell processes	NE
P96285	Rv2946c	0	211.421	35	36	493	35	1.32132e+07	6.46174e+06	1.39499e+07	1.74668e+07	1.21675e+07	3.29101e+07	3.56246e+07	4.49462e+07	2.17845e+07	1	0	CytoplasmicMembrane	pks1	Polyketide synthase possibly involved in lipid synthesis	Probable polyketide synthase Pks1	No	lipid metabolism	NE
P9WGV5	Rv2953	0	284.478	67	22	1429	21	7.151e+07	2.9851e+07	6.11808e+07	5.89239e+07	4.88923e+07	1.43526e+08	1.54504e+08	1.50923e+08	1.02896e+08	1	1	CytoplasmicMembrane	Rv2953	May be involved in phenolpthiocerol and phthiocerol dimycocerosate (dim) biosynthesis	Enoyl reductase	No	lipid metabolism	NE
P9WFR1	Rv2958c	0	54.189	43	12	280	10	1.5269e+06	1.4599e+06	984172	1.5923e+06	1.37019e+06	5.08285e+06	2.26759e+06	2.79586e+06	1.45928e+06	1	0	CytoplasmicMembrane	Rv2958c	Function unknown; probably involved in cellular metabolism. Possibly involved in resistance to killing by human macrophages.	Possible glycosyl transferase	No	intermediary metabolism and respiration	NE
P9WN09	Rv2962c	0	114.762	41	17	655	15	3.4858e+07	5.64359e+07	5.22085e+07	3.56296e+07	3.47281e+07	6.71176e+07	4.79777e+07	4.28857e+07	3.39599e+07	1	0	CytoplasmicMembrane	Rv2962c	Function unknown; probably involved in cellular metabolism. Possibly involved in resistance to killing by human macrophages.	Possible glycosyl transferase	No	intermediary metabolism and respiration	NE
O53260	Rv3013	0	29.711	35	6	30	6	5.36086e+06	3614685	7.2611e+06	7.03933e+06	2.50429e+06	9.5574e+06	2.47614e+06	1.81374e+07		1	0	Unknown	Rv3013	Function unknown	Conserved protein	No	conserved hypotheticals	NE
I6Y2A3	Rv3016	0	22.049	29	4	46	4	1.35002e+06	722571	400206	1.04044e+06	1.02715e+06	2.06226e+06	2.89916e+06	2.77206e+06	578581	1	0	CytoplasmicMembrane	lpqA	Unknown	Probable lipoprotein LpqA	No	cell wall and cell processes	NE
P9WJS5	Rv3024c	0	50.044	33	8	84	8	8.75072e+06	4.34785e+06	1.12486e+07	2.80068e+07	2.03661e+07	4.60346e+07	2.06149e+07	2.15651e+07	1.78613e+07	1	0	Unknown	trmU	Involved in translation mechanisms [catalytic activity: S-adenosyl-L-methionine + tRNA = S-adenosyl-L-homocysteine + tRNA containing 5-methylaminomethyl-2-thiouridylate].	Probable tRNA (5-methylaminomethyl-2-thiouridylate)-methyltransferase TrmU	No	information pathways	NE
I6X630	Rv3032A	0	24.323	47	5	117	5	1.04286e+07	7.48301e+06	1.03718e+07	8.43382e+06	5.62993e+06	1.77049e+07	2.36254e+07	2.55808e+07	1.28164e+07	1	0	Unknown	Rv3032A	Unknown	Conserved protein	No	conserved hypotheticals	NE
I6XG13	Rv3050c	0	125.187	46	13	568	13	2.46244e+07	1.25182e+07	1.59298e+07	2.03854e+07	1.94161e+07	5.14255e+07	7.50472e+07	7.1627e+07	3.99335e+07	1	0	CytoplasmicMembrane	Rv3050c	Involved in transcriptional mechanism	Probable transcriptional regulatory protein (probably AsnC-family)	No	regulatory proteins	NE
P95189	Rv3137	0	29.186	26	5	46	5	816080	754887	571223	2.77425e+06	2.31378e+06	4.69081e+06	1.69419e+06	2.28699e+06	1.21571e+06	1	0	Unknown	Rv3137	Function unknown; involved in cellular metabolism.	Probable monophosphatase	No	intermediary metabolism and respiration	Essential
P9WJH1	Rv3146	0	43.874	36	5	126	5	1.02306e+07	5.42295e+06	1.29959e+07	1.12922e+07	1.03747e+07	2.55883e+07	2.42144e+07	2.00052e+07	1.6383e+07	1	0	CytoplasmicMembrane	nuoB	Involved in aerobic|anaerobic respiration [catalytic activity: NADH + ubiquinone = NAD(+) + ubiquinol].	Probable NADH dehydrogenase I (chain B) NuoB (NADH-ubiquinone oxidoreductase chain B)	No	intermediary metabolism and respiration	NE
O53311	Rv3161c	0	18.372	14	5	49	5	801514	329441	762904	1.18987e+06	906415	4.63684e+06	4.96449e+06	2.92628e+06	1.77071e+06	1	0	Unknown	Rv3161c	Function unknown; involved in cellular metabolism.	Possible dioxygenase	No	intermediary metabolism and respiration	NE
P96872	Rv3267	0	99.346	51	17	160	17	2.86068e+06	1.38175e+06	2.57456e+06	1.23922e+07	9.92606e+06	2.30781e+07	7.69295e+06	7.7102e+06	4.68063e+06	1	0	CytoplasmicMembrane	Rv3267	Function unknown	Conserved protein (CPSA-related protein)	No	conserved hypotheticals	Essential
P96876	Rv3271c	0	38.373	16	4	113	4	2.5024e+06	1.36668e+06	3.17461e+06	3.04891e+06	1.89787e+06	6.30153e+06	7.60315e+06	8.07705e+06	2.71752e+06	1	6	CytoplasmicMembrane	Rv3271c	Unknown	Probable conserved integral membrane protein	No	cell wall and cell processes	NE
P96882	Rv3277	0	10.559	13	3	20	3	383598	189066	286385	326031	213444	1.05865e+06	439134	387924	284269	1	5	CytoplasmicMembrane	Rv3277	Unknown	Probable conserved transmembrane protein	No	cell wall and cell processes	Essential
P96883	Rv3278c	0	57.273	44	5	134	5	5.44762e+06	2.60691e+06	3.74137e+06	5.63839e+06	4.04907e+06	1.48883e+07	1.3416e+07	1.64771e+07	9.37011e+06	1	2	CytoplasmicMembrane	Rv3278c	Unknown	Probable conserved transmembrane protein	No	cell wall and cell processes	NE
I6YBQ3	Rv3291c	0	9.565	19	3	29	3	2.296e+06	2.20445e+06	3.04534e+06	2883634	2.69612e+06	4.68203e+06	5.82507e+06	6.86053e+06	3.1994e+06	1	0	Unknown	lrpA	Involved in transcriptional mechanism.	Probable transcriptional regulatory protein LrpA (Lrp/AsnC-family)	No	regulatory proteins	NE
O53369	Rv3317	0	26.608	31	5	191	5	8.41825e+06	4.38065e+06	8.05995e+06	9.43467e+06	8.35537e+06	1.64545e+07	2.99066e+07	2.56036e+07	1.40622e+07	1	3	CytoplasmicMembrane	sdhD	Involved in tricarboxylic acid cycle. Putative hydrophobic component of the succinate dehydrogenase complex. Could be required to anchor the catalytic components to the cytoplasmic membrane	Probable succinate dehydrogenase (hydrophobic membrane anchor subunit) SdhD (succinic dehydrogenase) (fumarate reductase) (fumarate dehydrogenase) (fumaric hydrogenase)	No	intermediary metabolism and respiration	NE
O53385	Rv3335c	0	52.145	28	6	131	6	2.50861e+06	1.24227e+06	1.89872e+06	2.02263e+06	1.81698e+06	3.16923e+06	4.98377e+06	4.66153e+06	3.9356e+06	1	6	CytoplasmicMembrane	Rv3335c	Unknown	Probable conserved integral membrane protein	No	cell wall and cell processes	NE
P9WKL1	Rv3339c	0	22.413	13	5	48	5	269402	238337	276772	1.24624e+06	825274	3.43826e+06	1.13639e+06	1.03581e+06	601405	1	0	Unknown	icd1	Involved in the KREBS cycle [catalytic activity: isocitrate + NADP(+) = 2-oxoglutarate + CO(2) + NADPH].	Probable isocitrate dehydrogenase [NADP] Icd1 (oxalosuccinate decarboxylase) (IDH) (NADP+-specific ICDH) (IDP)	No	intermediary metabolism and respiration	NE
P9WK01	Rv3342	0	31.779	38	7	51	7	2.27233e+06	1.41766e+06	3.99761e+06	2.89091e+06	2.46614e+06	5.62982e+06	9.67692e+06	8.96397e+06	4.80589e+06	1	0	Unknown	Rv3342	Causes methylation	Possible methyltransferase (methylase)	No	intermediary metabolism and respiration	NE
P9WF49	Rv3408	0	59.17	87	8	198	8	3.83195e+06	2.17474e+06	3.79676e+06	4.92162e+06	3.45991e+06	1.15672e+07	9.76277e+06	1.65501e+07	8.37157e+06	1	0	Unknown	vapC47	Unknown	Possible toxin VapC47. Contains PIN domain.	No	virulence, detoxification, adaptation	NE
P9WMV9	Rv3409c	0	236.653	64	25	669	25	2.13445e+07	1.00306e+07	1.86183e+07	1.95427e+07	1.60072e+07	3.61101e+07	5.89167e+07	4.95862e+07	4.13662e+07	1	0	Unknown	choD	Involved in cholesterol metabolism [catalytic activity: cholesterol + O(2) = cholest-4-en-3-one + H(2)O(2)].	Cholesterol oxidase ChoD (cholesterol-O2 oxidoreductase)	No	lipid metabolism	NE
O06347	Rv3484	0	13.352	7	4	18	4	526229	450558	401800	1.75702e+06	2.20687e+06	3.53119e+06	1.79137e+06	1.15524e+06	699640	1	1	CytoplasmicMembrane	cpsA	Unknown	Possible conserved protein CpsA	No	conserved hypotheticals	NE
P9WFY5	Rv3579c	0	57.862	30	7	215	7	5.66419e+06	1.72376e+06	6.30906e+06	4.0161e+06	4.19781e+06	1.09542e+07	1.45609e+07	2.04185e+07	1.19616e+07	1	0	Unknown	Rv3579c	Causes methylation	Possible tRNA/rRNA methyltransferase	No	intermediary metabolism and respiration	NE
I6X7X3	Rv3623	0	89.9	48	8	321	8	3.02455e+07	1.85714e+07	2.56248e+07	3.85588e+07	3.09479e+07	8.04073e+07	6.54981e+07	6.33233e+07	3.94847e+07	1	0	Unknown	lpqG	Unknown	Probable conserved lipoprotein LpqG	No	cell wall and cell processes	NE
O06380	Rv3627c	0	152.204	69	18	501	18	1.72746e+07	8.41931e+06	1.10923e+07	1.46313e+07	1.25582e+07	3.85216e+07	1.07298e+07	8.88906e+06	5.72827e+06	1	0	Unknown	Rv3627c	Function unknown (possibly involved in cell wall biosynthesis).	Conserved protein	No	conserved hypotheticals	Essential
P9WPM5	Rv3685c	0	187.847	65	23	565	23	1.32337e+07	6.81328e+06	9.71734e+06	8.73583e+06	9.4383e+06	2.33473e+07	2.86946e+07	2.815e+07	2.11547e+07	1	1	Cytoplasmic	cyp137	Cytochromes P450 are a group of heme-thiolate monooxygenases. They oxidize a variety of structurally unrelated compounds, including steroids, fatty acids, and xenobiotics.	Probable cytochrome P450 137 Cyp137	No	intermediary metabolism and respiration	NE
P9WGE1	Rv3687c	0	23.91	25	3	82	3	1.89047e+06	1.45388e+06	3.63081e+06	3.17237e+06	2.78839e+06	7.34977e+06	5.27389e+06	6.51449e+06	2.36197e+06	1	0	CytoplasmicMembrane	rsfB	Regulates negatively Rv3287c|RSBW|USFX. Possibly regulated by phosphorylation.	Anti-anti-sigma factor RsfB (anti-sigma factor antagonist) (regulator of sigma F B)	No	information pathways	NE
I6XI16	Rv3718c	0	108.79	64	9	568	9	4.01817e+07	1.76352e+07	3.52997e+07	4.18597e+07	3.81048e+07	7.75535e+07	1.12032e+08	1.01929e+08	7.19377e+07	1	0	Unknown	Rv3718c	Function unknown	Conserved protein	No	conserved hypotheticals	NE
O69704	Rv3737	0	49.637	19	9	160	9	3.24049e+06	2.59641e+06	2.99119e+06	3.70171e+06	3.11202e+06	6.59252e+06	1.01369e+07	1.01112e+07	8.05379e+06	1	9	CytoplasmicMembrane	Rv3737	Unknown	Probable conserved transmembrane protein	No	cell wall and cell processes	NE
O69727	Rv3761c	0	88.945	44	14	180	14	4.61098e+06	1.82944e+06	3.4721e+06	7.5654e+06	6.99725e+06	1.60856e+07	1.25847e+07	1.04963e+07	6.40655e+06	1	1	Cytoplasmic	fadE36	Function unknown, but possibly involvement in lipid degradation.	Possible acyl-CoA dehydrogenase FadE36	No	lipid metabolism	NE
P9WFH5	Rv3767c	0	103.143	65	13	169	12	1.87643e+06	1.10362e+06	971891	5.67177e+06	5.43103e+06	2.19107e+07	5.97224e+06	4.22259e+06	3.30124e+06	1	0	Unknown	Rv3767c	Possible methyltransferase	Possible S-adenosylmethionine-dependent methyltransferase	No	lipid metabolism	NE
P9WJF1	Rv3790	0	235.451	67	23	887	23	3.35901e+07	1.42658e+07	2.51303e+07	2.45562e+07	2.32516e+07	6.32328e+07	7.95799e+07	7.96515e+07	5.13742e+07	1	0	Unknown	dprE1	Together with DPRE2|Rv3791, catalyzes epimerization of decaprenylphosphoryl ribose (DPR) to decaprenylphosphoryl arabinose (DPA) in arabinan synthesis	Decaprenylphosphoryl-beta-D-ribose 2'-oxidase	No	lipid metabolism	Essential
P9WN03	Rv3792	0	65.39	21	13	271	13	1.16747e+07	5.81464e+06	1.01643e+07	1.01218e+07	8.72272e+06	1.45598e+07	2.87062e+07	2.74602e+07	1.82289e+07	1	13	CytoplasmicMembrane	aftA	Involved in the biosynthesis of the mycobacterial cell wall arabinan	Arabinofuranosyltransferase AftA	No	cell wall and cell processes	Essential
P9WQE9	Rv3825c	0	643.713	46	71	2114	63	8.99954e+07	3.71211e+07	6.6166e+07	9.18266e+07	8.30955e+07	1.99792e+08	2.02839e+08	2.02417e+08	1.32387e+08	1	0	CytoplasmicMembrane	pks2	Function unknown; supposedly involved in lipid metabolism.	Polyketide synthase Pks2	No	lipid metabolism	NE
P9WQ47	Rv3826	0	99.787	41	18	151	15	268672	216749	295958	4.66973e+06	3.9504e+06	8.6387e+06	913367	1.73408e+06	488016	1	2	Cytoplasmic	fadD23	Function unknown, but involved in lipid degradation.	Probable fatty-acid-AMP ligase FadD23 (fatty-acid-AMP synthetase) (fatty-acid-AMP synthase)	No	lipid metabolism	NE
P96241	Rv3837c	0	22.656	36	5	19	5	55234		52646.2	673455	726576	2.18646e+06		375454		1	0	Unknown	Rv3837c	Thought to be involved in glycolisis and perhaps glycogen metabolism [catalytic activity: 3-phosphoglycerate = 2-phosphoglycerate].	Probable phosphoglycerate mutase (phosphoglyceromutase) (phosphoglycerate phosphomutase)	No	intermediary metabolism and respiration	NE
P9WJB9	Rv3880c	0	33.207	52	5	73	5	1.30616e+06	1.51717e+06	1.43267e+06	1.49276e+06	2.13238e+06	4.79347e+06	2.94406e+06	4.50311e+06	2.24584e+06	1	0	Unknown	espL	Function unknown	ESX-1 secretion-associated protein EspL	No	cell wall and cell processes	NE
P9WJE7	Rv3885c	0	105.538	38	18	459	18	7.93349e+06	5.51561e+06	6.8136e+06	6.258e+06	6.00518e+06	1.45991e+07	2.16958e+07	2.16952e+07	1.28284e+07	1	2	Unknown	eccE2	Unknown	ESX conserved component EccE2. ESX-2 type VII secretion system protein. Possible membrane protein.	No	cell wall and cell processes	NE
O05450	Rv3894c	0	297.803	40	43	938	43	3.0168e+07	1.38414e+07	2.73571e+07	2.39881e+07	2.13021e+07	5.84877e+07	7.04972e+07	7.2288e+07	4.90898e+07	1	2	CytoplasmicMembrane	eccC2	Unknown	ESX conserved component EccC2. ESX-2 type VII secretion system protein. Possible membrane protein.	No	cell wall and cell processes	NE
O05443	Rv3902c	0	17.078	38	4	15	4	79315	118894	60346.5	619827	542858	1.9403e+06	178320			1	0	Unknown	Rv3902c	Unknown	Hypothetical protein	No	conserved hypotheticals	Essential
Q1LVD4	Rv3918c	0	122.572	60	14	418	14	1.07388e+07	4.50655e+06	1.06695e+07	9.44734e+06	6.70713e+06	1.87037e+07	2.55023e+07	3.47924e+07	2.00936e+07	1	0	CytoplasmicMembrane	parA	Involved in chromosome partition. Localize to both POLES of the predivisional cell following completion of DNA replication.	Probable chromosome partitioning protein ParA	No	cell wall and cell processes	Essential
P9WMA7	Rv0007	0	34.83	27	8	260	8	1.31957e+07	9.18579e+06	1.37559e+07	7.20145e+06	5.89382e+06	1.65871e+07	4.54057e+07	3.98834e+07	2.74656e+07	2	2	CytoplasmicMembrane	Rv0007	Unknown	Possible conserved membrane protein	No	cell wall and cell processes	NE
P9WI83	Rv0015c	0	142.469	53	16	674	16	2.38697e+07	1.27756e+07	1.53652e+07	1.34847e+07	1.06396e+07	2.66184e+07	5.50574e+07	5.35153e+07	37207265	2	1	CytoplasmicMembrane	pknA	Involved in signal transduction (via phosphorylation). Thought to regulate morphological changes associated with cell division/differentiation process. Phosphorylates at serine and threonine residues [catalytic activity: ATP + a protein = ADP + a phosphoprotein].	Transmembrane serine/threonine-protein kinase A PknA (protein kinase A) (STPK A)	No	regulatory proteins	Essential
P9WN99	Rv0017c	0	34.047	10	5	156	5	2.82047e+06	1.50304e+06	2.08488e+06	1.13572e+06	965937	2.69506e+06	5.8399e+06	4.94564e+06	3771274	2	12	CytoplasmicMembrane	rodA	This is a septum-peptidoglycan biosynthetic protein, involved in cell wall formation. Plays a role in the stabilization of the FTSZ ring during cell division.	Probable cell division protein RodA	No	cell wall and cell processes	NE
P9WJB5	Rv0019c	0	46.031	57	7	256	7	9.19535e+06	5.62965e+06	8.05815e+06	4.7359e+06	3.77148e+06	8.61163e+06	2.35155e+07	2.46727e+07	1.99146e+07	2	1	CytoplasmicMembrane	fhaB	Signal transduction	Conserved protein with FHA domain, FhaB	No	regulatory proteins	NE
P9WJY1	Rv0037c	0	57.692	23	7	155	7	2.35514e+06	1.33339e+06	1.54581e+06	1.20934e+06	1.14013e+06	2.09123e+06	6.29101e+06	5.19467e+06	4.20492e+06	2	11	CytoplasmicMembrane	Rv0037c	Unknown; possibly involved in transport of macrolide across the membrane.	Probable conserved integral membrane protein	No	cell wall and cell processes	NE
O53604	Rv0059	0	37.069	28	5	130	5	3.15904e+06	2.02731e+06	2.26138e+06	1.78467e+06	1.716e+06	3.42538e+06	4.8476e+06	6.81709e+06	4.21278e+06	2	0	Unknown	Rv0059	Unknown	Hypothetical protein	No	conserved hypotheticals	NE
P9WG17	Rv0072	0	173.272	50	13	594	11	1.7379e+07	9.47845e+06	1.14602e+07	5.69488e+06	5.61078e+06	1.87856e+07	4.32279e+07	3.8204e+07	3.09084e+07	2	3	CytoplasmicMembrane	Rv0072	Thought to be involved in active transport of glutamine across the membrane (import). Responsible for the translocation of the substrate across the membrane.	Probable glutamine-transport transmembrane protein ABC transporter	No	cell wall and cell processes	NE
P9WQK5	Rv0073	0	82.998	40	11	354	10	7.94317e+06	7.96705e+06	8.34026e+06	4.93728e+06	3.56219e+06	7.16357e+06	2.87048e+07	3.7438e+07	1.99669e+07	2	0	CytoplasmicMembrane	Rv0073	Thought to be involved in active transport of glutamine across the membrane (import). Responsible for the translocation of the substrate across the membrane.	Probable glutamine-transport ATP-binding protein ABC transporter	No	cell wall and cell processes	NE
O53623	Rv0078	0	44.387	52	8	102	8	1.6218e+06	958752	1.02706e+06	1.0667e+06	743289	2.56947e+06	4.1531e+06	4.21931e+06	2.78893e+06	2	0	CytoplasmicMembrane	Rv0078	Possibly involved in transcriptional mechanism.	Probable transcriptional regulatory protein	No	regulatory proteins	NE
P9WM71	Rv0090	0	40.476	23	8	152	8	4.50601e+06	3.15171e+06	3.41215e+06	2.61617e+06	2.10336e+06	5.62633e+06	8.87817e+06	6.99041e+06	6.44467e+06	2	4	Cytoplasmic	Rv0090	Unknown	Possible membrane protein	No	cell wall and cell processes	NE
P96816	Rv0139	0	89.39	54	20	545	20	1.48322e+07	8.14623e+06	1.42337e+07	8.78272e+06	8.23435e+06	1.79037e+07	3.54368e+07	3.67289e+07	2.34827e+07	2	0	CytoplasmicMembrane	Rv0139	Function unknown; probably involved in cellular metabolism.	Possible oxidoreductase	No	intermediary metabolism and respiration	NE
O07412	Rv0167	0	74.555	19	5	215	3	4.57167e+06	3.66283e+06	1.66559e+06	1.07571e+06	1.15178e+06	3.04944e+06	1.34866e+07	1.14063e+07	8.83623e+06	2	6	CytoplasmicMembrane	yrbE1A	Unknown	Conserved integral membrane protein YrbE1A	No	virulence, detoxification, adaptation	NE
L0T2Q9	Rv0168	0	44.806	31	6	120	6	2.48595e+06	2.1963e+06	2.07698e+06	538802	438620	1.3463e+06	5.91203e+06	8.97618e+06	6.48806e+06	2	5	CytoplasmicMembrane	yrbE1B	Unknown	Conserved integral membrane protein YrbE1B	No	virulence, detoxification, adaptation	NE
Q79FZ9	Rv0169	0	105.836	47	15	327	14	1.22914e+07	8.33919e+06	12112194	3601441	2.91682e+06	1.02182e+07	3.15233e+07	3.67692e+07	2.59689e+07	2	1	CytoplasmicMembrane	mce1A	Unknown, but thought to be involved in host cell invasion (entry and survival inside macrophages).	Mce-family protein Mce1A	No	virulence, detoxification, adaptation	NE
O07414	Rv0170	0	112.346	51	17	440	17	1.0672e+07	7.29398e+06	8.74568e+06	4.10247e+06	4.3041e+06	7.25663e+06	2.37198e+07	3.31712e+07	2.31761e+07	2	1	Unknown	mce1B	Unknown, but thought to be involved in host cell invasion.	Mce-family protein Mce1B	No	virulence, detoxification, adaptation	NE
O07416	Rv0172	0	146.31	45	19	434	19	7.57651e+06	5.74366e+06	5.44428e+06	1.65405e+06	1.29905e+06	4.77708e+06	14357879	1.81996e+07	1.3106e+07	2	1	Unknown	mce1D	Unknown, but thought to be involved in host cell invasion.	Mce-family protein Mce1D	No	virulence, detoxification, adaptation	NE
O07417	Rv0173	0	127.984	52	17	416	17	9.06964e+06	7.0012e+06	5.9011e+06	4.42152e+06	2.25661e+06	1.32233e+07	1.82323e+07	2.23384e+07	1.23091e+07	2	0	CytoplasmicMembrane	lprK	Unknown, but thought to be involved in host cell invasion.	Possible Mce-family lipoprotein LprK (Mce-family lipoprotein Mce1E)	No	cell wall and cell processes	NE
L0T2W6	Rv0174	0	151.982	50	18	442	18	1.18438e+07	1.09519e+07	9.72677e+06	5.24817e+06	4.63799e+06	1.18036e+07	2.21634e+07	3.13923e+07	2.27489e+07	2	1	Unknown	mce1F	Unknown, but thought involved in host cell invasion.	Mce-family protein Mce1F	No	virulence, detoxification, adaptation	NE
O07421	Rv0177	0	75.894	58	8	304	8	1.10063e+07	6.84866e+06	1.09612e+07	7.16998e+06	7.23174e+06	1.17884e+07	3.29279e+07	3.45425e+07	23528732	2	1	CytoplasmicMembrane	Rv0177	Unknown	Probable conserved Mce associated protein	No	conserved hypotheticals	NE
O07427	Rv0183	0	214.146	82	15	886	15	6.58413e+07	2.69988e+07	3.84838e+07	3.95636e+07	3.77703e+07	1.14234e+08	1.38532e+08	1.13523e+08	1.03072e+08	2	0	CytoplasmicMembrane	Rv0183	Function unknown; probably involved in cellular metabolism.	Possible lysophospholipase	No	intermediary metabolism and respiration	NE
O53652	Rv0201c	0	31.96	34	6	86	6	1.87226e+06	897575	941873	285092	579716	519544	3.77877e+06	4.57276e+06	3.23332e+06	2	0	Unknown	Rv0201c	Function unknown	Conserved protein	No	conserved hypotheticals	NE
P9WJT9	Rv0202c	0	106.003	29	18	271	18	6.9098e+06	3.30548e+06	5.28822e+06	2.1467e+06	1.63053e+06	3.83933e+06	1.34089e+07	1.48848e+07	9.71308e+06	2	11	CytoplasmicMembrane	mmpL11	Unknown. Thought to be involved in fatty acid transport.	Probable conserved transmembrane transport protein MmpL11	No	cell wall and cell processes	NE
P96402	Rv0220	0	151.726	59	19	560	19	2.06383e+07	1.18472e+07	1.56414e+07	1.32586e+07	1.32123e+07	3.29589e+07	5.87776e+07	6.3821e+07	4.26974e+07	2	0	CytoplasmicMembrane	lipC	Function unknown; lipolytic enzyme probably involved in cellular metabolism.	Probable esterase LipC	No	intermediary metabolism and respiration	NE
P96404	Rv0222	0	23.627	29	5	39	5	470642	507516	432623	586043	824981	1.86653e+06	1.63013e+06	2.42316e+06	1.59573e+06	2	0	CytoplasmicMembrane	echA1	Could possibly oxidize fatty acids using specific components [catalytic activity: (3S)-3-hydroxyacyl-CoA = trans-2(or 3)-enoyl-CoA + H(2)O].	Probable enoyl-CoA hydratase EchA1 (enoyl hydrase) (unsaturated acyl-CoA hydratase) (crotonase)	No	lipid metabolism	NE
P96419	Rv0236c	0	76.086	19	17	155	17	3.67325e+06	2.1732e+06	3.0816e+06	1.75884e+06	1.62267e+06	4.97524e+06	1.15362e+07	9.53723e+06	7.41573e+06	2	13	CytoplasmicMembrane	aftD	Involved in the biosynthesis of the mycobacterial cell wall arabinan	Possible arabinofuranosyltransferase AftD	No	cell wall and cell processes	Essential
P9WI43	Rv0286	0	13.084	9	3	17	3	5.61139e+06	3.83939e+06	5.25959e+06	3.66221e+06	2.68934e+06	4.67935e+06	1.05496e+07	1.14057e+07	8.33479e+06	2	2	CytoplasmicMembrane	PPE4	Function unknown	PPE family protein PPE4	No	PE/PPE	Essential
O07239	Rv0312	0	72.932	27	9	164	9	3.14088e+06	1.71513e+06	2.90126e+06	771661	633189	1.7793e+06	8.11483e+06	8.76731e+06	5.30294e+06	2	1	CytoplasmicMembrane	Rv0312	Function unknown	Conserved hypothetical proline and threonine rich protein	No	conserved hypotheticals	NE
O07252	Rv0328	0	21.238	29	5	77	5	1.57927e+06	530810	922845	968560	919256	2.25696e+06	2.89097e+06	3.29763e+06	2.60984e+06	2	0	Unknown	Rv0328	Possibly involved in a transcriptional mechanism.	Possible transcriptional regulatory protein (possibly TetR/AcrR-family)	No	regulatory proteins	NE
O07253	Rv0329c	0	37.322	40	6	141	6	1.7537e+06	888541	1.52752e+06	1.30045e+06	1.47214e+06	3.42329e+06	5.05582e+06	3.18107e+06	3.34294e+06	2	0	CytoplasmicMembrane	Rv0329c	Function unknown	Conserved hypothetical protein	No	conserved hypotheticals	NE
O33268	Rv0338c	0	299.829	34	29	1211	29	7.14428e+07	4.36712e+07	6.03963e+07	4.26298e+07	3.44646e+07	8.13432e+07	2.23358e+08	1.87253e+08	1.27308e+08	2	6	CytoplasmicMembrane	Rv0338c	Function unknown; probably involved in cellular metabolism.	Probable iron-sulfur-binding reductase	No	intermediary metabolism and respiration	NE
O06312	Rv0362	0	12.2	9	3	20	3	2.28065e+06	2.63026e+06	679879	723587	538351	3.27303e+06	7.10195e+06	5.29021e+06	6.41032e+06	2	5	CytoplasmicMembrane	mgtE	Thought to be involved in Mg2+ transport. Responsible for the translocation of the substrate across the membrane.	Possible Mg2+ transport transmembrane protein MgtE	No	cell wall and cell processes	NE
P95200	Rv0392c	0	239.789	71	24	1051	22	4.2136e+07	2.61509e+07	3.24306e+07	3.18063e+07	2.83395e+07	7.66787e+07	1.21427e+08	1.14484e+08	8.14542e+07	2	1	CytoplasmicMembrane	ndhA	Transfer of electrons from NADH to the respiratory chain. The immediate electron acceptor for the enzyme is believed to be ubiquinone. Does not couple the redox reaction to proton translocation [catalytic activity: NADH + acceptor = NAD+ + reduced acceptor].	Probable membrane NADH dehydrogenase NdhA	No	intermediary metabolism and respiration	NE
P95202	Rv0394c	0	80.04	42	6	155	6	6.10047e+06	4.94898e+06	4.15217e+06	2.90936e+06	2.83004e+06	1.01499e+07	1.84966e+07	2.68691e+07	1.49476e+07	2	1	CytoplasmicMembrane	Rv0394c	Unknown	Possible secreted protein	No	cell wall and cell processes	NE
P95207	Rv0399c	0	33.201	21	7	66	7	3.37282e+06	1.81437e+06	2.73615e+06	1.72247e+06	1.58134e+06	1886133	3.1403e+06	2.83666e+06	3.07559e+06	2	0	Extracellular	lpqK	Unknown	Possible conserved lipoprotein LpqK	No	cell wall and cell processes	NE
O86335	Rv0405	0	19.937	4	7	163	6	1.42317e+06	1.20664e+06	1.23826e+06	943959	976926	1.95694e+06	1.26814e+06	1.76817e+06	944670	2	0	CytoplasmicMembrane	pks6	Polyketide synthase possibly involved in lipid synthesis.	Probable membrane bound polyketide synthase Pks6	No	lipid metabolism	NE
P9WI73	Rv0410c	0	167.665	49	26	661	26	1.70155e+07	9.55752e+06	1.72935e+07	8.62831e+06	7.16348e+06	2.15013e+07	4.90711e+07	4.35806e+07	2.62529e+07	2	0	CytoplasmicMembrane	pknG	Involved in signal transduction (via phosphorylation). Thought to regulate amino-acid uptake and stationary-phase metabolism. Phosphorylates the peptide substrate myelin basic protein (MBP) at serine residues [catalytic activity: ATP + a protein = ADP + a phosphoprotein].	Serine/threonine-protein kinase PknG (protein kinase G) (STPK G)	No	regulatory proteins	Essential
P9WIJ3	Rv0429c	0	24.719	30	3	26	3	371420	924415	443515	509910	750217	3.47178e+06	3.33989e+06	3.67611e+06	1.02008e+06	2	0	CytoplasmicMembrane	def	Removes the formyl group from the N-terminal met of newly synthesized proteins [catalytic activity: N-formyl-L-methionine + H2O = formate + L-methionine].	Probable polypeptide deformylase Def (PDF) (formylmethionine deformylase)	No	information pathways	Essential
O53726	Rv0439c	0	233.663	75	17	985	15	4.74347e+07	2.32712e+07	3.06415e+07	3.36548e+07	3.29153e+07	8.13444e+07	1.11203e+08	1.08168e+08	7.61265e+07	2	0	Unknown	Rv0439c	Function unknown; possibly involved in cellular metabolism.	Probable dehydrogenase/reductase	No	intermediary metabolism and respiration	NE
P9WKW3	Rv0441c	0	24.834	55	6	70	6	758734	375687	471543	406474	434797	690936	2395089	2.17783e+06	1.29516e+06	2	0	Unknown	Rv0441c	Unknown	Hypothetical protein	No	conserved hypotheticals	NE
I6X961	Rv0461	0	27.869	36	3	62	3	1.46034e+06	942311	1.32589e+06	179443	627443	4.8913e+06	953790	3.67855e+06	2.57298e+06	2	3	CytoplasmicMembrane	Rv0461	Unknown	Probable transmembrane protein	No	cell wall and cell processes	NE
P9WKV5	Rv0481c	0	45.968	52	7	134	7	1.92213e+06	1.7684e+06	1.42561e+06	1.53723e+06	1.61911e+06	2.52302e+06	3.59464e+06	5.96175e+06	5456051	2	0	Unknown	Rv0481c	Unknown	Hypothetical protein	No	conserved hypotheticals	NE
O33358	Rv0513	0	55.034	47	8	293	8	1.20152e+07	6.82566e+06	1.03048e+07	8.35067e+06	7.0172e+06	1.43019e+07	3.39808e+07	3.03651e+07	2.11414e+07	2	2	Unknown	Rv0513	Unknown	Possible conserved transmembrane protein	No	cell wall and cell processes	NE
O33362	Rv0517	0	12.617	8	3	83	3	1.29065e+06	730594	680498	1.2141e+06	936044	436670	3.774e+06	2.42912e+06	1.72797e+06	2	10	CytoplasmicMembrane	Rv0517	Function unknown; probably involved in cellular metabolism.	Possible membrane acyltransferase	No	intermediary metabolism and respiration	NE
O06393	Rv0529	0	56.232	21	5	179	5	3.9123e+06	2.73972e+06	2.57873e+06	1.97563e+06	1.85533e+06	5.17911e+06	9.84187e+06	9.71284e+06	7.31147e+06	2	8	CytoplasmicMembrane	ccsA	Required during cytochrome biogenesis at the step of heme attachment.	Possible cytochrome C-type biogenesis protein CcsA	No	intermediary metabolism and respiration	Essential
P9WMY1	Rv0539	0	40.996	40	8	178	8	1.58152e+07	8.48554e+06	9.92853e+06	1.2142e+06	1.4016e+06	3.6499e+06	6.35339e+06	6.44444e+06	3.68039e+06	2	0	CytoplasmicMembrane	Rv0539	Substrate (sugar) unknown [catalytic activity: NDP-sugar + dolichyl phosphate = NDP + dolichyl sugar phosphate].	Probable dolichyl-phosphate sugar synthase (dolichol-phosphate sugar synthetase) (dolichol-phosphate sugar transferase) (sugar phosphoryldolichol synthase)	No	intermediary metabolism and respiration	NE
P9WIA7	Rv0545c	0	20.181	10	4	56	4	1.62154e+06	894736	1.37886e+06	1.14256e+06	998806	1.38028e+06	2.23978e+06	1.94431e+06	1626503	2	7	CytoplasmicMembrane	pitA	Involved in low-affinity inorganic phosphate transport across the membrane. Responsible for the translocation of the substrate across the membrane.	Probable low-affinity inorganic phosphate transporter integral membrane protein PitA	No	cell wall and cell processes	NE
O53777	Rv0580c	0	156.126	79	13	1035	13	1.15018e+08	7.30744e+07	9.77377e+07	1.04126e+08	1.0196e+08	2.33902e+08	3.05931e+08	2.54257e+08	2.27333e+08	2	0	CytoplasmicMembrane	Rv0580c	Function unknown	Conserved protein	No	conserved hypotheticals	NE
P9WIQ5	Rv0631c	0	136.844	31	25	367	25	1.01371e+07	1.28575e+07	6.37045e+06	6.99709e+06	6.07742e+06	2.50971e+07	1.99996e+07	3.03447e+07	2.63019e+07	2	0	CytoplasmicMembrane	recC	Involved in homologous recombination.	Probable exonuclease V (gamma chain) RecC (exodeoxyribonuclease V gamma chain)(exodeoxyribonuclease V polypeptide)	No	information pathways	NE
P96923	Rv0633c	0	63.637	39	10	357	10	6.01617e+06	2.90578e+06	5.46023e+06	2.87989e+06	2.70117e+06	9.09858e+06	1.69488e+07	1.27094e+07	1.00367e+07	2	1	Cytoplasmic	Rv0633c	Unknown	Possible exported protein	No	cell wall and cell processes	NE
P9WQI1	Rv0647c	0	311.613	67	32	1229	32	7.39357e+07	4.61693e+07	5.03409e+07	3.76878e+07	3.7906e+07	1.0312e+08	1.67143e+08	1.70007e+08	1.28541e+08	2	0	CytoplasmicMembrane	Rv0647c	Function unknown	Conserved protein	No	conserved hypotheticals	Essential
P9WQL5	Rv0655	0	141.462	41	17	994	17	1.06808e+08	1.25706e+08	8.4966e+07	5.06974e+07	6.02739e+07	1.29812e+08	1.96477e+08	2.00829e+08	1.82349e+08	2	0	CytoplasmicMembrane	mkl	Thought to be involved in active transport of ribonucleotide across the membrane. Responsible for energy coupling to the transport system.	Possible ribonucleotide-transport ATP-binding protein ABC transporter Mkl	No	cell wall and cell processes	NE
P9WII1	Rv0659c	0	23.798	45	4	79	4	454915	353958	255524	375383	402590	1.34255e+06	969421	1506126	953221	2	0	Unknown	mazF2	Function unknown	Toxin MazF2	No	virulence, detoxification, adaptation	NE
I6XVY0	Rv0671	0	18.951	24	4	57	4	5.9772e+06	3.21465e+06	2.51047e+06	523677	145670	1.51737e+06	3.16392e+06	2.9156e+06	1.73058e+06	2	0	Unknown	lpqP	Unknown	Possible conserved lipoprotein LpqP	No	cell wall and cell processes	NE
P9WGN3	Rv0732	0	94.77	35	13	487	13	2.52229e+07	1.59819e+07	2.41593e+07	1.93533e+07	1.88796e+07	4.3811e+07	8.38479e+07	7.34948e+07	6.05194e+07	2	10	CytoplasmicMembrane	secY	Essential for protein export. Interacts with SECA|Rv3240c and SECE|Rv0638 to allow the translocation of proteins across the plasma membrane, by forming part of a channel.	Probable preprotein translocase SecY	No	cell wall and cell processes	Essential
P9WGH5	Rv0735	0	24.213	31	4	44	4	432974	300662	288595	186783	77898.4	762626	1.05922e+06	894105	596380	2	0	CytoplasmicMembrane	sigL	The sigma factor is an initiation factor that promotes attachment of the RNA polymerase to specific initiation sites and then is released.	Probable alternative RNA polymerase sigma factor SigL	No	information pathways	NE
I6WZG6	Rv0798c	0	271.678	88	26	3019	26	3.34247e+08	1.4469e+08	2.78232e+08	1.91676e+08	1.80681e+08	5.1899e+08	6.92185e+08	7.34493e+08	4.8788e+08	2	0	Unknown	cfp29	Unknown. Supposedly released from the envelope to the outside during growth.	29 KDa antigen CFP29	No	virulence, detoxification, adaptation	NE
I6Y4U9	Rv0799c	0	230.458	70	14	793	14	5.46621e+07	3.44523e+07	4.48875e+07	3.177e+07	3.67865e+07	7.5704e+07	1.41261e+08	1.31939e+08	9.89632e+07	2	0	CytoplasmicMembrane	Rv0799c	Function unknown	Conserved protein	No	conserved hypotheticals	NE
I6Y4V2	Rv0804	0	67.984	65	7	161	7	2.34948e+06	1.7916e+06	1.67834e+06	610778	704273	1.49469e+06	6.48169e+06	9.35638e+06	7.57477e+06	2	3	CytoplasmicMembrane	Rv0804	Function unknown	Conserved hypothetical protein	No	conserved hypotheticals	NE
I6WZK7	Rv0846c	0	71.851	41	11	225	11	1.60061e+07	7.50951e+06	1.04784e+07	8.27015e+06	7.48981e+06	9.71723e+06	3.22054e+07	2.57869e+07	1.50124e+07	2	0	Unknown	Rv0846c	May have multicopper oxidase activity.	Probable oxidase	No	intermediary metabolism and respiration	Essential
P9WKQ1	Rv0888	0	27.026	23	6	25	6	620716	164377	442422	330281		493672	518520	965867	190301	2	0	Unknown	Rv0888	Unknown	Probable exported protein	No	cell wall and cell processes	NE
P9WIU5	Rv0899	0	87.589	49	10	243	10	5.47841e+06	2.81464e+06	4.57407e+06	2.58943e+06	2.15753e+06	4.24639e+06	1.61653e+07	1.43669e+07	1.01097e+07	2	1	CytoplasmicMembrane	ompA	The protein behaved as a porin of low specific activity. Structural protein that may protect the integrity of the bacterium.	Outer membrane protein A OmpA	No	cell wall and cell processes	NE
P9WJ05	Rv0910	0	48.667	57	7	198	7	1.58618e+07	8.18205e+06	9.27188e+06	7499615	5.89381e+06	2.39606e+07	2.11342e+07	3.17024e+07	2.64367e+07	2	0	Unknown	Rv0910	Function unknown	Conserved hypothetical protein	No	conserved hypotheticals	NE
I6Y551	Rv0913c	0	16.181	10	4	31	4	654562	223867	535945	449685	342223	437140	1.3327e+06	1.9646e+06	1.18079e+06	2	0	Unknown	Rv0913c	Function unknown; probably involved in cellular metabolism.	Possible dioxygenase	No	intermediary metabolism and respiration	NE
I6Y946	Rv0925c	0	15.857	19	4	18	4	89301.4	683750	163328	258299	252081	700849	225194	856928	393206	2	0	Unknown	Rv0925c	Function unknown	Conserved protein	No	conserved hypotheticals	NE
P9WQK9	Rv0933	0	156.976	71	16	619	16	4.09944e+07	2.00119e+07	4.36502e+07	2.86149e+07	2.1786e+07	6.32671e+07	8.92792e+07	1.03323e+08	7.20284e+07	2	0	CytoplasmicMembrane	pstB	Involved in active transport of inorganic phosphate across the membrane (import); responsible for energy coupling to the transport system. This is one of the proteins required for binding-protein-mediated phosphate transport. Have ATP-binding ability and ATPase activity.	Phosphate-transport ATP-binding protein ABC transporter PstB	No	cell wall and cell processes	NE
P71568	Rv0941c	0	62.365	42	10	313	10	6.97365e+06	4.90344e+06	6.30856e+06	2.54158e+06	2.16323e+06	4.9294e+06	1.76749e+07	1.62307e+07	1.158e+07	2	0	CytoplasmicMembrane	Rv0941c	Function unknown	Conserved hypothetical protein	No	conserved hypotheticals	NE
P9WKM1	Rv0966c	0	57.91	62	10	301	10	7.98821e+06	4.0208e+06	5.42556e+06	4.4268e+06	3.76197e+06	7.95299e+06	1.55363e+07	17400555	1.44528e+07	2	0	Unknown	Rv0966c	Function unknown	Conserved protein	No	conserved hypotheticals	NE
P9WQK1	Rv0986	0	103.495	49	10	257	10	9.32805e+06	5.51861e+06	9.06001e+06	3.43205e+06	3.17331e+06	8.4792e+06	2.97338e+07	2.72741e+07	1.81584e+07	2	0	CytoplasmicMembrane	Rv0986	Thought to be involved in active transport of adhesion component across the membrane: involved in attachment and virulence. Responsible for energy coupling to the transport system.	Probable adhesion component transport ATP-binding protein ABC transporter	No	cell wall and cell processes	NE
O05582	Rv0999	0	58.464	51	9	245	9	8.16062e+06	3.86946e+06	5.87346e+06	2.07874e+06	1.56125e+06	3.54821e+06	1.8882e+07	1.7061e+07	1.1002e+07	2	0	Unknown	Rv0999	Unknown	Unknown protein	No	conserved hypotheticals	NE
P9WK59	Rv1016c	0	37.234	38	7	154	7	2.49194e+07	4.29417e+07	9.6997e+06	6.21044e+06	7.8285e+06	6.22647e+07	4.49773e+07	2.53963e+07	4.04119e+07	2	0	Unknown	lpqT	Unknown	Probable conserved lipoprotein LpqT	No	cell wall and cell processes	NE
P96376	Rv1024	0	17.449	18	4	78	4	1.718e+06	2.26605e+06	1.90567e+06	1.52295e+06	1.33984e+06	3.39167e+06	5.5278e+06	6208315	3.65098e+06	2	1	Cytoplasmic	Rv1024	Unknown	Possible conserved membrane protein	No	cell wall and cell processes	Essential
P9WIM7	Rv1078	0	78.471	21	5	630	5	4.89468e+07	3.86639e+07	5.83802e+07	4.3534e+07	4.58577e+07	7.46374e+07	1.48538e+08	2.22423e+08	1.16364e+08	2	3	CytoplasmicMembrane	pra	Unknown	Probable proline-rich antigen homolog Pra	No	conserved hypotheticals	NE
O53444	Rv1096	0	48.121	43	9	193	9	3.34943e+06	2.43528e+06	2.747e+06	2.54501e+06	2.25336e+06	5.35789e+06	1.09952e+07	1.11875e+07	7.49522e+06	2	1	Unknown	Rv1096	Probably involved in carbohydrate degradation. May hydrolyse the glycosidic bond between two or more carbohydrates or between a carbohydrate and a non-carbohydrate moiety.	Possible glycosyl hydrolase	No	intermediary metabolism and respiration	NE
P9WQP7	Rv1106c	0	93.365	35	10	383	10	1.637e+07	1.06641e+07	1.30563e+07	1.10923e+07	1.02203e+07	3.83145e+07	4.29578e+07	4.13274e+07	3.23847e+07	2	0	Unknown	Rv1106c	Oxidizes 3-beta-hydroxysterols using NAD+ as cofactor	3-beta-hydroxysteroid dehydrogenase	No	intermediary metabolism and respiration	NE
P9WM59	Rv1109c	0	105.329	82	10	306	10	1.19467e+07	9.12794e+06	8.38944e+06	5.6977e+06	6.15653e+06	2.07157e+07	2.10375e+07	3.00498e+07	2.44336e+07	2	0	Unknown	Rv1109c	Function unknown	Conserved protein	No	conserved hypotheticals	NE
O86351	Rv1111c	0	69.593	28	10	212	10	3.03247e+06	2.82797e+06	3.52226e+06	1.41402e+06	1.45092e+06	3.0289e+06	1.25554e+07	9.70203e+06	5.79568e+06	2	4	CytoplasmicMembrane	Rv1111c	Function unknown	Conserved hypothetical protein	No	conserved hypotheticals	Essential
O06542	Rv1142c	0	20.242	22	5	54	5	644688	754474	556542	426728	593098	839922	2.3033e+06	2.39729e+06	1.01883e+06	2	0	Unknown	echA10	Could possibly oxidize fatty acids using specific components [catalytic activity: (3S)-3-hydroxyacyl-CoA = trans-2(or 3)-enoyl-CoA + H(2)O].	Probable enoyl-CoA hydratase EchA10 (enoyl hydrase) (unsaturated acyl-CoA hydratase) (crotonase)	No	lipid metabolism	NE
O06551	Rv1153c	0	64.798	43	9	211	9	2.95457e+06	1.94214e+06	2.2863e+06	1.98756e+06	1.92809e+06	3.24947e+06	7.9134e+06	8.8106e+06	6.31828e+06	2	0	CytoplasmicMembrane	omt	Function unknown, but supposedly involved in lipid metabolism	Probable O-methyltransferase Omt	No	lipid metabolism	NE
O06562	Rv1164	0	26.16	28	7	200	5	1.36306e+06	831725	1.99032e+06	1.28411e+06	1.06593e+06	1.35086e+06	6.66888e+06	4.3921e+06	1.80635e+06	2	5	CytoplasmicMembrane	narI	Nitrate reduction [catalytic activity: nitrite + acceptor = nitrate + reduced acceptor].	Probable respiratory nitrate reductase (gamma chain) NarI	No	intermediary metabolism and respiration	NE
O05293	Rv1191	0	196.352	80	23	867	23	3.47787e+07	3.07758e+07	2.79918e+07	2.07981e+07	2.36124e+07	5.69043e+07	8.72078e+07	1.19695e+08	7.92853e+07	2	0	CytoplasmicMembrane	Rv1191	Function unknown	Conserved protein	No	conserved hypotheticals	NE
O05310	Rv1209	0	35.857	58	6	160	6	4.38459e+06	3.90367e+06	4.01919e+06	2.50289e+06	1.33028e+06	3.97569e+06	12820327	11255564	5.36517e+06	2	1	CytoplasmicMembrane	Rv1209	Function unknown	Conserved protein	No	conserved hypotheticals	NE
P9WP13	Rv1261c	0	87.415	81	12	625	12	5.20067e+07	2.96041e+07	4.06262e+07	3.74132e+07	3.11122e+07	6.72295e+07	1.15518e+08	1.13527e+08	8.38745e+07	2	0	CytoplasmicMembrane	Rv1261c	Function unknown	Conserved protein	No	conserved hypotheticals	NE
P9WQJ3	Rv1272c	0	26.695	12	6	92	6	1.29117e+06	1.03713e+06	1.08223e+06	255116	401436	718607	2.81063e+06	2.36819e+06	2.29885e+06	2	3	CytoplasmicMembrane	Rv1272c	Thought to be involved in active transport of drugs across the membrane (export): multidrugs resistance by an export mechanism. Responsible for energy coupling to the transport system and for the translocation of the substrate across the membrane.	Probable drugs-transport transmembrane ATP-binding protein ABC transporter	No	cell wall and cell processes	NE
P9WQJ1	Rv1273c	0	13.47	9	4	12	4	62842.2		54427.6					159021	117723	2	5	CytoplasmicMembrane	Rv1273c	Thought to be involved in active transport of drugs across the membrane (export): multidrugs resistance by an export mechanism. Responsible for energy coupling to the transport system and for the translocation of the substrate across the membrane.	Probable drugs-transport transmembrane ATP-binding protein ABC transporter	No	cell wall and cell processes	NE
P9WMV5	Rv1279	0	284.62	59	23	1186	23	3.73683e+07	2.06071e+07	3.97068e+07	2.3732e+07	2.07975e+07	5.47488e+07	9.72503e+07	1.06165e+08	6.20102e+07	2	0	CytoplasmicMembrane	Rv1279	Function unknown; probably involved in cellular metabolism, probably electron-transfer-linked.	Probable dehydrogenase FAD flavoprotein GMC oxidoreductase	No	intermediary metabolism and respiration	NE
P9WQJ5	Rv1281c	0	199.154	57	25	652	25	2.49775e+07	2.21625e+07	1.74724e+07	1.73355e+07	1.54075e+07	4.35901e+07	5.18486e+07	5.22732e+07	3.87751e+07	2	0	CytoplasmicMembrane	oppD	Involved in active transport of oligopeptide across the membrane (import). Responsible for energy coupling to the transport system.	Probable oligopeptide-transport ATP-binding protein ABC transporter OppD	No	cell wall and cell processes	NE
P9WPV7	Rv1304	0	70.359	29	5	311	5	3.13107e+07	4.18623e+07	2.9815e+07	2.24696e+07	2.25048e+07	5.56674e+07	1.39775e+08	8.54336e+07	8.28155e+07	2	5	CytoplasmicMembrane	atpB	Key component of the proton channel; it may play a direct role in the translocation of protons (H+) across the membrane	Probable ATP synthase a chain AtpB (protein 6)	No	intermediary metabolism and respiration	Essential
P9WPC1	Rv1331	0	32.046	68	6	80	6	2.03326e+06	856041	1.97791e+06	979124	1.07465e+06	2.18498e+06	4.27665e+06	6.07247e+06	3.44828e+06	2	0	Unknown	Rv1331	Function unknown	Conserved hypothetical protein	No	conserved hypotheticals	NE
P9WQJ7	Rv1349	0	12.858	9	3	28	3	747286	352389	319138	125346	47395.7	770050	1.11622e+06	1.262e+06	734488	2	5	CytoplasmicMembrane	irtB	Involved in iron homeostasis. Responsible for energy coupling to the transport system and for the translocation of the substrate across the membrane.	Iron-regulated transporter IrtB	No	cell wall and cell processes	Essential
P9WM01	Rv1362c	0	55.518	47	5	90	5	7.23604e+06	3.1191e+06	4.04594e+06	2.24143e+06	2.22895e+06	8.3949e+06	5.523e+06	1.47098e+07	8.7706e+06	2	1	Unknown	Rv1362c	Function unknown	Possible membrane protein	No	cell wall and cell processes	NE
P9WLZ9	Rv1363c	0	45.847	31	8	194	8	1.54278e+07	1.09276e+07	7.58742e+06	4.16745e+06	9.2966e+06	1.51134e+07	2.61011e+07	8.41494e+07	3.3279e+07	2	1	CytoplasmicMembrane	Rv1363c	Function unknown	Possible membrane protein	No	cell wall and cell processes	NE
P9WFA7	Rv1397c	0	65.531	44	6	320	6	1.4053e+07	7.59899e+06	1.79757e+07	1.00407e+07	1.1705e+07	1.56833e+07	2.50052e+07	3.58815e+07	27261927	2	0	Unknown	vapC10	Unknown	Possible toxin VapC10	No	virulence, detoxification, adaptation	NE
P9WLZ1	Rv1398c	0	41.702	67	5	126	5	1.06873e+07	1.73192e+06	6.04632e+06	3.77668e+06	3.51945e+06	5.31415e+06	1.02929e+07	1.49949e+07	5.99381e+06	2	0	Unknown	vapB10	Unknown	Possible antitoxin VapB10	No	virulence, detoxification, adaptation	NE
P9WG51	Rv1401	0	43.637	16	3	164	3	4.01344e+06	2.95646e+06	2.50821e+06	2.22289e+06	2.5776e+06	8.04734e+06	1.25088e+07	1.14595e+07	8.83167e+06	2	5	CytoplasmicMembrane	Rv1401	Unknown	Possible membrane protein	No	cell wall and cell processes	NE
O06827	Rv1431	0	100.275	30	13	261	13	4.14825e+06	3.27754e+06	2.85264e+06	3.14575e+06	3.21889e+06	9.4593e+06	1.37955e+07	1.63991e+07	9.19458e+06	2	8	CytoplasmicMembrane	Rv1431	Unknown	Conserved membrane protein	No	cell wall and cell processes	NE
O53147	Rv1455	0	73.632	51	9	172	9	2.7493e+06	1.93078e+06	1.47123e+06	1.47025e+06	1.60469e+06	4.66726e+06	6.62442e+06	8.04056e+06	6.08671e+06	2	0	CytoplasmicMembrane	Rv1455	Function unknown	Conserved protein	No	conserved hypotheticals	NE
O53150	Rv1459c	0	38.074	18	8	166	8	3.06066e+06	1.73968e+06	2.22162e+06	1.52621e+06	1.33043e+06	3.06056e+06	8.44929e+06	7.76741e+06	5.07609e+06	2	14	CytoplasmicMembrane	Rv1459c	Unknown	Possible conserved integral membrane protein	No	cell wall and cell processes	Essential
O53168	Rv1477	0	9.832	13	3	36	3	787922	569642	438881	707943	389029	908404	641026	536024	418088	2	0	Extracellular	ripA	Unknown, but supposed involvement in virulence.	Peptidoglycan hydrolase	No	virulence, detoxification, adaptation	Essential
P71787	Rv1508c	0	78.778	20	9	403	9	1.91901e+07	1.28551e+07	1.42209e+07	1.53958e+07	1.29221e+07	2.49054e+07	5.7377e+07	5.11992e+07	3.42054e+07	2	10	CytoplasmicMembrane	Rv1508c	Unknown	Probable membrane protein	No	cell wall and cell processes	NE
O06178	Rv1532c	0	25.219	47	4	42	4	621679	260821	472140	392809	294110	861612	1.33137e+06	2.19334e+06	1.27567e+06	2	0	Unknown	Rv1532c	Function unknown	Conserved hypothetical protein	No	conserved hypotheticals	NE
P9WHQ3	Rv1540	0	83.361	42	9	247	9	7.63008e+06	4.47168e+06	6.05535e+06	3.33136e+06	3.20973e+06	1.63802e+07	1.75045e+07	2.13345e+07	2.19468e+07	2	0	Unknown	Rv1540	Function unknown	Conserved hypothetical protein member of yabO/yceC/yfiI family	No	conserved hypotheticals	NE
P94978	Rv1644	0	43.081	48	7	79	7	885687	516572	806400	169741	184177	635754	1.96061e+06	3.29746e+06	1.41565e+06	2	0	CytoplasmicMembrane	tsnR	rRNA modification	Possible 23S rRNA methyltransferase TsnR	No	information pathways	NE
O06790	Rv1754c	0	66.584	31	14	113	14	542146	573291	330045	441041	434169	1.83767e+06	1.61247e+06	2.84617e+06	2.32195e+06	2	1	CytoplasmicMembrane	Rv1754c	Function unknown	Conserved protein	No	conserved hypotheticals	NE
O33178	Rv1775	0	27.79	26	5	51	5	1.34526e+06	1.08405e+06	1.26931e+06	599321	332446	1.58351e+06	3.93791e+06	3.82693e+06	2.71471e+06	2	0	CytoplasmicMembrane	Rv1775	Function unknown	Conserved hypothetical protein	No	conserved hypotheticals	NE
P9WNA5	Rv1783	0	554.667	51	57	2273	57	1.12398e+08	6.36511e+07	8.83784e+07	6.5343e+07	6.31338e+07	1.90727e+08	3.4397e+08	3.18377e+08	2.12893e+08	2	2	CytoplasmicMembrane	eccC5	Function unknown	ESX conserved component EccC5. ESX-5 type VII secretion system protein.	No	cell wall and cell processes	Essential
P9WI05	Rv1808	0	41.18	29	6	83	6	1.02535e+06	2.21002e+06	1.54743e+06	1.06525e+06	700532	2.90319e+06	5.23162e+06	6.70546e+06	4.81573e+06	2	0	Unknown	PPE32	Function unknown	PPE family protein PPE32	No	PE/PPE	NE
P9WJJ1	Rv1812c	0	80.657	53	13	278	13	4.2993e+06	2.23658e+06	2.80799e+06	2.77238e+06	2.13531e+06	6.54809e+06	1.23679e+07	1.02035e+07	6.00159e+06	2	0	CytoplasmicMembrane	Rv1812c	Function unknown; probably involved in cellular metabolism	Probable dehydrogenase	No	intermediary metabolism and respiration	NE
P9WPG5	Rv1822	0	49.621	37	7	271	7	2.10674e+07	1.09132e+07	1.80291e+07	1.46319e+07	1.63777e+07	2.59367e+07	5.4746e+07	56063244	3.86648e+07	2	5	Unknown	pgsA2	Thought to be involved in cardiolipin biosynthesis; generates cardiolipin from phosphatidylglycerol and CDP-diacylglycerol [catalytic activity: may be: phosphatidylglycerol + phosphatidylglycerol -> cardiolipin + glycerol, or: CDP-diacylglycerol + glycerol 3-phosphate = CMP + 3-(3-phosphatidyl)-glycerol 1-phosphate].	Probable CDP-diacylglycerol--glycerol-3-phosphate 3-phosphatidyltransferase PgsA2 (PGP synthase) (phosphatidylglycerophosphate synthase) (3-phosphatidyl-1'-glycerol-3'phosphate synthase)	No	lipid metabolism	Essential
P9WME7	Rv1828	0	32.355	34	8	172	8	1.35594e+07	2.65583e+07	1.56687e+07	2.83476e+06	1.78774e+06	1.68911e+07	2.00419e+07	1.99735e+07	2.49335e+07	2	0	Unknown	Rv1828	Function unknown	Conserved protein	No	conserved hypotheticals	Essential
P9WLQ9	Rv1836c	0	196.659	50	17	544	17	2.3724e+07	1.24947e+07	1.58421e+07	1.74203e+07	1.60347e+07	4.99999e+07	6.79417e+07	6.14274e+07	4.12899e+07	2	1	CytoplasmicMembrane	Rv1836c	Function unknown	Conserved protein	No	conserved hypotheticals	NE
P9WFP3	Rv1842c	0	96.708	46	15	289	15	6.64566e+06	4.11047e+06	3.80499e+06	4.72224e+06	3.64952e+06	1.81354e+07	1.62376e+07	1.78753e+07	1.66255e+07	2	4	CytoplasmicMembrane	Rv1842c	Unknown	Conserved hypothetical membrane protein	No	cell wall and cell processes	NE
P95144	Rv1871c	0	85.239	51	5	439	5	5.22964e+07	2.49288e+07	3.76709e+07	2.85088e+07	2.3997e+07	4.54392e+07	9.7361e+07	1.29976e+08	9.03161e+07	2	0	Unknown	Rv1871c	Function unknown	Conserved protein	No	conserved hypotheticals	NE
O07748	Rv1883c	0	27.825	42	5	124	5	1.65671e+06	1.21087e+06	1.4099e+06	612876	393979	1.36384e+06	5.27258e+06	6.07331e+06	3.37597e+06	2	0	Extracellular	Rv1883c	Function unknown	Conserved hypothetical protein	No	conserved hypotheticals	NE
P9WQP1	Rv1886c	0	40.512	21	5	286	4	286469	2.33866e+06	876177	197652	301220	1.74103e+06	2.87239e+06	2.92946e+06	2.72899e+06	2	0	Extracellular	fbpB	Involved in cell wall mycoloylation. Proteins of the antigen 85 complex are responsible for the high affinity of mycobacteria to fibronectin. Possesses a mycolyltransferase activity required for the biogenesis of trehalose dimycolate (cord factor), a dominant structure necessary for maintaining cell wall integrity.	Secreted antigen 85-B FbpB (85B) (antigen 85 complex B) (mycolyl transferase 85B) (fibronectin-binding protein B) (extracellular alpha-antigen)	No	lipid metabolism	NE
P95291	Rv1922	0	28.43	19	7	104	7	4.44738e+06	2.08146e+06	6.87555e+06	2.29951e+06	2.30906e+06	8.89168e+06	1.17282e+07	1.42574e+07	6.17369e+06	2	0	Extracellular	Rv1922	Unknown	Probable conserved lipoprotein	No	cell wall and cell processes	NE
P95289	Rv1924c	0	30.752	31	4	235	4	7.24793e+06	5.10577e+06	6.56805e+06	6.18183e+06	5.70793e+06	1.09482e+07	1.84749e+07	1.34279e+07	1.47269e+07	2	3	CytoplasmicMembrane	Rv1924c	Unknown	Unknown protein	No	conserved hypotheticals	NE
P95285	Rv1929c	0	38.884	39	7	181	7	2.45671e+06	1.25847e+06	2.23767e+06	1.30111e+06	1.22937e+06	2.46628e+06	5.9814e+06	8.10711e+06	4.12789e+06	2	0	Unknown	Rv1929c	Function unknown	Conserved hypothetical protein	No	conserved hypotheticals	NE
P9WLP5	Rv1993c	0	59.782	90	9	321	9	2.25878e+07	1.43407e+07	2.07353e+07	1.85934e+07	1.33307e+07	4.28707e+07	2.67144e+07	3.62777e+07	2.70465e+07	2	1	Cytoplasmic	Rv1993c	Function unknown	Conserved protein	No	conserved hypotheticals	NE
O53486	Rv2042c	0	134.778	72	17	572	17	1.48206e+07	8.27182e+06	1.29331e+07	1.06482e+07	8.86974e+06	2.79528e+07	3.7109e+07	4.31921e+07	2.72325e+07	2	0	Unknown	Rv2042c	Unknown	Conserved protein	No	conserved hypotheticals	NE
O53488	Rv2045c	0	121.071	38	16	475	16	1.2728e+07	5.47483e+06	1.25344e+07	5.74492e+06	5.67863e+06	1.59311e+07	3.09041e+07	3.19089e+07	2.4602e+07	2	0	CytoplasmicMembrane	lipT	Converts unknown esters to corresponding free acid and alcohol	Carboxylesterase LipT	No	intermediary metabolism and respiration	NE
I6XD69	Rv2048c	0	1186.57	56	123	3943	119	1.86846e+08	6.11026e+07	1.50927e+08	7.30266e+07	6.59409e+07	1.87937e+08	3.45495e+08	3.22123e+08	1.7792e+08	2	0	CytoplasmicMembrane	pks12	Involved in biosynthesis of mannosyl-beta-1-phosphomycoketide (MPM)	Polyketide synthase Pks12	No	lipid metabolism	Essential
O86340	Rv2061c	0	132.386	81	11	363	11	4.88694e+07	2.63238e+07	3.47124e+07	3.35312e+07	3.22532e+07	1.12599e+08	1.39515e+08	1.01721e+08	1.0562e+08	2	0	Unknown	Rv2061c	Unknown	Conserved protein	No	conserved hypotheticals	NE
P9WLL9	Rv2067c	0	20.973	17	4	26	4	565665	181583	65542.1	410963	226838	1.75405e+06	652427	842059	1.04742e+06	2	0	Extracellular	Rv2067c	Unknown	Conserved protein	No	conserved hypotheticals	NE
P9WK77	Rv2080	0	38.767	40	4	60	4	1.44137e+06	328092	1.52001e+06	150862	321081	1.10869e+06	2.28147e+06	3.74626e+06	1.63372e+06	2	0	Unknown	lppJ	Unknown	Lipoprotein LppJ	No	cell wall and cell processes	NE
P9WI67	Rv2088	0	125.278	44	16	335	16	7.0708e+06	7.94022e+06	5.20535e+06	2.05286e+06	5.44459e+06	5.21906e+06	2.36298e+07	1.6392e+07	1.91368e+07	2	1	CytoplasmicMembrane	pknJ	Involved in signal transduction (via phosphorylation). Can phosphorylate the peptide substrate myelin basic protein (MBP). [catalytic activity: ATP + a protein = ADP + a phosphoprotein].	Transmembrane serine/threonine-protein kinase J PknJ (protein kinase J) (STPK J)	No	regulatory proteins	NE
O53500	Rv2102	0	49.538	42	9	199	9	4.60089e+06	3.00945e+06	3.3172e+06	1544093	1.19579e+06	1.99074e+06	7.16972e+06	4.82542e+06	3.13929e+06	2	0	Unknown	Rv2102	Unknown	Conserved hypothetical protein	No	conserved hypotheticals	NE
O33248	Rv2113	0	78.274	31	8	279	8	2.09824e+07	3.71241e+07	2.10855e+07	1.46597e+07	1.85618e+07	2.79372e+07	4.23244e+07	2.75542e+07	4.01463e+07	2	8	CytoplasmicMembrane	Rv2113	Unknown	Probable integral membrane protein	No	cell wall and cell processes	NE
P9WK75	Rv2116	0	23.236	45	5	88	5	3.44653e+06	1.38445e+06	1.94141e+06	606274	163797	3.50289e+06	6.26618e+06	6.57806e+06	3.32353e+06	2	0	CytoplasmicMembrane	lppK	Unknown	Conserved lipoprotein LppK	No	cell wall and cell processes	NE
O33255	Rv2120c	0	31.22	31	3	60	3	3.77527e+06	2.91802e+06	3.15544e+06	2.88085e+06	2.32437e+06	3.91848e+06	1.02229e+07	7.97177e+06	6.65007e+06	2	4	Cytoplasmic	Rv2120c	Unknown	Probable conserved integral membrane protein	No	cell wall and cell processes	NE
P9WQM9	Rv2127	0	58.416	17	6	286	5	8.63105e+06	3.94754e+06	6.2383e+06	5.56472e+06	4.56336e+06	1.16078e+07	2.09091e+07	1.84902e+07	1.26136e+07	2	12	CytoplasmicMembrane	ansP1	Involved in L-asparagine transport.	L-asparagine permease AnsP1	No	cell wall and cell processes	NE
O06218	Rv2159c	0	421.86	72	26	2985	26	3.22236e+08	2.56868e+08	2.3723e+08	1.71108e+08	1.50657e+08	3.7683e+08	6.88509e+08	8.34622e+08	6.6747e+08	2	0	Unknown	Rv2159c	Unknown	Conserved protein	No	conserved hypotheticals	NE
O53505	Rv2171	0	38.902	30	5	159	5	5.71734e+06	2.75897e+06	3.9051e+06	2.82316e+06	4.04559e+06	5.7558e+06	1.46971e+07	1.33181e+07	1.1128e+07	2	1	Cytoplasmic	lppM	Unknown	Probable conserved lipoprotein LppM	No	cell wall and cell processes	NE
O53508	Rv2174	0	41.856	18	7	162	7	2.92664e+06	1.6657e+06	2.48897e+06	1.88804e+06	1.67551e+06	4.56535e+06	6.1536e+06	6.66633e+06	4.50401e+06	2	14	CytoplasmicMembrane	mptA	Mannosyltransferase, likely involved in the biosynthesis of lipomannan (LM)	Alpha(1->6)mannosyltransferase. Possible conserved integral membrane protein.	No	cell wall and cell processes	Essential
P9WMZ3	Rv2188c	0	138.872	69	21	416	21	1.06946e+07	7.84802e+06	1.09191e+07	9.30451e+06	9.69479e+06	2.18758e+07	3.35758e+07	2.94382e+07	2.28437e+07	2	0	Unknown	pimB	Involved in lipoarabinomannan (lam) biosynthesis	Mannosyltransferase PimB	No	lipid metabolism	Essential
P9WP37	Rv2196	0	156.746	39	18	851	18	6.65715e+07	4.28303e+07	5.585e+07	3.6467e+07	3.85906e+07	9.57656e+07	1.01876e+08	8.08222e+07	5.90893e+07	2	9	CytoplasmicMembrane	qcrB	Respiration	Probable ubiquinol-cytochrome C reductase QcrB (cytochrome B subunit)	No	intermediary metabolism and respiration	Essential
P9WJT1	Rv2198c	0	128.524	49	10	235	10	8.66757e+06	4.76059e+06	6.18323e+06	5.59588e+06	2.758e+06	1.19803e+07	2.31607e+07	1.95469e+07	1.22623e+07	2	1	CytoplasmicMembrane	mmpS3	Unknown	Probable conserved membrane protein MmpS3	No	cell wall and cell processes	Essential
P9WP69	Rv2200c	0	189.715	44	19	1084	19	1.20492e+08	6.87027e+07	1.01292e+08	5.71875e+07	6.03086e+07	1.67393e+08	3.14068e+08	2.44574e+08	1.44977e+08	2	3	Unknown	ctaC	Involved in aerobic respiration. Subunit I and II form the functional core of the enzyme complex. Electrons originating in cytochrome C are transferred via heme a and Cu(A) to the binuclear center formed by heme A3 and Cu(B).	Probable transmembrane cytochrome C oxidase (subunit II) CtaC	No	intermediary metabolism and respiration	Essential
P9WLI7	Rv2203	0	55.261	30	7	278	7	1.59612e+07	1.09951e+07	1.22658e+07	9.09917e+06	7.05056e+06	2.11661e+07	4.76422e+07	4.7692e+07	3.61512e+07	2	1	Unknown	Rv2203	Unknown	Possible conserved membrane protein	No	cell wall and cell processes	NE
P9WP85	Rv2207	0	16.115	16	4	32	4	434481	658008	258460	664090	390819	2.58518e+06	1.26192e+06	935974	1.11132e+06	2	0	Unknown	cobT	Involved in cobalamin biosynthesis	Probable nicotinate-nucleotide-dimethylbenzimidazol phosphoribosyltransferase CobT	No	intermediary metabolism and respiration	NE
P9WGA7	Rv2235	0	55.228	45	8	211	8	2.79479e+06	1.44961e+06	2.43314e+06	1.45044e+06	1.23942e+06	3.17519e+06	7.54924e+06	6.28173e+06	4.2674e+06	2	3	CytoplasmicMembrane	Rv2235	Function unknown: may be involved in the ability to survive in macrophages.	Probable conserved transmembrane protein	No	cell wall and cell processes	Essential
P9WLG7	Rv2240c	0	29.136	17	3	98	3	1.7141e+06	806391			310363		5.51788e+06	5.89004e+06	2.67269e+06	2	1	Cytoplasmic	Rv2240c	Unknown	Unknown protein	No	conserved hypotheticals	NE
P9WPG9	Rv2289	0	59.626	32	8	459	8	3.54562e+07	2.52321e+07	3.42804e+07	7.09952e+06	6.59806e+06	1.10686e+07	1.06362e+08	1.09633e+08	7.84623e+07	2	0	CytoplasmicMembrane	cdh	Involved in phospholipid biosynthesis [catalytic activity: CDP-diacylglycerol + H(2)O = CMP + phosphatidate].	Probable CDP-diacylglycerol pyrophosphatase Cdh (CDP-diacylglycerol diphosphatase) (CDP-diacylglycerol phosphatidylhydrolase)	No	lipid metabolism	NE
P9WMS3	Rv2296	0	253.752	80	23	1666	23	1.15819e+08	8.24778e+07	1.04355e+08	1.30553e+08	1.13438e+08	2.43749e+08	3.62572e+08	3.73978e+08	2.77954e+08	2	0	Unknown	Rv2296	Converts haloalkanes to corresponding alcohol and halides [catalytic activity: 1-haloalkane + H2O = a primary alcohol + halide].	Probable haloalkane dehalogenase	No	intermediary metabolism and respiration	NE
P9WN85	Rv2359	0	29.772	38	4	88	4	740956	912848	561062	662166	802408	2.42493e+06	2.60523e+06	2.03798e+06	1.96907e+06	2	0	Unknown	zur	Acts as a global negative controlling element, employing Zn(2+) as a cofactor to bind the operator of the repressed genes.	Probable zinc uptake regulation protein Zur	No	regulatory proteins	NE
O05828	Rv2370c	0	38.377	26	9	119	8	6.24008e+06	5.02724e+06	7.04454e+06	4.20717e+06	5.3872e+06	1.24175e+07	1.91969e+07	1.98736e+07	1.50609e+07	2	0	Unknown	Rv2370c	Function unknown	Conserved hypothetical protein	No	conserved hypotheticals	NE
P71740	Rv2403c	0	34.425	22	4	92	4	2.42641e+07	6.43809e+06	2.30583e+07	3.95974e+06	3.95636e+06	3.26511e+07	3.52701e+07	4.06364e+07	3.56352e+07	2	0	Unknown	lppR	Unknown	Probable conserved lipoprotein LppR	No	cell wall and cell processes	NE
P9WH41	Rv2412	0	17.741	24	4	118	4	2.02971e+07	6.30071e+06	2.55139e+07	7.04534e+06	5.62927e+06	1.38082e+07	1.93856e+07	2.06058e+07	1.90379e+07	2	0	CytoplasmicMembrane	rpsT	Involved in translation mechanisms. Binds directly to 16S ribosomal RNA.	30S ribosomal protein S20 RpsT	No	information pathways	NE
P71730	Rv2413c	0	81.674	57	14	223	14	1.86288e+07	2.81765e+07	1.31787e+07	9.32964e+06	1.97533e+07	6.36815e+07	8.33868e+07	65923730	7.57196e+07	2	0	CytoplasmicMembrane	Rv2413c	Function unknown	Conserved hypothetical protein	No	conserved hypotheticals	Essential
P9WHU9	Rv2439c	0	155.776	47	13	505	13	2.79553e+07	1.50249e+07	1.99381e+07	1.62319e+07	1.58452e+07	3.57023e+07	6.21657e+07	6.39073e+07	4.20642e+07	2	0	Unknown	proB	Involved in proline biosynthesis pathway (at the first step). Catalyzes the transfer of a phosphate group to glutamate to form glutamate 5-phosphate which rapidly cyclizes to 5-oxoproline [catalytic activity: ATP + L-glutamate = ADP + L-glutamate 5- phosphate].	Probable glutamate 5-kinase protein ProB (gamma-glutamyl kinase) (GK)	No	intermediary metabolism and respiration	NE
P9WLA7	Rv2468c	0	90.641	57	4	206	4	2.65458e+07	1.93877e+07	1.57514e+07	8.18318e+06	9.18997e+06	2.66007e+07	1.95179e+07	1.99811e+07	1.33935e+07	2	0	Unknown	Rv2468c	Function unknown	Conserved protein	No	conserved hypotheticals	NE
I6YDM0	Rv2516c	0	89.905	61	11	202	11	3.04991e+06	2.39439e+06	2.3835e+06	1208412	1.47714e+06	2.70708e+06	7.57728e+06	7.19084e+06	5.09623e+06	2	0	CytoplasmicMembrane	Rv2516c	Unknown	Hypothetical protein	No	conserved hypotheticals	Essential
P95024	Rv2529	0	76.608	31	14	369	14	1.09124e+07	8.20413e+06	1.41238e+07	5.28683e+06	5.72742e+06	1.56839e+07	2.20794e+07	3.11823e+07	2.67157e+07	2	0	Unknown	Rv2529	Unknown	Hypothetical protein	No	conserved hypotheticals	NE
P95021	Rv2532c	0	20.923	40	4	69	4	1143249	997893	1.41383e+06	1.12688e+06	969843	1.80471e+06	4.8238e+06	4.34871e+06	3.27426e+06	2	2	Cytoplasmic	Rv2532c	Unknown	Hypothetical protein	No	conserved hypotheticals	NE
P95017	Rv2536	0	98.326	44	8	509	8	1.8693e+07	1.42267e+07	1.48234e+07	1.76906e+07	1.47308e+07	3.80841e+07	5.42457e+07	5.20912e+07	4.01586e+07	2	3	CytoplasmicMembrane	Rv2536	Unknown	Probable conserved transmembrane protein	No	cell wall and cell processes	NE
P9WPY3	Rv2539c	0	34.954	55	7	108	7	1.87973e+06	620235	1.56467e+06	490395	365722	1.41378e+06	4.77295e+06	5.63247e+06	3.90251e+06	2	0	Extracellular	aroK	Involved at the fifth step in the biosynthesis of chorismate within the biosynthesis of aromatic amino acids (the shikimate pathway) [catalytic activity: ATP + shikimate = ADP + shikimate 3-phosphate].	Shikimate kinase AroK (SK)	No	intermediary metabolism and respiration	Essential
P9WG15	Rv2563	0	170.046	57	15	621	13	3.04436e+07	1.97756e+07	2.37362e+07	1.65662e+07	1.46973e+07	4.80863e+07	8.07045e+07	8.03173e+07	5.62635e+07	2	4	Cytoplasmic	Rv2563	Thought to be involved in active transport of glutamine across the membrane (import). Responsible for the translocation of the substrate across the membrane.	Probable glutamine-transport transmembrane protein ABC transporter	No	cell wall and cell processes	NE
P9WL87	Rv2574	0	50.672	69	8	240	8	1.23458e+07	5.88265e+06	8.93495e+06	5.8911e+06	4.59707e+06	1.52323e+07	3.0514e+07	2.43983e+07	1.52485e+07	2	0	CytoplasmicMembrane	Rv2574	Function unknown	Conserved protein	No	conserved hypotheticals	NE
P9WHW1	Rv2582	0	101.555	34	6	246	6	3.50147e+07	1.67302e+07	2.14819e+07	1.738e+07	1.15619e+07	4.70084e+07	7.15825e+07	6.67777e+07	5.4302e+07	2	1	Cytoplasmic	ppiB	PPIases accelerate the folding of proteins [catalytic activity: cis-trans isomerization of proline imidic peptide bonds inoligopeptides].	Probable peptidyl-prolyl cis-trans isomerase B PpiB (cyclophilin) (PPIase) (rotamase) (peptidylprolyl isomerase)	No	information pathways	NE
P9WL73	Rv2597	0	66.766	50	9	184	9	6.51627e+06	2.7972e+06	4.33714e+06	3.57412e+06	4.4544e+06	1.19857e+07	1.61592e+07	1.56935e+07	1.39437e+07	2	1	Unknown	Rv2597	Unknown	Probable membrane protein	No	cell wall and cell processes	NE
P9WP07	Rv2637	0	11.445	14	3	86	3	1.24132e+06	814708	856137	916255	606133	2.39548e+06	3.72538e+06	3.87908e+06	2.77191e+06	2	5	CytoplasmicMembrane	dedA	Unknown	Possible transmembrane protein DedA	No	cell wall and cell processes	NE
I6YA03	Rv2679	0	14.259	20	4	45	4	537462	497599	404732	428291	479343	533736	1.00309e+06	1.52869e+06	1.17542e+06	2	0	Unknown	echA15	Could possibly oxidize fatty acids using specific components [catalytic activity: (3S)-3-hydroxyacyl-CoA = trans-2(or 3)-enoyl-CoA + H(2)O].	Probable enoyl-CoA hydratase EchA15 (enoyl hydrase) (unsaturated acyl-CoA hydratase) (crotonase)	No	lipid metabolism	NE
P9WNS3	Rv2682c	0	246.079	71	31	846	31	3.12146e+07	2.04202e+07	2.68592e+07	1.94768e+07	1.79773e+07	3.52716e+07	6.80224e+07	7.60361e+07	6.40577e+07	2	0	CytoplasmicMembrane	dxs1	Involved in the deoxyxylulose-5-phosphate pathway (DXP) of isoprenoidbiosynthesis (at the first step), and in the biosynthetic pathway to thiamine and pyridoxol (at the first step). Catalyzes the acyloin condensation reaction between atoms 2 and 3 of pyruvate and glyceraldehyde 3-phosphate to yield 1-deoxy-D-xylulose-5-phosphate (DXP).	Probable 1-deoxy-D-xylulose 5-phosphate synthase Dxs1 (1-deoxyxylulose-5-phosphate synthase) (DXP synthase) (DXPS)	No	intermediary metabolism and respiration	Essential
P9WNS5	Rv2697c	0	14.887	27	3	50	3	224112	230659	228097	293733	344785	672730	683511	890206	779049	2	0	CytoplasmicMembrane	dut	Involved in biosynthesis of thymidylate. This enzyme is involved in nucleotide metabolism: it produces dUMP, the immediate precursor of thymidine nucleotides and it decreases the intracellular concentration of dUTP so that uracil cannot be incorporated into DNA [catalytic activity: dUTP + H(2)O = dUMP + pyrophosphate].	Probable deoxyuridine 5'-triphosphate nucleotidohydrolase Dut (dUTPase) (dUTP pyrophosphatase) (deoxyuridine 5'-triphosphatase) (dUTP diphosphatase) (deoxyuridine-triphosphatase)	No	intermediary metabolism and respiration	Essential
I6XF52	Rv2721c	0	320.688	58	26	979	26	4.98815e+07	3.43772e+07	4.01224e+07	2.40207e+07	2.23271e+07	5.77043e+07	1.34089e+08	1.37064e+08	7.7628e+07	2	1	CytoplasmicMembrane	Rv2721c	Unknown	Possible conserved transmembrane alanine and glycine rich protein	No	cell wall and cell processes	NE
O33282	Rv2739c	0	136.656	63	13	325	13	7.20619e+06	3.60834e+06	5.13078e+06	2.86027e+06	2.5041e+06	9.04211e+06	2.01752e+07	1.78205e+07	1.40374e+07	2	0	Unknown	Rv2739c	Function unknown; probably involved in cellular metabolism.	Possible alanine rich transferase	No	intermediary metabolism and respiration	NE
P9WPG3	Rv2746c	0	17.894	19	3	55	3	874009	483574	285600	132980	204053	656187	1.74046e+06	997206	865347	2	4	CytoplasmicMembrane	pgsA3	Involved in acidic phospholipid biosynthesis. This protein probably catalyzes the committed step to the synthesis of the acidic phospholipids [catalytic activity: CDP-diacylglycerol + glycerol-3-phosphate = CMP + 3-(3-phosphatidyl)-glycerol 1-phosphate].	Probable PGP synthase PgsA3 (CDP-diacylglycerol--glycerol-3-phosphate 3- phosphatidyltransferase) (phosphatidylglycerophosphate synthase)	No	lipid metabolism	Essential
P9WP25	Rv2753c	0	23.021	30	7	51	7	475922	1.26623e+06	1.03505e+06	463077	414069	926212	2.6739e+06	2.95859e+06	2.31507e+06	2	0	CytoplasmicMembrane	dapA	Involved in biosynthesis of diaminopimelate and lysine from aspartate semialdehyde (at the first step) [catalytic activity: L-aspartate 4-semialdehyde + pyruvate = dihydrodipicolinate + 2 H(2)O].	Probable dihydrodipicolinate synthase DapA (DHDPS) (dihydrodipicolinate synthetase)	No	intermediary metabolism and respiration	Essential
I6YEB1	Rv2761c	0	12.33	15	5	22	5	1.28845e+06	678547	702389	751882	815988	3.63276e+06	1.79076e+06	1.95394e+06	3.11575e+06	2	0	CytoplasmicMembrane	hsdS	Implicated in restriction/modification of DNA. Component of type I restriction/modification system. It is thought that the M and S subunits together form a methyltransferase (MTASE) that methylates two adenine residues in complementary strands of bipartite DNA recognition sequence.	Possible type I restriction/modification system specificity determinant HsdS (S protein)	No	information pathways	NE
I6YA75	Rv2772c	0	34.146	46	7	168	7	3.59813e+06	1.87729e+06	3.33964e+06	1.70873e+06	1.40881e+06	3.19392e+06	8.97503e+06	7.59186e+06	5.69289e+06	2	2	Cytoplasmic	Rv2772c	Unknown	Probable conserved transmembrane protein	No	cell wall and cell processes	NE
I6Y1P2	Rv2778c	0	20.365	29	6	226	6	2.36414e+07	1.49696e+07	2.23936e+07	1.8915e+07	1.53069e+07	3.82876e+07	7.96165e+07	6.67796e+07	3.97752e+07	2	0	CytoplasmicMembrane	Rv2778c	Function unknown	Conserved protein	No	conserved hypotheticals	NE
P9WKK1	Rv2839c	0	475.942	58	35	1791	35	1.58827e+08	1.08207e+08	1.09907e+08	1.14139e+08	1.10606e+08	2.77536e+08	2.83129e+08	3.72751e+08	2.72384e+08	2	0	CytoplasmicMembrane	infB	If-2, one of the essential components for the initiation of protein synthesis in vitro, protects formylmethionyl-tRNA from spontaneous hydrolysis and promotes its binding to the 30S ribosomal subunits. It is also involved in the hydrolysis of GTP during the formation of the 70S ribosomal complex.	Probable translation initiation factor if-2 InfB	No	information pathways	Essential
I6XFF7	Rv2840c	0	23.708	42	3	39	3	968804	445198	785866	759458	591117	2.41518e+06	2.82027e+06	2.14669e+06	1.02038e+06	2	0	Unknown	Rv2840c	Function unknown	Conserved hypothetical protein	No	conserved hypotheticals	NE
P9WH17	Rv2842c	0	82.095	64	9	300	9	8.25285e+06	7.53231e+06	1.05569e+07	3.70294e+06	3.21965e+06	8.17348e+06	1.73704e+07	2.18348e+07	1.71332e+07	2	0	CytoplasmicMembrane	Rv2842c	Function unknown	Conserved protein	No	conserved hypotheticals	NE
P9WJY5	Rv2846c	0	46.956	15	6	166	6	3.95669e+06	3.92157e+06	3.54234e+06	2.04683e+06	2.31107e+06	3.94648e+06	1.18564e+07	9.43543e+06	6.13543e+06	2	14	Cytoplasmic	efpA	Thought to be involved in transport of undetermined substrate (possibly drug) across the membrane (export): so responsible for the translocation of the substrate across the membrane.	Possible integral membrane efflux protein EfpA	No	cell wall and cell processes	Essential
P9WNF3	Rv2873	0	68.962	35	5	166	5	1.12596e+07	4.80668e+06	3.67003e+06	3.92106e+06	3.73101e+06	1.24398e+07	2.07333e+07	2.19167e+07	10616337	2	0	Unknown	mpt83	Not really known.	Cell surface lipoprotein Mpt83 (lipoprotein P23)	No	cell wall and cell processes	NE
P9WL35	Rv2886c	0	13.491	13	3	58	3	425946	354313	546864	491262	408852	674494	990583	1.29393e+06	692545	2	0	Unknown	Rv2886c	Prevents the cointegration of foreign DNA before integration into the chromosome.	Probable resolvase	No	insertion seqs and phages	NE
P9WQ95	Rv2888c	0	297.832	74	22	1171	22	7.0546e+07	3.73506e+07	5.0894e+07	4.37973e+07	4.09175e+07	1.15588e+08	1.75742e+08	168550121	1.21925e+08	2	0	CytoplasmicMembrane	amiC	Hydrolyzes a monocarboxylic acid amide and generates a monocarboxylate [catalytic activity: a monocarboxylic acid amide + H(2)O = a monocarboxylate + NH(3)].	Probable amidase AmiC (aminohydrolase)	No	intermediary metabolism and respiration	NE
P9WH39	Rv2890c	0	218.936	53	18	1437	18	1.59618e+08	1.16395e+08	1.37802e+08	1.32359e+08	1.12878e+08	2.60329e+08	3.07783e+08	3.49616e+08	2.40815e+08	2	0	Unknown	rpsB	Involved in translation mechanism.	30S ribosomal protein S2 RpsB	No	information pathways	Essential
P9WH01	Rv2902c	0	48.554	43	9	141	9	2.79733e+06	820576	1.55124e+06	640272	674269	2.9999e+06	4.26907e+06	4.37968e+06	4.45398e+06	2	0	Unknown	rnhB	Degrades the ribonucleotide moiety on RNA-DNA hybrid molecules [catalytic activity: endonucleolytic cleavage to 5'- phosphomonoester].	Probable ribonuclease HII protein RnhB (RNase HII)	No	information pathways	NE
P9WGD7	Rv2916c	0	353.966	65	26	1409	26	8.18035e+07	4.82361e+07	5.38917e+07	4.13557e+07	4.17237e+07	1.62789e+08	2.52905e+08	2.41005e+08	1.74687e+08	2	0	Unknown	ffh	Necessary for efficient export of extra-cytoplasmic proteins. Binds to the signal sequence when it emerges from the ribosomes.	Probable signal recognition particle protein Ffh (fifty-four homolog) (SRP protein)	No	cell wall and cell processes	Essential
P95115	Rv2980	0	15.814	29	4	52	4	657407	563318	832323	406683	414839	708056	1.86107e+06	2.46327e+06	1.77833e+06	2	1	Cytoplasmic	Rv2980	Unknown	Possible conserved secreted protein	No	cell wall and cell processes	NE
O53238	Rv2989	0	60.462	48	10	194	10	4.8197e+06	2.72703e+06	4.67169e+06	3.2213e+06	3.28463e+06	8.57674e+06	1.01118e+07	1.09461e+07	9.52833e+06	2	0	CytoplasmicMembrane	Rv2989	Involved in transcriptional mechanism.	Probable transcriptional regulatory protein	No	regulatory proteins	NE
P9WJW7	Rv2994	0	19.189	13	5	105	5	2.14842e+06	1.13959e+06	1.45098e+06	1.37575e+06	1.68473e+06	2.06544e+06	4.34934e+06	4.27214e+06	2.73268e+06	2	10	CytoplasmicMembrane	Rv2994	Unknown; COULB be involved in efflux system (possibly drug).	Probable conserved integral membrane protein	No	cell wall and cell processes	NE
I6YAV3	Rv3005c	0	39.76	34	6	188	6	5.4787e+06	4.07407e+06	5.52918e+06	4.6879e+06	3.695e+06	8.10384e+06	1.65246e+07	1.78261e+07	1.00013e+07	2	4	Cytoplasmic	Rv3005c	Function unknown	Conserved hypothetical protein	No	conserved hypotheticals	NE
O53281	Rv3034c	0	65.498	42	13	372	13	7.41532e+06	2.74605e+06	5.53158e+06	3.31136e+06	2.90278e+06	5.41877e+06	1.81255e+07	1.80805e+07	1.30767e+07	2	0	CytoplasmicMembrane	Rv3034c	Function unknown; possibly involved in cellular metabolism.	Possible transferase	No	intermediary metabolism and respiration	Essential
P9WP71	Rv3043c	0	117.262	14	7	698	7	2.57387e+07	1.4696e+07	2.02263e+07	1.7924e+07	1.92752e+07	4.43634e+07	6.88388e+07	5.22668e+07	3.71699e+07	2	12	Unknown	ctaD	Cytochrome C oxidase is the component of the respiratory chain that catalyzes the reduction of oxygen to water. Subunits 1-3 form the functional core of the enzyme complex. CO I is the catalytic subunit of the enzyme. Electrons originating in cytochrome C are transferred via the copper a center of subunit 2 and heme a of subunit 1 to the bimetallic center formed by heme A3 and copper B [catalytic…	Probable cytochrome C oxidase polypeptide I CtaD (cytochrome AA3 subunit 1)	No	intermediary metabolism and respiration	Essential
I6X666	Rv3076	0	21.199	25	5	146	5	1.09206e+07	1.49139e+07	7.81852e+06	3.16823e+06	3.53576e+06	9.69742e+06	1.77538e+07	1.66668e+07	1.78978e+07	2	0	CytoplasmicMembrane	Rv3076	Function unknown	Conserved hypothetical protein	No	conserved hypotheticals	NE
O05779	Rv3102c	0	224.871	74	15	1156	15	5.74668e+07	3.19631e+07	3.77199e+07	3.78338e+07	3.35029e+07	8.51402e+07	1.38593e+08	1.57926e+08	1.0548e+08	2	0	CytoplasmicMembrane	ftsE	Involved in growth. Thought to be involved in active transport of septation component across the membrane. Responsible for energy coupling to the transport system. Is coded in an operon essential for cell division.	Putative cell division ATP-binding protein FtsE (septation component-transport ATP-binding protein ABC transporter)	No	cell wall and cell processes	Essential
P9WL07	Rv3127	0	90.23	48	13	164	13	1.75627e+06	3.40034e+06	1.45014e+06	500253	493493	1.74207e+06	1.53441e+07	3.38389e+06	2.25398e+06	2	0	CytoplasmicMembrane	Rv3127	Function unknown	Conserved protein	No	conserved hypotheticals	NE
P9WIZ7	Rv3131	0	53.376	36	9	61	9	1.45256e+06	2.55619e+06	1.88307e+06	1.94107e+06	633586	2.80958e+06	1.02691e+07	2.69127e+06	2.07755e+06	2	0	CytoplasmicMembrane	Rv3131	Function unknown	Conserved protein	No	conserved hypotheticals	NE
P9WHY3	Rv3136	0	35.453	15	4	67	4	1.82255e+06	756107	685325	705510	602656	3.1366e+06	1.98898e+06	3.41362e+06	1.63132e+06	2	0	CytoplasmicMembrane	PPE51	Function unknown	PPE family protein PPE51	No	PE/PPE	NE
P9WGL7	Rv3143	0	43.261	64	6	172	6	7.72065e+06	6.09942e+06	4.56868e+06	3.85992e+06	4.97831e+06	1.63764e+07	2.07494e+07	1.85246e+07	1.57962e+07	2	0	Unknown	Rv3143	Unknown, but could be involved in regulatory mechanism	Probable response regulator	No	regulatory proteins	NE
P9WIX1	Rv3152	0	33.842	21	6	152	6	7.21931e+06	5.31224e+06	5.92914e+06	3.64516e+06	2.73236e+06	8.39588e+06	2.29987e+07	2.45263e+07	1.32427e+07	2	9	CytoplasmicMembrane	nuoH	Involved in aerobic|anaerobic respiration [catalytic activity: NADH + ubiquinone = NAD(+) + ubiquinol].	Probable NADH dehydrogenase I (chain H) NuoH (NADH-ubiquinone oxidoreductase chain H)	No	intermediary metabolism and respiration	NE
P9WJG9	Rv3153	0	101.845	56	10	377	10	1.09751e+07	7.29186e+06	9.12343e+06	3.33956e+06	3.60775e+06	6.85516e+06	3.54703e+07	3.61683e+07	2.37056e+07	2	0	Unknown	nuoI	Involved in aerobic|anaerobic respiration [catalytic activity: NADH + ubiquinone = NAD(+) + ubiquinol].	Probable NADH dehydrogenase I (chain I) NuoI (NADH-ubiquinone oxidoreductase chain I)	No	intermediary metabolism and respiration	NE
P9WIW5	Rv3157	0	42.585	13	6	262	6	1.34104e+07	7.58307e+06	1.30756e+07	7.38433e+06	5.56488e+06	1.32913e+07	3.49746e+07	3.84535e+07	2.26307e+07	2	14	CytoplasmicMembrane	nuoM	Involved in aerobic|anaerobic respiration [catalytic activity: NADH + ubiquinone = NAD(+) + ubiquinol].	Probable NADH dehydrogenase I (chain M) NUOK (NADH-ubiquinone oxidoreductase chain M)	No	intermediary metabolism and respiration	NE
P9WIW9	Rv3158	0	69.224	23	7	161	7	5.32603e+06	3.30356e+06	5.00269e+06	2.55856e+06	2.2331e+06	4.21241e+06	1.73574e+07	1.56924e+07	1.04905e+07	2	13	CytoplasmicMembrane	nuoN	Involved in aerobic|anaerobic respiration [catalytic activity: NADH + ubiquinone = NAD(+) + ubiquinol].	Probable NADH dehydrogenase I (chain N) NuoN (NADH-ubiquinone oxidoreductase chain N)	No	intermediary metabolism and respiration	NE
O53343	Rv3197	0	290.79	68	25	1460	25	5.26248e+07	3.45721e+07	3.27368e+07	3.37526e+07	2.89366e+07	1.08074e+08	1.35485e+08	1.46122e+08	1.07169e+08	2	0	CytoplasmicMembrane	Rv3197	Thought to be involved in active transport across the membrane. Responsible for energy coupling to the transport system.	Probable conserved ATP-binding protein ABC transporter	No	cell wall and cell processes	NE
O05859	Rv3207c	0	25.406	26	7	142	7	3.05775e+06	2.3934e+06	2.60335e+06	1.14178e+06	1.15757e+06	3.85356e+06	6.72736e+06	5.60224e+06	5.39129e+06	2	1	Unknown	Rv3207c	Function unknown	Conserved protein	No	conserved hypotheticals	NE
O05853	Rv3213c	0	88.675	42	11	534	11	1.03711e+09	1.40206e+09	8.15628e+08	3.90488e+08	6.36469e+08	1.40065e+09	1.59139e+09	2.04118e+09	1.66135e+09	2	0	CytoplasmicMembrane	Rv3213c	Function unknown, but possibly involved in regulation of partitioning.	Possible SOJ/para-related protein	No	cell wall and cell processes	NE
O05883	Rv3238c	0	11.973	13	3	60	3	3.57745e+06	2.49066e+06	1.92876e+06	1.03279e+06	1.22405e+06	3.19332e+06	3.20203e+06	2.47961e+06	2.71117e+06	2	6	CytoplasmicMembrane	Rv3238c	Unknown	Probable conserved integral membrane protein	No	cell wall and cell processes	NE
P9WMY3	Rv3265c	0	115.623	58	14	522	14	2.00095e+07	1.09192e+07	1.55075e+07	9.29877e+06	8.31486e+06	1.99625e+07	4.64843e+07	4.80882e+07	3.03504e+07	2	0	Unknown	wbbL1	Probably involved in cell wall arabinogalactan linker formation: Uses dTDP-L-rhamnose as substrate to insert the rhamnosyl residue into the cell wall. Seems to be essential for mycobacterial viability.	dTDP-RHA:a-D-GlcNAc-diphosphoryl polyprenol, a-3-L-rhamnosyl transferase WbbL1 (alpha-L-rhamnose-(1->3)-alpha-D-GlcNAc(1->P)-P-decaprenyl)	No	cell wall and cell processes	Essential
P96874	Rv3269	0	162.513	92	14	2238	14	3.40642e+08	1.1163e+08	3.40255e+08	1.48998e+08	1.30035e+08	4.24855e+08	5.79049e+08	5.18086e+08	3.43239e+08	2	1	Cytoplasmic	Rv3269	Function unknown. May be involved in a chaperoning process.	Conserved protein	No	virulence, detoxification, adaptation	NE
P9WPT5	Rv3270	0	403.621	54	43	2562	41	2.97064e+08	1.48938e+08	2.78132e+08	1.38408e+08	1.20236e+08	3.31967e+08	6.07988e+08	5.72676e+08	3.40221e+08	2	3	CytoplasmicMembrane	ctpC	Metal cation-transporting ATPase; possibly catalyzes the transport of undetermined metal cation with the hydrolyse of ATP [catalytic activity: ATP + H(2)O + undetermined metal cation(in) = ADP + phosphate + undetermined metal cation(out)].	Probable metal cation-transporting P-type ATPase C CtpC	No	cell wall and cell processes	Essential
P96900	Rv3295	0	49.277	54	12	135	12	3.88547e+06	4.88993e+06	1.82907e+06	2.41455e+06	1.66229e+06	7.49447e+06	1.03844e+07	14651588	1.1816e+07	2	0	CytoplasmicMembrane	Rv3295	Involved in transcriptional mechanism.	Probable transcriptional regulatory protein (probably TetR-family)	No	regulatory proteins	NE
O53370	Rv3318	0	173.611	46	23	782	23	3.56816e+07	2.19038e+07	2.49113e+07	3.03807e+07	2.68476e+07	6.15261e+07	1.00754e+08	7.31726e+07	6.1388e+07	2	0	CytoplasmicMembrane	sdhA	Involved in tricarboxylic acid cycle. Membrane-bound FAD-containing enzyme which is responsible for succinate interconversion [catalytic activity: succinate + acceptor = fumarate + reduced acceptor].	Probable succinate dehydrogenase (flavoprotein subunit) SdhA (succinic dehydrogenase) (fumarate reductase) (fumarate dehydrogenase) (fumaric hydrogenase)	No	intermediary metabolism and respiration	NE
O50391	Rv3362c	0	53.861	58	8	133	8	4.97261e+06	3.09561e+06	5.097e+06	2.23131e+06	1.88245e+06	9.60156e+06	1.37446e+07	1.66982e+07	8.62067e+06	2	0	CytoplasmicMembrane	Rv3362c	Function unknown	Probable ATP/GTP-binding protein	No	conserved hypotheticals	NE
O50416	Rv3390	0	127.829	45	8	326	8	1.80976e+07	1.90871e+07	1.80533e+07	7.61395e+06	8.01567e+06	1.86005e+07	6.80811e+07	7.09602e+07	3.68007e+07	2	0	CytoplasmicMembrane	lpqD	Unknown	Probable conserved lipoprotein LpqD	No	cell wall and cell processes	NE
O06252	Rv3435c	0	32.938	27	5	115	5	3.34206e+06	1.78565e+06	2.19671e+06	560464	1.1256e+06	1.98772e+06	7.04274e+06	7.3037e+06	5.16628e+06	2	4	CytoplasmicMembrane	Rv3435c	Unknown	Probable conserved transmembrane protein	No	cell wall and cell processes	NE
Q6MWX1	Rv3478	0	109.979	53	8	252	7	2.3892e+07	3.0966e+07	2.08711e+07	1.31492e+07	9.23609e+06	2.4198e+07	3.82469e+07	7.09662e+07	5.29103e+07	2	0	CytoplasmicMembrane	PPE60	Function unknown	PE family protein PPE60	No	PE/PPE	NE
I6Y3P1	Rv3495c	0	76.413	37	11	216	11	7.09315e+06	3.56297e+06	4.24737e+06	2.41338e+06	2.15935e+06	7.52275e+06	1.63431e+07	9.89252e+06	7.75076e+06	2	0	Unknown	lprN	Unknown, but thought to be involved in host cell invasion. Predicted to be involved in lipid catabolism.	Possible Mce-family lipoprotein LprN (Mce-family lipoprotein Mce4E)	No	cell wall and cell processes	NE
I6X7G8	Rv3498c	0	89.648	48	11	210	11	3.68387e+06	2.80013e+06	2.75967e+06	995966	1.1396e+06	5.06194e+06	1.26831e+07	1.27876e+07	7.44253e+06	2	1	Unknown	mce4B	Unknown, but thought to be involved in host cell invasion. Predicted to be involved in lipid catabolism.	Mce-family protein Mce4B	No	virulence, detoxification, adaptation	NE
P9WPL5	Rv3518c	0	23.508	23	6	31	6	1.43472e+06	5.03273e+06	1.80428e+06	608913	2.0507e+06	4.21917e+06	3.41249e+06	2.60987e+06	7.03108e+06	2	0	CytoplasmicMembrane	cyp142	Cytochromes P450 are a group of heme-thiolate monooxygenases. They oxidize a variety of structurally unrelated compounds, including steroids, fatty acids, and xenobiotics.	Probable cytochrome P450 monooxygenase 142 Cyp142	No	intermediary metabolism and respiration	NE
P71864	Rv3537	0	84.289	38	17	275	17	5.34705e+06	2.28682e+06	4.4857e+06	2.20283e+06	2.75536e+06	5.78979e+06	9860160	7.26683e+06	6.13828e+06	2	0	CytoplasmicMembrane	kstD	Function unknown; probably involved in cellular metabolism. Predicted to be involved in lipid catabolism.	Probable dehydrogenase	No	intermediary metabolism and respiration	NE
P9WPP1	Rv3545c	0	7.043	6	3	6	3	100141	46481	77350	161226	131279	379078	272668	328649	160493	2	0	CytoplasmicMembrane	cyp125	Cytochromes P450 are a group of heme-thiolate monooxygenases. They oxidize a variety of structurally unrelated compounds, including steroids, fatty acids, and xenobiotics.	Probable cytochrome P450 125 Cyp125	No	intermediary metabolism and respiration	NE
P9WP15	Rv3547	0	116.792	73	13	861	13	4.53009e+07	3.87831e+07	3.68979e+07	4.13417e+07	3.29463e+07	9.22287e+07	1.04128e+08	1.0678e+08	8.74943e+07	2	0	Unknown	ddn	Function unknown. Converts bicyclic nitroimidazole drug candidate pa-824 to three metabolites, generating NO.	Deazaflavin-dependent nitroreductase Ddn	No	intermediary metabolism and respiration	NE
P71846	Rv3554	0	172.662	34	18	594	18	1.16053e+07	6.95563e+06	9.54475e+06	5.68109e+06	4.14244e+06	1.02292e+07	3.12395e+07	3.17107e+07	2.29944e+07	2	6	CytoplasmicMembrane	fdxB	Function unknown; C-terminus probably involved in electron transfer in one or several metabolic reactions.	Possible electron transfer protein FdxB	No	intermediary metabolism and respiration	NE
P96856	Rv3574	0	69.26	59	12	250	12	5.99655e+06	2.93784e+06	4.54831e+06	2.96649e+06	2.75087e+06	4.09383e+06	6.46175e+06	8.23074e+06	6.35199e+06	2	0	CytoplasmicMembrane	kstR	Involved in transcriptional mechanism. Predicted to control regulon involved in lipid metabolism	Transcriptional regulatory protein KstR (probably TetR-family)	No	regulatory proteins	NE
P9WK63	Rv3584	0	150.02	71	8	617	8	6.52098e+07	3.59609e+07	4.95567e+07	1.95011e+07	2.14328e+07	5.60426e+07	8.11876e+07	8.30191e+07	44587875	2	0	Unknown	lpqE	Unknown	Possible conserved lipoprotein LpqE	No	cell wall and cell processes	NE
O53572	Rv3587c	0	79.815	27	6	264	6	1.82675e+07	9.85845e+06	1.74001e+07	1.42399e+07	8.87021e+06	1.71042e+07	1.70412e+07	1.65926e+07	1.93972e+07	2	1	CytoplasmicMembrane	Rv3587c	Function unknown	Probable conserved membrane protein	No	cell wall and cell processes	Essential
P9WQN3	Rv3610c	0	393.09	69	43	1483	43	5.26643e+07	2.84371e+07	4.03955e+07	2.46158e+07	2.05604e+07	6.19812e+07	1.34729e+08	1.26406e+08	6.58139e+07	2	2	CytoplasmicMembrane	ftsH	Thought to act as an ATP-dependent zinc metallopeptidase, with ATPase and proteolytic activities. Probably has a regulatory role in stress response and specific proteins secretion for adaptation to host environment.	Membrane-bound protease FtsH (cell division protein)	No	cell wall and cell processes	Essential
I6Y469	Rv3647c	0	50.964	54	7	145	7	2975369	2.50811e+06	1.82018e+06	1.53332e+06	1.49561e+06	4.49244e+06	8.67679e+06	1.11073e+07	8.24855e+06	2	0	Unknown	Rv3647c	Function unknown	Conserved hypothetical protein	No	conserved hypotheticals	NE
I6Y482	Rv3663c	0	71.773	33	14	198	14	6.44396e+06	9.20376e+06	6.36393e+06	3.16205e+06	7.24055e+06	8.87275e+06	1.67245e+07	1.5573e+07	2.10234e+07	2	0	CytoplasmicMembrane	dppD	Involved in active transport of dipeptide across the membrane (import). Responsible for energy coupling to the transport system.	Probable dipeptide-transport ATP-binding protein ABC transporter DppD	No	cell wall and cell processes	NE
P9WHR9	Rv3671c	0	78.783	31	9	312	9	1.18297e+07	6.71006e+06	9.24448e+06	4.32463e+06	4.08232e+06	1.03639e+07	3.32648e+07	3.07642e+07	2.16669e+07	2	4	CytoplasmicMembrane	Rv3671c	Function unknown; hydrolyses of peptides and/or proteins (possibly cleaved preferentially after serine residue).	Membrane-associated serine protease	No	intermediary metabolism and respiration	Essential
I6YGW6	Rv3673c	0	29.863	36	5	54	5	2.64171e+06	1.01726e+06	1.21965e+06	583107	403020	855040	6.37976e+06	4.80905e+06	3.31423e+06	2	1	CytoplasmicMembrane	Rv3673c	Function not known: possibly acts on thioredoxin.	Possible membrane-anchored thioredoxin-like protein (thiol-disulfide interchange related protein)	No	intermediary metabolism and respiration	Essential
P9WQ11	Rv3674c	0	54.468	47	10	265	10	1.47356e+07	9.37479e+06	1.26969e+07	8.87182e+06	7.16207e+06	3.33316e+07	4.28745e+07	51811314	3.13658e+07	2	0	CytoplasmicMembrane	nth	Has both an apurinic and/or apyrimidinic endonuclease activity and a DNA N-glycosylase activity. Incises damaged DNA at cytosines, thymines and guanines. Acts on a damaged strand (oxidized pyrimidines), 5' from the damaged site [catalytic activity: endonucleolytic cleavage near apurinic or apyrimidinic sites to products with 5'-phosphate].	Probable endonuclease III Nth (DNA-(apurinic or apyrimidinic site)lyase) (AP lyase) (AP endonuclease class I) (endodeoxyribonuclease (apurinic or apyrimidinic)) (deoxyribonuclease (apurinic or apyrimidinic))	No	information pathways	NE
I6X827	Rv3683	0	241.496	74	19	951	19	3.89576e+07	1.73329e+07	2.40577e+07	2.26777e+07	1.8364e+07	4.66098e+07	7.82447e+07	9.29063e+07	6.07261e+07	2	0	Unknown	Rv3683	Function unknown	Conserved protein	No	conserved hypotheticals	NE
O69662	Rv3694c	0	54.319	28	8	238	8	5.16338e+06	2.83299e+06	3.93988e+06	3.42659e+06	2.96519e+06	7.17745e+06	1.47999e+07	1.22134e+07	7.98579e+06	2	5	CytoplasmicMembrane	Rv3694c	Unknown	Possible conserved transmembrane protein	No	cell wall and cell processes	NE
I6Y4C4	Rv3707c	0	16.449	16	4	33	4	915323	405381	603061	256490	247038	459690	598915	1.49114e+06	867732	2	0	Unknown	Rv3707c	Function unknown	Conserved hypothetical protein	No	conserved hypotheticals	NE
O69681	Rv3714c	0	20.394	17	4	88	4	2.26606e+06	1.47325e+06	1.89444e+06	463623	452181	910675	2.12103e+06	2.75555e+06	1.8517e+06	2	0	CytoplasmicMembrane	Rv3714c	Function unknown	Conserved hypothetical protein	No	conserved hypotheticals	NE
P9WNR9	Rv3716c	0	38.642	47	4	77	4	940268	1.95015e+06	602061	791749	999832	4.9968e+06	2.11656e+06	1.81521e+06	1.82219e+06	2	0	Unknown	Rv3716c	Function unknown	Conserved protein	No	conserved hypotheticals	NE
O69686	Rv3719	0	168.275	57	25	869	25	3.60138e+07	1.9931e+07	3.08729e+07	2.36733e+07	2.06776e+07	4.52296e+07	8.18435e+07	8.24886e+07	5.24238e+07	2	0	Unknown	Rv3719	Function unknown	Conserved protein	No	conserved hypotheticals	NE
O69692	Rv3725	0	8.528	9	3	33	3	317877	182233	310676	50435.7	52130	304584	1.14256e+06	970651	878177	2	0	Unknown	Rv3725	Function unknown; probably involved in cellular metabolism.	Possible oxidoreductase	No	intermediary metabolism and respiration	NE
O69697	Rv3730c	0	68.608	44	12	227	12	5.65311e+06	4.13415e+06	3.67612e+06	2.597e+06	2.71404e+06	5.63298e+06	8.92918e+06	1.23992e+07	1.01154e+07	2	0	Unknown	Rv3730c	Function unknown	Conserved hypothetical protein	No	conserved hypotheticals	NE
O69725	Rv3759c	0	55.582	49	7	147	7	8.6071e+07	4.52545e+07	7.69541e+07	3.6627e+07	3.41024e+07	7.59531e+07	1.36008e+08	1.70629e+08	1.49046e+08	2	0	Unknown	proX	Thought to be involved in active transport of osmoprotectant (glycine betaine/carnitine/choline/L-proline) across the membrane (import).	Possible osmoprotectant (glycine betaine/carnitine/choline/L-proline) binding lipoprotein ProX	No	virulence, detoxification, adaptation	NE
P9WK61	Rv3763	0	92.901	45	3	637	3	9.0044e+07	5.39413e+07	6.90535e+07	1.55853e+07	1.1609e+07	3.5099e+07	2.45132e+08	2.45268e+08	1.78723e+08	2	0	Unknown	lpqH	Shown to inhibit gamma interferon regulated HLA-DR protein and mRNA expression in human macrophages	19 kDa lipoprotein antigen precursor LpqH	No	cell wall and cell processes	NE
P72041	Rv3775	0	242.564	71	24	1014	24	3.37683e+07	2.03446e+07	2.9777e+07	1.96838e+07	1.73129e+07	4.8183e+07	9.37668e+07	9.06284e+07	6.47699e+07	2	0	Unknown	lipE	Function unknown; lipolytic enzyme probably involved in cellular metabolism.	Probable lipase LipE	No	intermediary metabolism and respiration	NE
P9WNL5	Rv3793	0	191.195	35	31	745	31	4.96569e+07	2.7398e+07	4.28233e+07	2.69199e+07	2.69799e+07	5.8894e+07	1.02745e+08	8.95178e+07	5.84207e+07	2	13	CytoplasmicMembrane	embC	Involved in the biosynthesis of the mycobacterial cell wall arabinan and resistance to ethambutol (EMB; dextro-2,2'-(ethylenediimino)-DI-1-butanol). Polymerizes arabinose into the arabinan of arabiogalactan [catalytic activity: UDP-L-arabinose + indol-3-ylacetyl-myo-inositol = UDP + indol-3-ylacetyl-myo-inositol L-arabinoside].	Integral membrane indolylacetylinositol arabinosyltransferase EmbC (arabinosylindolylacetylinositol synthase)	No	cell wall and cell processes	Essential
P9WNL9	Rv3794	0	197.372	32	26	876	26	3.03501e+07	1.74435e+07	2.62472e+07	1.99393e+07	1.48775e+07	3.66563e+07	9.39171e+07	7.72168e+07	4.93804e+07	2	13	CytoplasmicMembrane	embA	Involved in the biosynthesis of the mycobacterial cell wall arabinan and resistance to ethambutol (EMB; dextro-2,2'-(ethylenediimino)-DI-1-butanol). Polymerizes arabinose into the arabinan of arabiogalactan [catalytic activity: UDP-L-arabinose + indol-3-ylacetyl-myo-inositol = UDP + indol-3-ylacetyl-myo-inositol L-arabinoside].	Integral membrane indolylacetylinositol arabinosyltransferase EmbA (arabinosylindolylacetylinositol synthase)	No	cell wall and cell processes	Essential
P9WQN7	Rv3803c	0	22.642	36	4	19	4	210287	190710	123846	26722.4	200110	758485	875536	1.62566e+06	1.00467e+06	2	0	Extracellular	fbpD	Involved in cell wall mycoloylation. Proteins of the antigen 85 complex are responsible for the high affinity of mycobacteria to fibronectin. Possesses a mycolyltransferase activity required for the biogenesis of trehalose dimycolate (cord factor), a dominant structure necessary for maintaining cell wall integrity.	Secreted MPT51/MPB51 antigen protein FbpD (MPT51/MPB51 antigen 85 complex C) (AG58C) (mycolyl transferase 85C) (fibronectin-binding protein C) (85C)	No	lipid metabolism	NE
P9WGE7	Rv3846	0	54.477	51	7	157	7	4.97199e+06	4.21432e+06	4.90796e+06	2.71731e+06	2.738e+06	1.08337e+07	6235629	9.32386e+06	6.38513e+06	2	0	Extracellular	sodA	Destroys radicals which are normally produced within the cells and are toxic to biological systems [catalytic activity: 2 peroxide radical + 2 H(+) = O(2) + H(2)O(2)].	Superoxide dismutase [FE] SodA	No	virulence, detoxification, adaptation	Essential
P9WNR7	Rv3869	0	95.375	42	16	434	16	1.10158e+07	7.20383e+06	1.39574e+07	8.17004e+06	6.12624e+06	20883600	2.85795e+07	2.70834e+07	1.79054e+07	2	1	CytoplasmicMembrane	eccB1	Unknown	ESX conserved component EccB1. ESX-1 type VII secretion system protein. Possible membrane protein.	No	cell wall and cell processes	NE
P9WNK5	Rv3874	0	21.075	53	4	58	4	230375	1.30649e+06	565443	982841	646393	1.89135e+06	2.06366e+06	2.91501e+06	1.97467e+06	2	0	Extracellular	esxB	Unknown. Exported protein cotranscribed with Rv3875|MT3989|MTV027.10.	10 kDa culture filtrate antigen EsxB (LHP) (CFP10)	No	cell wall and cell processes	NE
P9WNK7	Rv3875	0	132.222	95	5	944	5	7.54194e+06	6.04016e+07	5.21546e+06	2.58939e+06	2.60726e+06	1.16891e+07	1.31537e+07	1.26808e+08	1.11779e+08	2	0	Extracellular	esxA	Unknown. Elicits high level of inf-gamma from memory effector cells during the first phase of a protective immune response. Exported protein cotranscribed with Rv3874|MT3988|MTV027.09|LHP|CFP10.	6 kDa early secretory antigenic target EsxA (ESAT-6)	No	cell wall and cell processes	NE
P9WNR5	Rv3895c	0	102.937	57	19	365	19	6.20692e+06	4.54405e+06	6.25904e+06	4.19929e+06	4.14414e+06	9.79651e+06	1.99276e+07	1.98095e+07	1.83868e+07	2	1	Unknown	eccB2	Unknown	ESX conserved component EccB2. ESX-2 type VII secretion system protein. Probable membrane protein.	No	cell wall and cell processes	NE
O05448	Rv3896c	0	7.737	18	3	8	3	1.63861e+06	2.32366e+06	636875	784465	744197	3.51324e+06	4.07923e+06	4.21393e+06	3.50118e+06	2	0	Unknown	Rv3896c	Function unknown	Conserved hypothetical protein	No	conserved hypotheticals	NE
P9WJF3	Rv0008c	0	70.432	59	6	436	6	2.67572e+07	1.01823e+07	1.958e+07	1.43716e+07	1.44477e+07	3.71083e+07	7.23136e+07	6.92183e+07	4.36277e+07	3	1	CytoplasmicMembrane	Rv0008c	Unknown	Possible membrane protein	No	cell wall and cell processes	NE
P9WP57	Rv0011c	0	25.48	13	3	155	3	5.82803e+06	3.23516e+06	6.28005e+06	4.98061e+06	3.67116e+06	7.8866e+06	2.26309e+07	2.24044e+07	1.52812e+07	3	2	CytoplasmicMembrane	Rv0011c	Unknown	Probable conserved transmembrane protein	No	cell wall and cell processes	NE
P9WI81	Rv0014c	0	203.759	56	29	1082	29	4.02482e+07	2.56858e+07	3.4651e+07	2.32383e+07	2.10268e+07	5.65382e+07	1.60524e+08	1.69713e+08	1.17377e+08	3	1	CytoplasmicMembrane	pknB	Involved in signal transduction (via phosphorylation). Thought to regulate cell division/differentiation. Can phosphorylate the peptide substrate myelin basic protein (MBP) [catalytic activity: ATP + a protein = ADP + a phosphoprotein].	Transmembrane serine/threonine-protein kinase B PknB (protein kinase B) (STPK B)	No	regulatory proteins	Essential
P9WKD1	Rv0016c	0	102.149	42	18	495	18	1.11127e+07	6.65183e+06	9.57274e+06	5.25105e+06	5.46108e+06	1.33133e+07	3.67877e+07	3.85515e+07	2.32261e+07	3	0	CytoplasmicMembrane	pbpA	Involved in peptidoglycan synthesis (at the final stages). Cell wall formation; PBPA is supposed to be responsible for the determination of the rod shape of the cell. It synthesizes cross-linked peptidoglycan from lipid intermediates.	Probable penicillin-binding protein PbpA	No	cell wall and cell processes	NE
P9WHW5	Rv0018c	0	150.838	33	12	553	12	1.55769e+07	7.29477e+06	1.02717e+07	8.33483e+06	6.70607e+06	18952710	4.98435e+07	5.4498e+07	2.88134e+07	3	1	Cytoplasmic	pstP	Involved in regulation (using dephosphorylation of a specific phosphorylated substrate).	Phosphoserine/threonine phosphatase PstP	No	regulatory proteins	Essential
P71599	Rv0029	0	77.292	46	13	303	13	9.28986e+06	3.94271e+06	9.09802e+06	5.63067e+06	4.63017e+06	1.08898e+07	2.61609e+07	2.60675e+07	1.45473e+07	3	0	CytoplasmicMembrane	Rv0029	Function unknown	Conserved hypothetical protein	No	conserved hypotheticals	NE
P9WFK5	Rv0038	0	45.888	43	6	92	6	2.28584e+06	604947	1.98228e+06	1.83411e+06	1.72155e+06	3.31493e+06	6.61928e+06	8.44746e+06	3.7791e+06	3	0	Unknown	Rv0038	Function unknown	Conserved protein	No	conserved hypotheticals	NE
P9WM87	Rv0048c	0	116.292	58	17	582	17	2.15985e+07	9.66867e+06	1.83213e+07	1.46806e+07	1.2239e+07	2.53171e+07	6.53064e+07	6.7548e+07	3.88337e+07	3	1	Unknown	Rv0048c	Unknown	Possible membrane protein	No	cell wall and cell processes	NE
P71707	Rv0050	0	253.475	57	33	876	33	2.36017e+07	1.32883e+07	2.01995e+07	9.87478e+06	8.04373e+06	2.80966e+07	1.0391e+08	9.23537e+07	5.32007e+07	3	0	CytoplasmicMembrane	ponA1	Involved in peptidoglycan synthesis (at the final stages), cell wall formation. Synthesis of cross-linked peptidoglycan from the lipid intermediates. The enzyme has a penicillin-insensitive transglycosylase N-terminal domain (formation of linear glycan strands) and a penicillin-sensitive transpeptidase C-terminal domain (cross-linking of the peptide subunits).	Probable bifunctional penicillin-binding protein 1A/1B PonA1 (murein polymerase) (PBP1): penicillin-insensitive transglycosylase (peptidoglycan TGASE) + penicillin-sensitive transpeptidase (DD-transpeptidase)	No	cell wall and cell processes	Essential
P71708	Rv0051	0	27.692	10	6	109	6	1.37288e+06	668186	1.26878e+06	691108	745090	1.83163e+06	6.46317e+06	5.64301e+06	3.52885e+06	3	9	CytoplasmicMembrane	Rv0051	Unknown	Probable conserved transmembrane protein	No	cell wall and cell processes	NE
P9WM75	Rv0085	0	24.255	21	5	76	5	735154	764787	667597	785274	431967	2.4479e+06	4.4434e+06	2.08912e+06	1.13049e+06	3	7	CytoplasmicMembrane	hycP	Involved in hydrogen metabolism.	Possible hydrogenase HycP	No	intermediary metabolism and respiration	NE
P9WM73	Rv0088	0	133.393	54	13	1036	13	1.03282e+08	6.36266e+07	1.00973e+08	8.09502e+07	6.20903e+07	1.44743e+08	3.77649e+08	3.63086e+08	2.05705e+08	3	0	Unknown	Rv0088	Unknown	Possible polyketide cyclase/dehydrase	No	lipid metabolism	NE
P9WPS5	Rv0107c	0	352.831	48	53	1124	53	2.58169e+07	1.17354e+07	2.04783e+07	1.68974e+07	1.2493e+07	4.51563e+07	6.55272e+07	69126422	4.67278e+07	3	2	CytoplasmicMembrane	ctpI	Cation-transporting ATPase; possibly catalyzes the transport of a cation (possibly magnesium) with the hydrolyse of ATP [catalytic activity: ATP + H(2)O + cation(in) = ADP + phosphate + cation(out)].	Probable cation-transporter ATPase I CtpI	No	cell wall and cell processes	NE
O07419	Rv0175	0	59.307	35	6	397	6	1.416e+07	7.03144e+06	1.39172e+07	1.46149e+07	1.04474e+07	2.45972e+07	5.76035e+07	4.39636e+07	2.85883e+07	3	1	Cytoplasmic	Rv0175	Unknown	Probable conserved Mce associated membrane protein	No	cell wall and cell processes	NE
O07420	Rv0176	0	84.458	42	11	401	11	1.143e+07	5.6086e+06	7.44282e+06	4.9803e+06	4.07701e+06	1.21232e+07	2.30779e+07	3.81151e+07	2.31534e+07	3	4	CytoplasmicMembrane	Rv0176	Unknown	Probable conserved Mce associated transmembrane protein	No	cell wall and cell processes	NE
O07422	Rv0178	0	142.561	61	11	553	11	1.52192e+07	8.52918e+06	1.46293e+07	1.16124e+07	8.47429e+06	2.54845e+07	5.18648e+07	4.37958e+07	3.17957e+07	3	1	Unknown	Rv0178	Unknown	Probable conserved Mce associated membrane protein	No	cell wall and cell processes	NE
O07424	Rv0180c	0	137.07	40	12	493	12	2.93092e+07	1.37772e+07	1.91228e+07	1.42035e+07	1.16284e+07	4.22179e+07	1.29462e+08	1.19234e+08	6.84891e+07	3	7	CytoplasmicMembrane	Rv0180c	Unknown	Probable conserved transmembrane protein	No	cell wall and cell processes	NE
O53650	Rv0199	0	55.635	46	6	177	6	7.80619e+06	4.25661e+06	5.73209e+06	3.06812e+06	2.98075e+06	7.1181e+06	2.37414e+07	3.01197e+07	1.88555e+07	3	1	Unknown	Rv0199	Unknown	Probable conserved membrane protein	No	cell wall and cell processes	NE
O53651	Rv0200	0	86.634	51	8	245	8	6.7623e+06	3.48965e+06	4.80169e+06	2.71199e+06	2.35093e+06	9.56719e+06	2.13164e+07	2.12588e+07	1.36987e+07	3	3	CytoplasmicMembrane	Rv0200	Unknown	Possible conserved transmembrane protein	No	cell wall and cell processes	NE
P9WJV5	Rv0206c	0	354.093	51	40	1540	40	5.87797e+07	3.64565e+07	5.10186e+07	3.00444e+07	2.9027e+07	7.0234e+07	2.37492e+08	2.22138e+08	1.368e+08	3	13	CytoplasmicMembrane	mmpL3	Unknown. Thought to be involved in fatty acid transport.	Possible conserved transmembrane transport protein MmpL3	No	cell wall and cell processes	Essential
P96389	Rv0207c	0	105.785	83	12	209	12	3.24378e+06	804158	2.54832e+06	1.58391e+06	1.91537e+06	6.04725e+06	9.06208e+06	1.33609e+07	6.98814e+06	3	0	Unknown	Rv0207c	Function unknown	Conserved hypothetical protein	No	conserved hypotheticals	NE
P96408	Rv0226c	0	11.144	11	3	28	3	169950	86344.3	169912	158413	310526		1.00013e+06	1.98861e+06	495990	3	11	CytoplasmicMembrane	Rv0226c	Unknown	Probable conserved transmembrane protein	No	cell wall and cell processes	Essential
P96409	Rv0227c	0	322.916	67	32	1284	32	4.69143e+07	2.35184e+07	3.45655e+07	2.98969e+07	2.41757e+07	6.32382e+07	1.2563e+08	1.26791e+08	7.25481e+07	3	1	Unknown	Rv0227c	Unknown	Probable conserved membrane protein	No	cell wall and cell processes	Essential
P9WQG9	Rv0262c	0	43.789	37	5	190	5	5.40693e+06	870647	4.9085e+06	3.5229e+06	3.10813e+06	1.05294e+07	1.67985e+07	1.31374e+07	9.81322e+06	3	0	Unknown	aac	Confers resistance to aminoglycosides (gentamicin, tobramycin, dibekacin, netilmicin, and 6'-N-ethylnetilmicin).	Aminoglycoside 2'-N-acetyltransferase Aac (Aac(2')-IC)	No	virulence, detoxification, adaptation	NE
P95227	Rv0270	0	362.189	81	33	1557	33	8.74577e+07	6.1799e+07	6.8626e+07	6.18922e+07	5.40639e+07	1.3334e+08	2.82034e+08	3.74923e+08	2.92496e+08	3	1	Cytoplasmic	fadD2	Function unknown, but involved in lipid degradation.	Probable fatty-acid-CoA ligase FadD2 (fatty-acid-CoA synthetase) (fatty-acid-CoA synthase)	No	lipid metabolism	NE
P9WJC7	Rv0289	0	28.694	23	5	130	5	1.62423e+06	527542	1.33548e+06	1.13043e+06	1.14947e+06	1.97168e+06	4.16274e+06	4.24901e+06	1.7595e+06	3	0	CytoplasmicMembrane	espG3	Function unknown	ESX-3 secretion-associated protein EspG3	No	cell wall and cell processes	Essential
O07241	Rv0314c	0	31.09	40	5	80	5	3.22839e+06	2.10047e+06	2.68896e+06	1.41818e+06	895323	1.92058e+06	1.55538e+07	1.84284e+07	8.13634e+06	3	1	Unknown	Rv0314c	Unknown	Possible conserved membrane protein	No	cell wall and cell processes	NE
O07242	Rv0315	0	37.026	24	5	104	5	1.02389e+06	2.48694e+06	1.07205e+06	1.8943e+06	1.45203e+06	1.2809e+06	6.54847e+06	7.46301e+06	4.09939e+06	3	0	Unknown	Rv0315	Possibly hydrolyzes specific sugar (hydrolyzation of glycosidic bond) and could be involved in exopolysaccharide biosynthesis/degradation. Could also have a LYTIC activity against cell WALLS.	Possible beta-1,3-glucanase precursor	No	intermediary metabolism and respiration	NE
P9WQM7	Rv0346c	0	72.381	30	12	356	11	1.25029e+07	7.68585e+06	1.091e+07	5.7624e+06	5.30159e+06	1.3119e+07	4.84038e+07	4.26766e+07	2.7684e+07	3	12	CytoplasmicMembrane	ansP2	Thought to be involved in transport of L-asparagine across the membrane. Responsible for the translocation of the substrate across the membrane.	Possible L-asparagine permease AnsP2 (L-asparagine transport protein)	No	cell wall and cell processes	NE
O06311	Rv0361	0	72.557	56	17	969	17	1.47792e+07	1.02783e+07	1.49059e+07	1.44963e+07	1.00091e+07	3.25426e+07	8.73122e+07	7.74338e+07	4.53544e+07	3	1	Unknown	Rv0361	Unknown	Probable conserved membrane protein	No	cell wall and cell processes	NE
O53716	Rv0381c	0	21.099	22	5	62	5	758512	218621	591903	448675	313348	490390	2.31845e+06	1.90518e+06	1.45296e+06	3	0	Unknown	Rv0381c	Unknown	Hypothetical protein	No	conserved hypotheticals	NE
P9WJV9	Rv0402c	0	28.993	8	8	78	7	406462	110746	433977	218342	211299	865899	1.75957e+06	1.02562e+06	592668	3	12	CytoplasmicMembrane	mmpL1	Unknown. Thought to be involved in fatty acid transport.	Probable conserved transmembrane transport protein MmpL1	No	cell wall and cell processes	NE
O86336	Rv0406c	0	78.04	51	10	291	10	1.43602e+07	6.58844e+06	1.02097e+07	8.5692e+06	7.26351e+06	2.034e+07	5.22413e+07	4.54818e+07	3.05399e+07	3	0	CytoplasmicMembrane	Rv0406c	Function unknown	Beta lactamase like protein	No	conserved hypotheticals	NE
P96258	Rv0412c	0	150.411	55	22	544	21	1.25068e+07	6.92336e+06	1.11189e+07	4.93117e+06	4.97766e+06	1.33857e+07	4.30029e+07	3.84749e+07	1.86675e+07	3	4	CytoplasmicMembrane	Rv0412c	Unknown	Possible conserved membrane protein	No	cell wall and cell processes	Essential
P96264	Rv0418	0	202.777	66	24	851	24	4.55664e+07	1.89597e+07	4.02967e+07	2.14101e+07	1.47413e+07	4.21834e+07	1.82722e+08	1.45111e+08	7.78698e+07	3	0	Extracellular	lpqL	Function unknown; hydrolyzes peptides and/or proteins.	Probable lipoprotein aminopeptidase LpqL	No	cell wall and cell processes	NE
P96265	Rv0419	0	114.428	39	12	258	12	4.52649e+06	2.50932e+06	4.46698e+06	1.51815e+06	1.32919e+06	3.33803e+06	2.00916e+07	1.63566e+07	1.30384e+07	3	1	CytoplasmicMembrane	lpqM	Function unknown; possibly hydrolyzes peptides and/or proteins.	Possible lipoprotein peptidase LpqM	No	cell wall and cell processes	NE
P96272	Rv0426c	0	65.917	48	5	586	5	8.66746e+07	4.05318e+07	7.37295e+07	4.86063e+07	3.79492e+07	1.20919e+08	4.14582e+08	4.08155e+08	1.87446e+08	3	1	CytoplasmicMembrane	Rv0426c	Unknown	Possible transmembrane protein	No	cell wall and cell processes	NE
P96274	Rv0428c	0	99.095	77	18	467	18	2.00151e+07	1.15441e+07	1.53614e+07	1.00236e+07	8.36367e+06	2.85602e+07	6.31621e+07	6.30169e+07	4.67154e+07	3	0	Unknown	Rv0428c	Acetylation, substrate unknown	GCN5-related N-acetyltransferase	No	intermediary metabolism and respiration	NE
P9WGE9	Rv0432	0	137.095	42	6	693	6	2.60282e+07	1.29222e+07	1.48853e+07	1.12295e+07	1.12448e+07	2.6064e+07	8.87317e+07	9.14459e+07	3.68942e+07	3	0	CytoplasmicMembrane	sodC	Destroys radicals which are normally produced within the cells and are toxic to biological systems [catalytic activity: 2 superoxide + 2 H+ = O2 + H2O2].	Periplasmic superoxide dismutase [Cu-Zn] SodC	No	virulence, detoxification, adaptation	NE
P9WPG1	Rv0436c	0	40.24	20	5	143	5	6.17831e+06	3.5181e+06	7.20804e+06	5.11279e+06	4.65665e+06	1.56684e+07	4.77579e+07	3.24507e+07	2.38578e+07	3	7	CytoplasmicMembrane	pssA	Involved in phospholipid biosynthesis. Generates phosphatidylserine [catalytic activity: CDP-diacylglycerol + L-serine = CMP + O-SN-phosphatidyl-L-serine].	Probable CDP-diacylglycerol--serine O-phosphatidyltransferase PssA (PS synthase) (phosphatidylserine synthase)	No	lipid metabolism	NE
P9WHQ5	Rv0437c	0	85.341	58	8	397	8	2.17893e+07	8.46253e+06	1.28629e+07	1.38336e+07	1.20143e+07	3.60433e+07	4.85497e+07	5.06106e+07	3.25664e+07	3	0	CytoplasmicMembrane	psd	Function unknown, but involved in lipid metabolism [catalytic activity: phosphatidyl-L-serine = phosphatidylethanolamine + CO(2)].	Possible phosphatidylserine decarboxylase Psd (PS decarboxylase)	No	lipid metabolism	NE
P9WI41	Rv0442c	0	7.619	6	3	7	3		166786		100206	105118	343884	861542	747334	584744	3	0	CytoplasmicMembrane	PPE10	Function unknown	PPE family protein PPE10	No	PE/PPE	NE
P9WKV7	Rv0479c	0	137.467	64	11	476	11	2.02351e+07	1.17725e+07	1.56239e+07	6.00777e+06	8.33722e+06	1.32403e+07	8.39537e+07	6.57292e+07	4.90216e+07	3	1	Unknown	Rv0479c	Unknown	Probable conserved membrane protein	No	cell wall and cell processes	NE
P9WGK5	Rv0490	0	112.09	51	18	341	18	1.00145e+07	4.94153e+06	7.8433e+06	4.16233e+06	4.08158e+06	8.57964e+06	3.73699e+07	2.71049e+07	2.0886e+07	3	0	CytoplasmicMembrane	senX3	Sensor part of a two component regulatory system. Probably forms part of a two-component regulatory system SENX3/REGX3; phosphorylates REGX3.	Putative two component sensor histidine kinase SenX3	No	regulatory proteins	NE
P9WGJ3	Rv0505c	0	99.057	37	9	340	9	1.76501e+07	7.71758e+06	1.42505e+07	1.43685e+07	1.26689e+07	4.11545e+07	5.73105e+07	5.27608e+07	3.47633e+07	3	1	Cytoplasmic	serB1	Removes a phosphate from phosphoserine [catalytic activity: phosphoserine + H2O = serine + phosphate].	Possible phosphoserine phosphatase SerB1 (PSP) (O-phosphoserine phosphohydrolase) (pspase)	No	intermediary metabolism and respiration	NE
O06389	Rv0523c	0	64.723	83	11	399	11	1.52684e+07	9.87064e+06	1.26863e+07	9.33488e+06	8.58359e+06	1.37286e+07	4.83123e+07	6.42569e+07	3.95362e+07	3	0	CytoplasmicMembrane	Rv0523c	Function unknown	Conserved protein	No	conserved hypotheticals	NE
O06391	Rv0525	0	123.523	74	13	506	13	2.78312e+07	1.57022e+07	3.20504e+07	1.96693e+07	1.77825e+07	4.2685e+07	1.01597e+08	7.79175e+07	5.8277e+07	3	0	CytoplasmicMembrane	Rv0525	Function unknown	Conserved protein	No	conserved hypotheticals	Essential
O06392	Rv0526	0	52.8	53	10	314	10	9.54544e+06	4.18633e+06	8.14431e+06	3.06058e+06	2503605	9469048	3.54415e+07	2.94984e+07	1.88387e+07	3	0	Cellwall	Rv0526	Possibly acts on thioredoxin	Possible thioredoxin protein (thiol-disulfide interchange protein)	No	intermediary metabolism and respiration	Essential
O06394	Rv0528	0	77.341	40	14	171	14	3.91448e+06	1.87004e+06	2.12764e+06	915707	927367	2.76628e+06	1.01864e+07	9.35809e+06	7.57455e+06	3	3	CytoplasmicMembrane	Rv0528	Unknown	Probable conserved transmembrane protein	No	cell wall and cell processes	Essential
O06404	Rv0538	0	40.722	14	5	221	5	3.4266e+06	1.62614e+06	2.33649e+06	1.86953e+06	1.30276e+06	3.62561e+06	9.21036e+06	1.10585e+07	6.21524e+06	3	1	CytoplasmicMembrane	Rv0538	Unknown	Possible conserved membrane protein	No	cell wall and cell processes	NE
O06407	Rv0541c	0	16.078	9	4	84	4	885352	293557	483423	1.01163e+06	806374	1.81611e+06	3.17591e+06	2.7843e+06	2.01529e+06	3	11	CytoplasmicMembrane	Rv0541c	Unknown	Probable conserved integral membrane protein	No	cell wall and cell processes	Essential
P9WFB7	Rv0549c	0	18.058	43	3	30	3	169660	115265	134751	131248	89861	808750	1.07408e+06	1.06261e+06	803415	3	0	CytoplasmicMembrane	vapC3	Unknown	Possible toxin VapC3	No	virulence, detoxification, adaptation	NE
O53780	Rv0583c	0	67.853	48	6	221	6	2.59477e+07	1.49259e+07	2.60579e+07	1.10547e+07	7.76001e+06	1.98197e+07	1.02678e+08	7.36522e+07	4.40288e+07	3	0	Unknown	lpqN	Unknown	Probable conserved lipoprotein LpqN	No	cell wall and cell processes	NE
I6X9E2	Rv0604	0	102.065	48	9	267	9	9.40178e+06	1.13537e+07	9.72338e+06	9.45674e+06	1.13314e+07	2.91647e+07	9.18366e+07	4.96503e+07	5.16786e+07	3	0	CytoplasmicMembrane	lpqO	Unknown	Probable conserved lipoprotein LpqO	No	cell wall and cell processes	NE
P9WFS5	Rv0625c	0	22.219	20	5	68	5	1.27319e+06	425182	926031	1.37752e+06	1.15969e+06	2.74486e+06	5.86734e+06	5.25077e+06	3.05187e+06	3	5	CytoplasmicMembrane	Rv0625c	Unknown	Probable conserved transmembrane protein	No	cell wall and cell processes	NE
P9WJV1	Rv0676c	0	81.239	25	15	150	15	2.07292e+06	2.2302e+06	4.35474e+06	3.98589e+06	3.07303e+06	8.48544e+06	1.37959e+07	1.59455e+07	8.17093e+06	3	12	CytoplasmicMembrane	mmpL5	Unknown. Thought to be involved in fatty acid transport.	Probable conserved transmembrane transport protein MmpL5	No	cell wall and cell processes	NE
P9WND7	Rv0694	0	264.42	69	17	533	17	3.62979e+07	1.32074e+07	2.03389e+07	1.70779e+07	1.83557e+07	6.0177e+07	1.18931e+08	1.13279e+08	6.87074e+07	3	0	CytoplasmicMembrane	lldD1	Involved in respiration; catalyzes conversion of lactate into pyruvate [catalytic activity: (S)-lactate + 2 ferricytochrome C = pyruvate + 2 ferrocytochrome C].	Possible L-lactate dehydrogenase (cytochrome) LldD1	No	intermediary metabolism and respiration	NE
P9WMX1	Rv0696	0	124.681	38	16	483	16	1.03793e+07	5.94987e+06	9.07417e+06	2.01042e+06	1.52185e+06	5.07525e+06	3.25694e+07	3.30845e+07	2.00423e+07	3	1	Cytoplasmic	Rv0696	Function unknown; probably involved in cellular metabolism.	Probable membrane sugar transferase	No	intermediary metabolism and respiration	NE
I6WZ58	Rv0713	0	58.149	27	6	241	6	6.22409e+06	2.98622e+06	4.26087e+06	3.23203e+06	1.99156e+06	5.1084e+06	1.82003e+07	1.76621e+07	9.37015e+06	3	4	CytoplasmicMembrane	Rv0713	Unknown	Probable conserved transmembrane protein	No	cell wall and cell processes	NE
P71815	Rv0758	0	108.054	50	16	403	16	1.27626e+07	7.27832e+06	9.15741e+06	6.38625e+06	7.53255e+06	2.05614e+07	3.86312e+07	3.78589e+07	2.78214e+07	3	1	CytoplasmicMembrane	phoR	Sensor part of a two component regulatory system. This protein is thought to be a sensor kinase for the phosphate regulon. Transcription of this operon is positively regulated by PHOB|Rv0757 and PHOR when phosphate is limited.	Possible two component system response sensor kinase membrane associated PhoR	No	regulatory proteins	NE
P9WPN9	Rv0778	0	66.848	35	13	205	13	3.93845e+06	1.38884e+06	4.22159e+06	3.48897e+06	3.2887e+06	8.39733e+06	1.4498e+07	1.51585e+07	6.86616e+06	3	0	CytoplasmicMembrane	cyp126	Cytochromes P450 are a group of heme-thiolate monooxygenases. They oxidize a variety of structurally unrelated compounds, including steroids, fatty acids, and xenobiotics.	Possible cytochrome P450 126 Cyp126	No	intermediary metabolism and respiration	NE
P9WQL1	Rv0820	0	124.715	54	14	563	14	2.40185e+07	1.17812e+07	2.14831e+07	2.76467e+07	1.98205e+07	5.85479e+07	8.67206e+07	9.24612e+07	6.51971e+07	3	0	CytoplasmicMembrane	phoT	Involved in active transport of inorganic phosphate across the membrane (import); responsible for energy coupling to the transport system. This is one of the proteins required for binding-protein-mediated phosphate transport.	Probable phosphate-transport ATP-binding protein ABC transporter PhoT	No	cell wall and cell processes	Essential
I6WZI4	Rv0822c	0	19.875	11	5	40	5	252423	208483	249782		44505.7	818474	1.46672e+06	1.83166e+06	484698	3	1	Unknown	Rv0822c	Function unknown	Conserved protein	No	conserved hypotheticals	NE
O53836	Rv0825c	0	120.911	69	12	535	12	1.18715e+07	7.34716e+06	8.86726e+06	3.23848e+06	3.25468e+06	9.35991e+06	3.79043e+07	4.79379e+07	2.85889e+07	3	1	Unknown	Rv0825c	Function unknown	Conserved protein	No	conserved hypotheticals	NE
O53842	Rv0831c	0	224.769	89	18	1019	18	9.23945e+07	2.32606e+07	1.00616e+08	8.32691e+07	7.70522e+07	2.3058e+08	4.52212e+08	4.76351e+08	2.06925e+08	3	0	Unknown	Rv0831c	Function unknown	Conserved protein	No	conserved hypotheticals	NE
P9WJG5	Rv0901	0	29.675	53	5	99	5	1.18055e+06	1.49062e+06	2.81825e+06	865007	373092	932032	7.10151e+06	5.84458e+06	5.8161e+06	3	1	CytoplasmicMembrane	Rv0901	Function unknown	Possible conserved exported or membrane protein	No	cell wall and cell processes	NE
P9WGK7	Rv0902c	0	173.211	65	23	605	23	2.01784e+07	1.00524e+07	1.69453e+07	1.22954e+07	9.98942e+06	2.88409e+07	6.3238e+07	6.45057e+07	3.92964e+07	3	2	CytoplasmicMembrane	prrB	Sensor part of the two component regulatory system PRRA/PRRB. Thought to be involved in the environmental adaptation, specifically in an early phase of the intracellular growth.	Two component sensor histidine kinase PrrB	No	regulatory proteins	Essential
O05900	Rv0907	0	43.437	29	10	107	10	1.29977e+06	223179	773615	793119	686482	2.35411e+06	4.60121e+06	2.70856e+06	2.31777e+06	3	0	CytoplasmicMembrane	Rv0907	Function unknown, possibly involved in cell wall biosynthesis.	Conserved protein	No	cell wall and cell processes	NE
P9WPT1	Rv0908	0	108.506	33	19	442	19	1.38199e+07	6.20062e+06	9.17988e+06	1.03121e+07	8.79227e+06	1.92653e+07	3.74648e+07	3.41374e+07	2.25488e+07	3	9	CytoplasmicMembrane	ctpE	Metal cation-transporting ATPase; possibly catalyzes the transport of an undetermined metal cation with the hydrolysis of ATP [catalytic activity: ATP + H(2)O + undetermined metal cation(in) = ADP + phosphate + undetermined metal cation(out)].	Probable metal cation transporter ATPase P-type CtpE	No	cell wall and cell processes	NE
P9WIZ5	Rv0924c	0	21.638	13	3	75	3	737832	471110	826646	750379	549533	1.63793e+06	3.22759e+06	3.33779e+06	1.93202e+06	3	11	CytoplasmicMembrane	mntH	H(+)-stimulated, highly selective, divalent cation uptake system. Responsible for the translocation of the divalent metal across the membrane.	Divalent cation-transport integral membrane protein MntH (BRAMP) (MRAMP)	No	cell wall and cell processes	NE
P9WGT7	Rv0928	0	81.331	34	10	590	10	2.70002e+07	1.13065e+07	2.4864e+07	1.14643e+07	9.55981e+06	2.18918e+07	1.34565e+08	1.11182e+08	6.6516e+07	3	0	Unknown	pstS3	Involved in active transport of inorganic phosphate across the membrane (import). This is one of the proteins required for binding-protein-mediated phosphate transport.	Periplasmic phosphate-binding lipoprotein PstS3 (PBP-3) (PstS3) (PHOS1)	No	cell wall and cell processes	Essential
P9WI79	Rv0931c	0	454.956	78	25	1294	25	8.21483e+07	4.2664e+07	5.2266e+07	4.10433e+07	3.92824e+07	1.2769e+08	2.72601e+08	2.66056e+08	1.97977e+08	3	1	CytoplasmicMembrane	pknD	Involved in signal transduction (via phosphorylation). Thought to regulate phosphate transport. Can phosphorylate the peptide substrate myelin basic protein (MBP) at serine and threonine residues. Can be autophosphorylated on threonine residues [catalytic activity: ATP + a protein = ADP + a phosphoprotein].	Transmembrane serine/threonine-protein kinase D PknD (protein kinase D) (STPK D)	No	regulatory proteins	NE
P9WGT9	Rv0932c	0	159.115	41	9	444	9	3.95079e+07	1.78915e+07	3.29111e+07	1.02284e+07	9.74562e+06	3.32086e+07	1.59882e+08	1.42848e+08	8.86021e+07	3	0	Extracellular	pstS2	Involved in active transport of inorganic phosphate across the membrane (import). This is one of the proteins required for binding-protein-mediated phosphate transport.	Periplasmic phosphate-binding lipoprotein PstS2 (PBP-2) (PstS2)	No	cell wall and cell processes	NE
P9WGU1	Rv0934	0	349.154	66	14	1389	14	2.55824e+08	1.36119e+08	1.30496e+08	5.66726e+07	6.52641e+07	2.82806e+08	8.79534e+08	7.76651e+08	4.75705e+08	3	0	Unknown	pstS1	Involved in active transport of inorganic phosphate across the membrane (import). This is one of the proteins required for binding-protein-mediated phosphate transport.	Periplasmic phosphate-binding lipoprotein PstS1 (PBP-1) (PstS1)	No	cell wall and cell processes	NE
P9WGL1	Rv0982	0	150.574	58	23	485	23	1.33013e+07	7.37313e+06	1.03661e+07	1.03474e+07	8.40214e+06	2.13099e+07	5.50473e+07	4.09022e+07	3.34143e+07	3	2	CytoplasmicMembrane	mprB	Sensor part of a two component regulatory system (MPRAB system)	Two component sensor kinase MprB	No	regulatory proteins	Essential
P9WJN5	Rv0985c	0	44.077	45	7	207	7	5.30423e+06	3.88341e+06	5.72063e+06	4.40486e+06	4.72009e+06	9.99322e+06	2.23005e+07	2.37696e+07	1.16375e+07	3	2	CytoplasmicMembrane	mscL	Ion channel that opens in response to stretch forces in the membrane lipid bilayer. May participate in the regulation of osmotic pressure changes within the cell.	Possible large-conductance ion mechanosensitive channel MscL	No	cell wall and cell processes	NE
P9WN05	Rv1002c	0	42.624	23	8	176	8	4.06087e+06	2.51503e+06	4.21395e+06	2.5252e+06	1.91631e+06	7.55475e+06	1.76151e+07	1.47887e+07	1.21805e+07	3	11	CytoplasmicMembrane	Rv1002c	Unknown	Conserved membrane protein	No	cell wall and cell processes	Essential
O05592	Rv1006	0	199.46	64	25	855	25	4.50008e+07	2.08044e+07	3.22314e+07	2.60845e+07	2.21447e+07	5.62384e+07	1.36587e+08	1.46151e+08	8.98592e+07	3	0	Unknown	Rv1006	Unknown	Unknown protein	No	conserved hypotheticals	NE
P96378	Rv1022	0	42.822	39	9	184	9	2.21692e+06	1.38205e+06	2.00683e+06	794691	580399	1.72978e+06	9.43386e+06	1.01001e+07	5.65974e+06	3	0	Unknown	lpqU	Unknown	Probable conserved lipoprotein LpqU	No	cell wall and cell processes	NE
P9WGL3	Rv1028c	0	98.474	28	19	230	19	8.19472e+06	4.35121e+06	5.05245e+06	4.64678e+06	3.26373e+06	1.08629e+07	4.44044e+07	4.85259e+07	2.02481e+07	3	3	CytoplasmicMembrane	kdpD	Member of the two-component regulatory system KDPD/KDPE involved in the regulation of the KDP operon. KDPD may function as a membrane-associated protein kinase that phosphorylates KDPE|Rv1027c in response to environmental signals.	Probable sensor protein KdpD	No	regulatory proteins	NE
O53408	Rv1060	0	45.362	63	9	376	9	1.80831e+07	8.9776e+06	1.29464e+07	9.60471e+06	8.34096e+06	2.19286e+07	5.19501e+07	4.77658e+07	3.2218e+07	3	0	CytoplasmicMembrane	Rv1060	Unknown	Unknown protein	No	conserved hypotheticals	NE
O53417	Rv1069c	0	113.431	38	15	279	15	2.43202e+07	1.28345e+07	1.10656e+07	1.23551e+07	1.25518e+07	5.25949e+07	1.33431e+08	1.26957e+08	1.03182e+08	3	5	CytoplasmicMembrane	Rv1069c	Function unknown	Conserved protein	No	conserved hypotheticals	NE
O53423	Rv1075c	0	18.82	14	4	42	4	307978	121160	291920	578385	211440	738366	1.33016e+06	1.66587e+06	1.42725e+06	3	0	Unknown	Rv1075c	Function unknown	Conserved exported protein	No	cell wall and cell processes	NE
O53448	Rv1100	0	97.282	56	12	214	12	3.19986e+06	1.64351e+06	3.03688e+06	4.32106e+06	3.83974e+06	1.05649e+07	1.97297e+07	2.16111e+07	1.25716e+07	3	1	Unknown	Rv1100	Function unknown	Conserved protein	No	conserved hypotheticals	NE
O06575	Rv1123c	0	19.217	16	3	37	3	666397	75162.6	451988	338030	480910	965192	1806007	1431537	926043	3	0	CytoplasmicMembrane	bpoB	Supposedly involved in detoxification reactions.	Possible peroxidase BpoB (non-haem peroxidase)	No	virulence, detoxification, adaptation	NE
O06577	Rv1125	0	48.028	37	11	183	11	3.04676e+06	1.52189e+06	2.6747e+06	1.89796e+06	1.72679e+06	4.09498e+06	1.05012e+07	9.63601e+06	5.58816e+06	3	0	CytoplasmicMembrane	Rv1125	Function unknown	Conserved hypothetical protein	No	conserved hypotheticals	NE
O06583	Rv1132	0	95.962	24	11	351	11	6.58e+07	3.28193e+07	1.13076e+08	5.95546e+07	5.30926e+07	7.86002e+07	2.09032e+08	2.19257e+08	1.25527e+08	3	9	CytoplasmicMembrane	Rv1132	Unknown	Conserved membrane protein	No	cell wall and cell processes	NE
O06538	Rv1138c	0	45.604	25	6	142	6	2.42708e+06	1.80091e+06	1.76545e+06	1.36118e+06	1.14669e+06	2.42786e+06	9.51488e+06	8.18126e+06	5.85027e+06	3	0	CytoplasmicMembrane	Rv1138c	Function unknown; probably involved in cellular metabolism.	Possible oxidoreductase	No	intermediary metabolism and respiration	NE
O06541	Rv1141c	0	24.663	32	6	44	6	513956	361118	625909	532920	647112	625457	3.64129e+06	3.51296e+06	2.45861e+06	3	0	CytoplasmicMembrane	echA11	Could possibly oxidize fatty acids using specific components [catalytic activity: (3S)-3-hydroxyacyl-CoA = trans-2(or 3)-enoyl-CoA + H(2)O].	Probable enoyl-CoA hydratase EchA11 (enoyl hydrase) (unsaturated acyl-CoA hydratase) (crotonase)	No	lipid metabolism	NE
P9WGG3	Rv1151c	0	52.697	46	7	138	7	1.61488e+06	852917	8.62523e+06	982045	818514	4.06076e+06	6.16723e+06	9.3269e+06	6.21541e+06	3	0	CytoplasmicMembrane	Rv1151c	Involved in transcriptional mechanism	Transcriptional regulatory protein	No	regulatory proteins	NE
P9WJQ3	Rv1161	0	438.283	64	56	1323	53	3.47858e+07	2.22902e+07	3.00195e+07	1.44558e+07	1.23841e+07	3.644e+07	1.21922e+08	1.09828e+08	7.76659e+07	3	0	CytoplasmicMembrane	narG	Nitrate reduction [catalytic activity: nitrite + acceptor = nitrate + reduced acceptor].	Respiratory nitrate reductase (alpha chain) NarG	No	intermediary metabolism and respiration	NE
O06560	Rv1162	0	143.948	49	20	509	20	1.05365e+07	6.45589e+06	8.32951e+06	6.09297e+06	4.71086e+06	1.6719e+07	3.9818e+07	3.57194e+07	2.27286e+07	3	0	CytoplasmicMembrane	narH	Nitrate reduction [catalytic activity: nitrite + acceptor = nitrate + reduced acceptor].	Probable respiratory nitrate reductase (beta chain) NarH	No	intermediary metabolism and respiration	NE
P9WGU7	Rv1166	0	59.317	26	12	240	12	6.18324e+06	3.01191e+06	5.07672e+06	3.25104e+06	2.66729e+06	9.75587e+06	3.11637e+07	2.83643e+07	1.24648e+07	3	0	Unknown	lpqW	Unknown	Probable conserved lipoprotein LpqW	No	cell wall and cell processes	Essential
O50423	Rv1167c	0	25.778	28	4	94	4	779308	475270	948406	730141	724880	2.41973e+06	3.04736e+06	3.51361e+06	2.07653e+06	3	0	CytoplasmicMembrane	Rv1167c	Involved in transcriptional mechanism.	Probable transcriptional regulatory protein	No	regulatory proteins	NE
O50435	Rv1179c	0	239.024	51	32	683	32	1.22106e+07	6.59691e+06	7.50662e+06	6.46144e+06	5.54001e+06	1.37354e+07	7.65468e+07	8.72139e+07	5.4337e+07	3	0	CytoplasmicMembrane	Rv1179c	Unknown	Unknown protein	No	conserved hypotheticals	NE
#N/A	Rv1180	#N/A	#N/A	#N/A	#N/A	#N/A	#N/A	#N/A	#N/A	#N/A	#N/A	#N/A	#N/A	#N/A	#N/A	#N/A	3	0	CytoplasmicMembrane	pks3	Potentially involved in some intermediate steps for the synthesis of a polyketide molecule which may be involved in secondary metabolism. Supposedly involved in stationary-phase survival.	Probable polyketide beta-ketoacyl synthase Pks3	No	lipid metabolism	NE
#N/A	Rv1181	#N/A	#N/A	#N/A	#N/A	#N/A	#N/A	#N/A	#N/A	#N/A	#N/A	#N/A	#N/A	#N/A	#N/A	#N/A	3	0	CytoplasmicMembrane	pks4	Potentially involved in some intermediate steps for the synthesis of a polyketide molecule which may be involved in secondary metabolism.	Probable polyketide beta-ketoacyl synthase Pks4	No	lipid metabolism	NE
O86348	Rv1190	0	74.974	42	9	263	9	4.94166e+06	3.06518e+06	5.17706e+06	4.03088e+06	4.08977e+06	1.02054e+07	2.72814e+07	2.45298e+07	1.27466e+07	3	0	Unknown	Rv1190	Function unknown	Conserved hypothetical protein	No	conserved hypotheticals	NE
O05305	Rv1204c	0	117.915	58	19	317	19	3.22162e+06	1.87212e+06	3.25835e+06	757609	1.2942e+06	3.1283e+06	1.63404e+07	1.74355e+07	1.10872e+07	3	0	CytoplasmicMembrane	Rv1204c	Function unknown	Conserved hypothetical protein	No	conserved hypotheticals	NE
O05318	Rv1217c	0	61.337	21	8	200	8	4.08018e+06	2.20458e+06	2.80084e+06	4.53606e+06	3.81564e+06	1.08838e+07	1.90785e+07	1.73338e+07	1.2121e+07	3	12	CytoplasmicMembrane	Rv1217c	Thought to be involved in active transport of tetronasin across the membrane (export): tetronasin resistance by an export mechanism. Responsible for the translocation of the substrate across the membrane.	Probable tetronasin-transport integral membrane protein ABC transporter	No	cell wall and cell processes	NE
O86314	Rv1231c	0	40.25	41	9	283	9	6.54553e+06	3.62844e+06	7.26022e+06	6.25915e+06	6.07664e+06	9.86143e+06	2.48132e+07	2.26025e+07	1.77813e+07	3	2	Unknown	Rv1231c	Unknown	Probable membrane protein	No	cell wall and cell processes	NE
P9WGU9	Rv1235	0	112.766	56	17	331	17	6.80269e+06	3.98541e+06	5.28684e+06	4.04558e+06	3.80454e+06	1.01487e+07	2.76853e+07	2.42238e+07	1.70993e+07	3	0	Unknown	lpqY	Thought to be involved in active transport of sugar across the membrane (import).	Probable sugar-binding lipoprotein LpqY	No	cell wall and cell processes	NE
P9WQI3	Rv1238	0	142.985	51	15	355	15	1.70586e+07	1.13414e+07	1.20813e+07	1.41155e+07	1.52352e+07	3.94653e+07	6.01583e+07	5.89081e+07	4.03835e+07	3	0	CytoplasmicMembrane	sugC	Involved in active transport of sugar across the membrane (import). Responsible for energy coupling to the transport system.	Probable sugar-transport ATP-binding protein ABC transporter SugC	No	cell wall and cell processes	NE
O50455	Rv1239c	0	123.934	33	12	558	12	1.91595e+07	7.32423e+06	1.49625e+07	1.95817e+07	1.43677e+07	3.35744e+07	7.32837e+07	7.94204e+07	5.80458e+07	3	2	CytoplasmicMembrane	corA	Thought to be involved in transport of magnesium and cobalt ions across the membrane. Responsible for the translocation of the substrate across the membrane.	Possible magnesium and cobalt transport transmembrane protein CorA	No	cell wall and cell processes	NE
O50459	Rv1244	0	61.979	55	8	119	8	2.95347e+06	2.06e+06	1.96285e+06	1.93615e+06	2.07231e+06	5.37077e+06	9.90663e+06	9.52906e+06	6.91424e+06	3	0	Unknown	lpqZ	Unknown	Probable lipoprotein LpqZ	No	cell wall and cell processes	NE
P9WM53	Rv1259	0	28.823	31	7	106	7	1.98248e+06	1.0869e+06	2.28149e+06	894357	812577	3.12526e+06	7.27246e+06	7.79832e+06	5.27945e+06	3	0	Unknown	udgB	Involved in base excision repair. Excises uracil residues from the DNA which can arise as a result of misincorporation of dUMP residues by DNA polymerase or due to deamination of cytosine.	Probable uracil DNA glycosylase, UdgB	No	information pathways	NE
P9WI71	Rv1266c	0	243.814	46	23	699	23	1.9084e+07	1.08962e+07	1.48074e+07	1.86359e+07	1.45978e+07	4.0693e+07	7.54884e+07	7.19428e+07	4.39199e+07	3	1	CytoplasmicMembrane	pknH	Involved in signal transduction (via phosphorylation). Thought to be involved in arabinan metabolism, phosphorylating perhaps EMBR|Rv1267c [catalytic activity: ATP + a protein = ADP + a phosphoprotein].	Probable transmembrane serine/threonine-protein kinase H PknH (protein kinase H) (STPK H)	No	regulatory proteins	NE
P9WM45	Rv1269c	0	27.653	25	3	302	3	9.39495e+06	6.31307e+06	1.24298e+07	3.56523e+06	2.03627e+06	9.25923e+06	4.4089e+07	5.30897e+07	32708200	3	0	Extracellular	Rv1269c	Unknown	Conserved probable secreted protein	No	cell wall and cell processes	NE
P9WK55	Rv1270c	0	138.953	69	14	712	14	6.7792e+07	4.00341e+07	5.75723e+07	3.62446e+07	3.1146e+07	8.33519e+07	3.23513e+08	2.75756e+08	1.55091e+08	3	0	CytoplasmicMembrane	lprA	Unknown	Possible lipoprotein LprA	No	cell wall and cell processes	NE
O86337	Rv1275	0	33.094	34	6	239	6	1.86095e+07	1.00553e+07	1.63408e+07	1.42988e+07	1.20156e+07	2.63414e+07	7.40608e+07	5.89858e+07	3.06473e+07	3	0	Unknown	lprC	Unknown	Possible lipoprotein LprC	No	cell wall and cell processes	Essential
P9WGU5	Rv1280c	0	153.073	49	16	290	16	5.80051e+06	2.17029e+06	4.68874e+06	3.84062e+06	2.99594e+06	8.74082e+06	1.86087e+07	14013151	1.06385e+07	3	1	Unknown	oppA	Involved in active transport of oligopeptide across the membrane (import). This protein is a component of the oligopeptide permease, a binding protein-dependent transport system; it binds peptides up to five amino acids long with high affinity.	Probable periplasmic oligopeptide-binding lipoprotein OppA	No	cell wall and cell processes	NE
P9WPV5	Rv1306	0	213.65	61	14	1065	14	1.0921e+08	5.5247e+07	7.33665e+07	8.97516e+07	8.78268e+07	2.20426e+08	3.80921e+08	3.29807e+08	2.00818e+08	3	1	Unknown	atpF	This is one of the three chains of the nonenzymatic component (cf(0) subunit) of the ATPase complex.	Probable ATP synthase B chain AtpF	No	intermediary metabolism and respiration	Essential
P9WPU5	Rv1310	0	640.241	91	37	3072	37	6.13599e+08	3.67718e+08	4.40509e+08	5.13874e+08	4.90043e+08	1.30724e+09	2.24573e+09	2.15316e+09	1.45099e+09	3	0	CytoplasmicMembrane	atpD	Produces ATP from ADP in the presence of a proton gradient across the membrane. The beta chain is the catalytic subunit [catalytic activity: ATP + H(2)O + H(+)(in) = ADP + phosphate + H(+)(out)]	Probable ATP synthase beta chain AtpD	No	intermediary metabolism and respiration	Essential
P9WM29	Rv1312	0	35.527	42	7	178	7	5.77017e+06	3.12251e+06	7.36896e+06	4.23763e+06	3.66689e+06	6.31314e+06	1.93608e+07	1.81447e+07	1.32174e+07	3	1	CytoplasmicMembrane	Rv1312	Unknown	Conserved hypothetical secreted protein	No	cell wall and cell processes	NE
P9WQ29	Rv1320c	0	53.519	25	10	186	7	2.96137e+06	1.91746e+06	3.4521e+06	1.80449e+06	651162	1.98052e+06	9.06484e+06	1.01414e+07	7.06338e+06	3	6	CytoplasmicMembrane	Rv1320c	Thought to play an essential role in regulation of cellular metabolism by catalysing the synthesis of a second messenger, cAMP. May be involved in virulence [catalytic activity: ATP = 3',5'-cyclic AMP + pyrophosphate].	Possible adenylate cyclase (ATP pyrophosphate-lyase) (adenylyl cyclase)	No	intermediary metabolism and respiration	NE
P9WMR5	Rv1329c	0	48.696	17	8	77	8	1.35422e+06	276080	1.21935e+06	1.01428e+06	1.00448e+06	2.95179e+06	5.45353e+06	5.15522e+06	3.12031e+06	3	0	Unknown	dinG	Probable helicase involved in DNA repair and perhaps also replication.	Probable ATP-dependent helicase DinG	No	information pathways	NE
P9WK47	Rv1368	0	162.155	80	13	529	13	2.1498e+07	1.20531e+07	1.60792e+07	7.50028e+06	6.74222e+06	2.08113e+07	7.20718e+07	6.86557e+07	47586253	3	0	CytoplasmicMembrane	lprF	Unknown	Probable conserved lipoprotein LprF	No	cell wall and cell processes	NE
P9WGB9	Rv1373	0	83.829	52	14	245	14	4.14205e+06	1.35874e+06	3.10602e+06	7.52622e+06	829120	2.25154e+06	6.47917e+06	8.62208e+06	4.97845e+06	3	0	CytoplasmicMembrane	Rv1373	Involved in sulfation: activity towards typical ceramide glycolipids and trehalose glycolipids.	Glycolipid sulfotransferase	No	intermediary metabolism and respiration	NE
P71810	Rv1382	0	35.949	66	8	170	8	4.11426e+06	2.37069e+06	3.14073e+06	1.68003e+06	1.73998e+06	3.33883e+06	1.54243e+07	1.37908e+07	9.37427e+06	3	1	CytoplasmicMembrane	Rv1382	Unknown	Probable export or membrane protein	No	cell wall and cell processes	NE
P9WLX7	Rv1424c	0	20.455	13	4	108	4	2.98618e+06	1.35925e+06	3.03627e+06	952305	543963	1.02149e+06	8.68868e+06	9.66572e+06	5.51479e+06	3	2	Unknown	Rv1424c	Unknown	Possible membrane protein	No	cell wall and cell processes	NE
O06832	Rv1426c	0	145.68	50	15	412	15	9.859e+06	4.53229e+06	8.73499e+06	5.75561e+06	4.9239e+06	1.25263e+07	3.16619e+07	3.24346e+07	1.74313e+07	3	1	Cytoplasmic	lipO	Function unknown, but supposedly involved in lipid metabolism	Probable esterase LipO	No	intermediary metabolism and respiration	NE
O06816	Rv1443c	0	99.78	68	11	580	11	2.88009e+07	1.35053e+07	1.9241e+07	2.0397e+07	1.56254e+07	4.71944e+07	9.49596e+07	1.01878e+08	6.02873e+07	3	1	CytoplasmicMembrane	Rv1443c	Unknown	Unknown protein	No	conserved hypotheticals	NE
O53148	Rv1456c	0	53.602	19	3	143	3	4.60547e+06	4.9725e+06	4.28106e+06	4.68763e+06	4.05399e+06	8091469	3.12147e+07	3.37572e+07	2.67436e+07	3	8	CytoplasmicMembrane	Rv1456c	Thought to be involved in active transport of antibiotic across the membrane (export): unidentified antibiotic resistance by an export mechanism. Responsible for the translocation of the substrate across the membrane.	Probable unidentified antibiotic-transport integral membrane ABC transporter	No	cell wall and cell processes	Essential
O53167	Rv1476	0	49.835	42	6	260	6	1.10512e+07	6.35695e+06	8.63529e+06	6029917	7.59732e+06	1.84378e+07	4.87989e+07	4.73825e+07	2.11958e+07	3	1	Unknown	Rv1476	Unknown	Possible membrane protein	No	cell wall and cell processes	Essential
L7N692	Rv1489	0	81.892	53	7	258	7	2.284e+07	1.1934e+07	1.54792e+07	1.85506e+07	1.48136e+07	6.20361e+07	6.52191e+07	6.31399e+07	4.13771e+07	3	2	CytoplasmicMembrane	Rv1489	Function unknown	Conserved protein	No	conserved hypotheticals	NE
P9WJ91	Rv1494	0	15.205	26	4	21	4	266576	91086.7	751816	420584	159618	1.18679e+06	3.85276e+06	1.92975e+06	2.189e+06	3	0	Unknown	mazE4	Unknown	Possible antitoxin MazE4	No	virulence, detoxification, adaptation	NE
P9WMX5	Rv1500	0	21.965	13	5	155	5	4.34505e+06	2.47386e+06	3.89164e+06	2.41004e+06	1.34428e+06	8.3231e+06	1.51631e+07	1.32529e+07	1.01693e+07	3	2	CytoplasmicMembrane	Rv1500	Function unknown	Probable glycosyltransferase	No	intermediary metabolism and respiration	NE
P9WLW1	Rv1510	0	14.268	9	3	20	3	214401	30564.5	183640	115343	80291.6	367701	1.6165e+06	1.24254e+06	618667	3	12	CytoplasmicMembrane	Rv1510	Unknown	Conserved probable membrane protein	No	cell wall and cell processes	NE
Q50584	Rv1523	0	78.417	39	14	466	14	1.1831e+07	6.72694e+06	1.172e+07	8.06001e+06	8.60367e+06	2.04031e+07	4.10462e+07	3.74404e+07	2.83221e+07	3	0	Unknown	Rv1523	Causes methylation	Probable methyltransferase	No	intermediary metabolism and respiration	NE
O06625	Rv1565c	0	17.271	8	7	61	7	867994	325258	858587	1.02756e+06	953539	1.20487e+06	3.3261e+06	2.59247e+06	1.0088e+06	3	11	CytoplasmicMembrane	Rv1565c	Unknown	Conserved hypothetical membrane protein	No	cell wall and cell processes	NE
P9WLT5	Rv1591	0	33.27	31	4	118	4	2.75701e+06	1.50681e+06	1.7451e+06	1.27847e+06	1.55745e+06	3.5174e+06	9.39122e+06	7.37682e+06	6.73672e+06	3	4	CytoplasmicMembrane	Rv1591	Function unknown	Probable transmembrane protein	No	cell wall and cell processes	NE
O06137	Rv1620c	0	157.674	36	16	502	16	1.12114e+07	9.1801e+06	1.2107e+07	5.8752e+06	5.69894e+06	1.98017e+07	7.16833e+07	7.93697e+07	4.42052e+07	3	6	CytoplasmicMembrane	cydC	Involved in active transport across the membrane of component linked with the assembly of cytochrome: involved in cytochrome biogenesis (aerobic respiration). Responsible for energy coupling to the transport system and for the translocation of the substrate across the membrane.	Probable 'component linked with the assembly of cytochrome' transport transmembrane ATP-binding protein ABC transporter CydC	No	intermediary metabolism and respiration	NE
L7N662	Rv1623c	0	103.452	26	11	582	11	3.63884e+07	2.54996e+07	3.29351e+07	2.22841e+07	1.9382e+07	5.11812e+07	2.13577e+08	1.80697e+08	1.43824e+08	3	9	CytoplasmicMembrane	cydA	Involved in the respiratory chain (at the terminal step): aerobic respiration. Cytochrome D terminal oxidase complex is the component of the aerobic respiratory chain that is supposedly predominant when cells are grown at low aeration [catalytic activity: ubiquinol-8 + O(2) = ubiquinone-8 + H(2)O].	Probable integral membrane cytochrome D ubiquinol oxidase (subunit I) CydA (cytochrome BD-I oxidase subunit I)	No	intermediary metabolism and respiration	NE
P9WQ35	Rv1625c	0	87.906	35	13	342	13	5.38719e+06	3.28931e+06	8.35938e+06	2.86722e+06	2.54351e+06	7.08797e+06	1.80898e+07	2.22182e+07	1.20091e+07	3	6	CytoplasmicMembrane	cya	Involved in cAMP synthesis [catalytic activity: ATP = 3',5'-cyclic AMP + diphosphate]. Inhibited by polyphosphates.	Membrane-anchored adenylyl cyclase Cya (ATP pyrophosphate-lyase) (adenylate cyclase)	No	intermediary metabolism and respiration	NE
P9WJX3	Rv1634	0	21.588	20	4	30	4	294572	165048	288022	264753	296927	1.15275e+06	2.38483e+06	2.21211e+06	701049	3	14	CytoplasmicMembrane	Rv1634	Thought to be involved in transport of drug across the membrane (export). Drug resistance by an export mechanism (confers resistance to toxic compounds by removing them for the cells).	Possible drug efflux membrane protein	No	cell wall and cell processes	NE
O65933	Rv1662	0	70.128	17	18	165	16	1.75771e+06	745095	2.52093e+06	2.16173e+06	1.6643e+06	6.61881e+06	9.77925e+06	8.14916e+06	4.03364e+06	3	0	CytoplasmicMembrane	pks8	Potentially involved in some intermediate steps for the synthesis of a polyketide molecule which may be involved in secondary metabolism	Probable polyketide synthase Pks8	No	lipid metabolism	Essential
O53919	Rv1672c	0	22.688	14	4	32	4	3.27066e+06	2.16809e+06	3.3752e+06	2.45887e+06	2.24388e+06	4.79369e+06	1.72873e+07	1.69456e+07	1.17231e+07	3	12	CytoplasmicMembrane	Rv1672c	Thought to be involved in transport across the membrane. Responsible for the translocation of undetermined substrate across the membrane.	Probable conserved integral membrane transport protein	No	cell wall and cell processes	NE
O33206	Rv1707	0	54.631	22	7	176	7	9.57995e+06	4.1036e+06	6.73397e+06	7.59472e+06	5.94461e+06	1.96807e+07	3.15208e+07	2.87211e+07	1.76897e+07	3	11	CytoplasmicMembrane	Rv1707	Unknown; possibly involved in transport of sulfate across the membrane.	Probable conserved transmembrane protein	No	cell wall and cell processes	NE
P9WJQ1	Rv1736c	0	40.087	16	8	185	4	2.69271e+06	1.30148e+06	2.45845e+06	1.66274e+06	1.01696e+06	3.1563e+06	1.08571e+07	6.17946e+06	3.5874e+06	3	5	CytoplasmicMembrane	narX	Involved in nitrate reduction, and in the persistence in the host [catalytic activity: nitrite + acceptor = nitrate + reduced acceptor]	Probable nitrate reductase NarX	No	intermediary metabolism and respiration	NE
P9WI77	Rv1743	0	103.994	36	14	300	14	7.87448e+06	2.90738e+06	5.12142e+06	2.82776e+06	2.08066e+06	3.00355e+06	2.81714e+07	2.5682e+07	1.59962e+07	3	1	CytoplasmicMembrane	pknE	Involved in signal transduction (via phosphorylation). Thought to be involved in membrane transport [catalytic activity: ATP + a protein = ADP + a phosphoprotein].	Probable transmembrane serine/threonine-protein kinase E PknE (protein kinase E) (STPK E)	No	regulatory proteins	NE
P9WI75	Rv1746	0	107.323	39	12	320	12	8.90263e+06	5.34936e+06	5.88995e+06	6.21843e+06	5.05659e+06	1.07588e+07	2.83134e+07	3.03261e+07	1.71116e+07	3	1	CytoplasmicMembrane	pknF	Involved in signal transduction (via phosphorylation). Thought to be involved in membrane transport. Phosphorylates the peptide substrate myelin basic protein (MBP) at serine and threonine residues [catalytic activity: ATP + a protein = ADP + a phosphoprotein].	Anchored-membrane serine/threonine-protein kinase PknF (protein kinase F) (STPK F)	No	regulatory proteins	NE
O53930	Rv1779c	0	103.075	34	16	228	16	3.10947e+06	1.80266e+06	4.34331e+06	1.89799e+06	2.05981e+06	5.15734e+06	2.7087e+07	1.99209e+07	1.24156e+07	3	4	CytoplasmicMembrane	Rv1779c	Unknown	Possible integral membrane protein	No	cell wall and cell processes	NE
P9WNQ9	Rv1782	0	133.246	41	18	723	18	3.42785e+07	1.81223e+07	2.64539e+07	2.05098e+07	1.58308e+07	4.27729e+07	1.08586e+08	1.05188e+08	6.25957e+07	3	1	Unknown	eccB5	Function unknown	ESX conserved component EccB5. ESX-5 type VII secretion system protein. Probable membrane protein.	No	cell wall and cell processes	Essential
P9WNP9	Rv1795	0	77.718	21	10	362	10	2.77504e+07	1.54515e+07	2.00721e+07	1.68411e+07	1.40972e+07	3.4141e+07	9.01705e+07	7.86903e+07	4.97449e+07	3	11	Unknown	eccD5	Unknown	ESX conserved component EccD5. ESX-5 type VII secretion system protein. Probable membrane protein.	No	cell wall and cell processes	Essential
O53945	Rv1796	0	111.1	31	12	248	12	6.02108e+06	2.62251e+06	3.55289e+06	3.30548e+06	4.61573e+06	7.329e+06	2.86958e+07	2.48346e+07	1.31326e+07	3	1	CytoplasmicMembrane	mycP5	Thought to have proteolytic activity.	Probable proline rich membrane-anchored mycosin MycP5 (serine protease) (subtilisin-like protease) (subtilase-like) (mycosin-5)	No	intermediary metabolism and respiration	Essential
P9WJE3	Rv1797	0	90.186	30	11	487	10	1.13742e+07	6.36613e+06	8.94032e+06	8.12688e+06	6.94823e+06	2.23056e+07	4.55726e+07	4.19845e+07	2.67214e+07	3	2	CytoplasmicMembrane	eccE5	Function unknown	ESX conserved component EccE5. ESX-5 type VII secretion system protein. Probable membrane protein.	No	cell wall and cell processes	Essential
P9WFG1	Rv1823	0	57.869	44	9	278	9	6.64504e+06	4.60222e+06	5.97973e+06	2.53445e+06	2.76438e+06	5.46505e+06	2.19826e+07	2.05943e+07	12980096	3	1	CytoplasmicMembrane	Rv1823	Function unknown	Conserved protein	No	conserved hypotheticals	NE
P9WFG3	Rv1825	0	80.4	62	11	247	11	8.23794e+06	4.58716e+06	7.46753e+06	4.9489e+06	3.33337e+06	1.04058e+07	3.29932e+07	3.95014e+07	2.13539e+07	3	1	Cytoplasmic	Rv1825	Function unknown	Conserved protein	No	conserved hypotheticals	NE
P9WMS1	Rv1833c	0	179.329	66	16	848	16	2.56423e+07	1.42721e+07	1.98389e+07	2.01698e+07	1.89933e+07	5.16788e+07	8.13967e+07	9.21753e+07	4.66814e+07	3	0	Unknown	Rv1833c	May act on a wide range of 1-haloalkanes, haloalcohols, haloalkenes and some haloaromatic compounds [catalytic activity: 1-haloalkane + H(2)O <=> a primary alcohol + halide]	Possible haloalkane dehalogenase	No	intermediary metabolism and respiration	NE
P9WQL3	Rv1859	0	14.019	17	3	21	3	319914	124135	148593	85730.4	105054	554227	1.06788e+06	976995	432180	3	0	CytoplasmicMembrane	modC	Part of the binding-protein-dependent transport system modabc for molybdenum; responsible for energy coupling to the transport system.	Probable molybdenum-transport ATP-binding protein ABC transporter ModC	No	cell wall and cell processes	NE
P9WND5	Rv1872c	0	410.869	83	31	4873	31	7.04941e+08	3.88886e+08	6.06154e+08	4.61177e+08	3.98147e+08	1.18204e+09	1.76337e+09	2.02022e+09	1.48404e+09	3	0	CytoplasmicMembrane	lldD2	Involved in respiration; catalyzes conversion of lactate into pyruvate [catalytic activity: (S)-lactate + 2 ferricytochrome C = pyruvate + 2 ferrocytochrome C].	Possible L-lactate dehydrogenase (cytochrome) LldD2	No	intermediary metabolism and respiration	NE
O07752	Rv1878	0	37.15	21	5	41	5	599858	205929	338717	757713	516686	3.22872e+06	2.97324e+06	2.72613e+06	1.11045e+06	3	0	CytoplasmicMembrane	glnA3	Involved in glutamine biosynthesis [catalytic activity: ATP + L-glutamate + NH(3) = ADP + glutamine + orthophosphate].	Probable glutamine synthetase GlnA3 (glutamine synthase) (GS-I)	No	intermediary metabolism and respiration	NE
O07742	Rv1890c	0	30.01	32	6	145	6	4.47872e+06	3.31123e+06	3.98678e+06	5.05669e+06	3.5828e+06	1.10743e+07	2.35957e+07	2.41863e+07	1.52516e+07	3	0	Unknown	Rv1890c	Unknown	Hypothetical protein	No	conserved hypotheticals	NE
O07718	Rv1915	0	138.986	76	26	575	26	8.53024e+06	7.90737e+06	1.05294e+07	1.08932e+07	7.9421e+06	1.77833e+07	5.55309e+07	5.20857e+07	3.35543e+07	3	0	Unknown	aceAa	Involved in glyoxylate bypass, an alternative to the tricarboxylic acid cycle [catalytic activity: isocitrate = succinate + glyoxylate].	Probable isocitrate lyase AceAa [first part] (isocitrase) (isocitratase) (Icl)	No	intermediary metabolism and respiration	NE
P95287	Rv1927	0	62.479	46	9	215	9	5.24363e+06	2.83192e+06	4.33195e+06	3.56744e+06	2758060	7.91308e+06	1.42761e+07	1.61484e+07	1.09715e+07	3	0	CytoplasmicMembrane	Rv1927	Function unknown	Conserved hypothetical protein	No	conserved hypotheticals	NE
O53979	Rv1978	0	163.654	59	17	842	17	3.91955e+07	1.78101e+07	3.0203e+07	2.41967e+07	2.24062e+07	5.00293e+07	1.36002e+08	1.23337e+08	7.41602e+07	3	1	Cytoplasmic	Rv1978	Function unknown	Conserved protein	No	conserved hypotheticals	NE
P9WQM5	Rv1979c	0	11.665	7	3	29	3	377583	290242	225499	147898	193462	512604	2.33716e+06	3.37993e+06	841120	3	12	Extracellular	Rv1979c	Unknown; possibly involved in transport of amino acid across the membrane.	Possible conserved permease	No	cell wall and cell processes	NE
P9WLN9	Rv1998c	0	38.547	42	9	112	9	3.71238e+06	1.79291e+06	3.25596e+06	2.93536e+06	2.46856e+06	6.47725e+06	1.00781e+07	1.36872e+07	7.49324e+06	3	0	CytoplasmicMembrane	Rv1998c	Function unknown	Conserved protein	No	conserved hypotheticals	NE
P9WLN5	Rv2001	0	97.315	60	11	359	11	1.1064e+07	7.33254e+06	7.55606e+06	9.60829e+06	6.67289e+06	1.86523e+07	3.81242e+07	5.16281e+07	3.00141e+07	3	0	Unknown	Rv2001	Unknown	Conserved hypothetical protein	No	conserved hypotheticals	NE
P9WFD1	Rv2026c	0	57.528	26	6	243	6	5.51774e+06	4.92368e+06	5.09301e+06	3.29022e+06	2.55092e+06	7.3221e+06	1.89132e+07	2.33472e+07	1.43007e+07	3	0	CytoplasmicMembrane	Rv2026c	Unknown	Universal stress protein family protein	No	virulence, detoxification, adaptation	NE
P9WGK1	Rv2027c	0	189.274	63	27	677	24	1.12077e+07	5.84745e+06	1.39773e+07	4.90403e+06	4.17213e+06	1.41504e+07	5.32794e+07	5.64998e+07	2.88409e+07	3	0	CytoplasmicMembrane	dosT	Sensor part of the two component regulatory system DEVR/DEVS/dost; O2, NO and CO are ligands, dost is inactive when bound to oxygen	Two component sensor histidine kinase DosT	No	regulatory proteins	NE
P9WLM1	Rv2030c	0	143.794	54	28	272	28	1.48286e+07	1.08999e+07	5.61612e+06	1.21735e+07	7.28316e+06	2.03735e+07	6.22392e+07	4.11744e+07	2.1001e+07	3	0	Cellwall	Rv2030c	Unknown	Conserved protein	No	conserved hypotheticals	NE
L0TB61	Rv2037c	0	65.746	54	10	180	10	2.24462e+06	1.24718e+06	1.5229e+06	1.27565e+06	1.12276e+06	6.31614e+06	7.22821e+06	6.91313e+06	5.00467e+06	3	0	Unknown	Rv2037c	Unknown	Conserved transmembrane protein	No	cell wall and cell processes	NE
P9WIH5	Rv2047c	0	272.103	57	38	985	38	2.1923e+07	1.03903e+07	2.05772e+07	1.55668e+07	1.27537e+07	3.38398e+07	7.20385e+07	6.59914e+07	3.95706e+07	3	1	Unknown	Rv2047c	Unknown	Conserved hypothetical protein	No	conserved hypotheticals	Essential
Q10675	Rv2064	0	38.984	37	10	98	10	1.62686e+06	1.12543e+06	1.62907e+06	1.04634e+06	959836	4.00514e+06	6.42019e+06	5.79581e+06	3.59806e+06	3	0	Unknown	cobG	Required for cobalamin biosynthesis.	Precorrin-3B synthase CobG	No	intermediary metabolism and respiration	NE
P9WNU3	Rv2090	0	48.282	44	11	131	11	2.58967e+06	1.14478e+06	1.95071e+06	677244	1.0414e+06	3.61753e+06	1.15695e+07	1.11166e+07	7.98124e+06	3	0	Unknown	Rv2090	DNA metabolism	Probable 5'-3' exonuclease	No	information pathways	NE
P9WLJ5	Rv2091c	0	48.796	19	6	345	6	3.9574e+07	2.19385e+07	3.40495e+07	3.7435e+07	2.77565e+07	6.75053e+07	1.41077e+08	1.59219e+08	7.73174e+07	3	1	CytoplasmicMembrane	Rv2091c	Unknown	Probable membrane protein	No	cell wall and cell processes	NE
O06238	Rv2137c	0	51.069	42	5	233	5	6.64446e+06	4.81362e+06	5.72548e+06	3.05713e+06	3.08224e+06	9.51975e+06	2.04174e+07	2.90652e+07	1.63047e+07	3	0	Unknown	Rv2137c	Unknown	Conserved hypothetical protein	No	conserved hypotheticals	NE
O06237	Rv2138	0	62.028	45	10	138	10	2.83025e+06	1.09862e+06	1.97331e+06	1.40895e+06	1.45301e+06	5.84138e+06	1.28008e+07	1.28345e+07	9.02062e+06	3	0	CytoplasmicMembrane	lppL	Unknown	Probable conserved lipoprotein LppL	No	cell wall and cell processes	NE
P9WHL1	Rv2139	0	166.498	71	20	630	20	1.44788e+07	7.2614e+06	1.3488e+07	1.0366e+07	9.73928e+06	2.6911e+07	4.1006e+07	4.51799e+07	2.51128e+07	3	1	Cytoplasmic	pyrD	Pyrimidine biosynthesis	Probable dihydroorotate dehydrogenase PyrD	No	intermediary metabolism and respiration	Essential
P9WJL3	Rv2158c	0	281.651	68	27	866	27	2.7799e+07	1.32992e+07	2.59382e+07	1.71807e+07	1.67597e+07	5.07831e+07	9.56465e+07	1.10721e+08	6.86948e+07	3	0	CytoplasmicMembrane	murE	Involved in cell wall formation; peptidoglycan biosynthesis.	Probable UDP-N-acetylmuramoylalanyl-D-glutamate-2,6-diaminopimelate ligase MurE	No	cell wall and cell processes	Essential
P9WLI9	Rv2197c	0	41.009	30	5	229	5	5.42728e+06	3.14052e+06	4.7901e+06	4.31267e+06	3.32031e+06	8.11695e+06	1.98467e+07	1.69914e+07	1.23746e+07	3	4	CytoplasmicMembrane	Rv2197c	Unknown	Probable conserved transmembrane protein	No	cell wall and cell processes	NE
P9WGS3	Rv2214c	0	348.273	59	23	1187	23	8.7657e+07	4.21816e+07	6.59349e+07	4.95023e+07	4.05013e+07	9.96945e+07	2.71468e+08	2.58415e+08	1.8803e+08	3	1	CytoplasmicMembrane	ephD	Thought to be involved in detoxification reactions following oxidative damage to lipids.	Possible short-chain dehydrogenase EphD	No	virulence, detoxification, adaptation	NE
P9WLI1	Rv2219	0	96.659	47	11	478	11	2.85312e+07	1.7106e+07	2.15001e+07	1.87804e+07	1.35308e+07	3.53172e+07	9.34095e+07	9.04367e+07	5.02353e+07	3	2	Cytoplasmic	Rv2219	Unknown	Probable conserved transmembrane protein	No	cell wall and cell processes	Essential
Q79FG7	Rv2219A	0	23.088	41	5	143	5	2.47916e+06	1.42593e+06	2.16026e+06	2.90917e+06	2.39392e+06	5.89374e+06	1.75862e+07	1.31614e+07	1.32239e+07	3	3	CytoplasmicMembrane	Rv2219A	Unknown	Probable conserved membrane protein	No	cell wall and cell processes	NE
O53538	Rv2264c	0	15.419	10	4	10	4	148680	36103.9	60196.2	136744	45462.9	161904	1.09876e+06	1.22295e+06	334685	3	1	CytoplasmicMembrane	Rv2264c	Unknown	Conserved hypothetical proline rich protein	No	conserved hypotheticals	NE
P9WPP7	Rv2276	0	22.895	20	6	50	6	271045	512369	370735	341193	203283	1.44551e+06	3.66652e+06	3.84139e+06	3.74137e+06	3	1	Unknown	cyp121	Cytochromes P450 are a group of heme-thiolate monooxygenases. They oxidize a variety of structurally unrelated compounds, including steroids, fatty acids, and xenobiotics. It has been shown to bind tighly to a range of azole-based antifungal drugs (e.g. miconazole, clotrimazole).	Cytochrome P450 121 Cyp121	No	intermediary metabolism and respiration	NE
P9WMF3	Rv2282c	0	82.837	63	15	272	15	5.25438e+06	3.09837e+06	3.52279e+06	2.41256e+06	2.48326e+06	4.61143e+06	1.73049e+07	1.89986e+07	1.46744e+07	3	0	CytoplasmicMembrane	Rv2282c	Unknown	Probable transcription regulator (LysR family)	No	regulatory proteins	NE
Q50681	Rv2284	0	228.821	69	19	748	19	3.40009e+07	1.50533e+07	2.57986e+07	1.69368e+07	1.68716e+07	5.37826e+07	1.27356e+08	1.27056e+08	8.07022e+07	3	3	CytoplasmicMembrane	lipM	Hydrolysis of lipids (bound ester).	Probable esterase LipM	No	intermediary metabolism and respiration	NE
P9WJI3	Rv2287	0	58.866	23	8	132	8	1.76755e+06	518667	1.32422e+06	1.16191e+06	1.034e+06	2.49156e+06	1.35366e+07	4.39383e+06	2.60482e+06	3	13	CytoplasmicMembrane	yjcE	Possibly involved in transport of NA+/H+ across the membrane.	Probable conserved integral membrane transport protein YjcE	No	cell wall and cell processes	NE
P9WLC7	Rv2307c	0	40.657	44	8	86	8	1.67691e+06	1.07502e+06	1.15585e+06	1.51983e+06	1.23085e+06	3.40796e+06	5.64296e+06	7.5614e+06	4.09695e+06	3	1	Unknown	Rv2307c	Unknown	Conserved hypothetical protein	No	conserved hypotheticals	NE
P9WQI7	Rv2326c	0	213.468	38	23	847	21	2.28629e+07	1.07267e+07	1.74605e+07	1.26762e+07	1.16664e+07	3.189e+07	6.65575e+07	6.37534e+07	3.90306e+07	3	5	CytoplasmicMembrane	Rv2326c	Probably involved in active transport accross the membrane. Thought to be responsible for energy coupling to the transport system and the translocation of the substrate across the membrane.	Possible transmembrane ATP-binding protein ABC transporter	No	cell wall and cell processes	NE
P9WK25	Rv2332	0	47.67	26	12	118	12	4336357	2.49783e+06	4.44719e+06	3.87871e+06	3.6648e+06	8.19505e+06	1.65743e+07	1.67911e+07	7.28643e+06	3	1	CytoplasmicMembrane	mez	Catalyzes the oxidative decarboxylation of malate into pyruvate, important for a wide range of metabolic pathways [catalytic activity: (S)-malate + NAD(+) = pyruvate + CO(2) + NADH].	Probable [NAD] dependent malate oxidoreductase Mez (malic enzyme) (NAD-malic enzyme) (malate dehydrogenase (oxaloacetate decarboxylating)) (pyruvic-malic carboxylase) (NAD-me)	No	intermediary metabolism and respiration	NE
P95232	Rv2336	0	15.442	20	4	9	4	394825	87679.2	286246	352090	373532	1.91743e+06	1.83648e+06	876541	1.11895e+06	3	0	Extracellular	Rv2336	Unknown. May be involved in virulence.	Hypothetical protein	No	conserved hypotheticals	NE
P9WJU3	Rv2339	0	36.696	12	8	80	7	397781	155369	430117	591836	339404	62506.6	1.4211e+06	1.55756e+06	1.12923e+06	3	12	CytoplasmicMembrane	mmpL9	Unknown. Thought to be involved in fatty acid transport.	Probable conserved transmembrane transport protein MmpL9	No	cell wall and cell processes	NE
P9WFJ5	Rv2345	0	416.451	77	45	1528	45	9.85818e+07	4.83586e+07	9.87328e+07	5.96177e+07	4.53451e+07	1.26741e+08	3.43042e+08	3.20791e+08	1.90666e+08	3	1	CytoplasmicMembrane	Rv2345	Unknown	Possible conserved transmembrane protein	No	cell wall and cell processes	NE
P9WIB3	Rv2350c	0	64.404	34	11	166	8	1.42573e+06	269181	1.10326e+06	554388	470617	1.14827e+06	6.52926e+06	7.6969e+06	4.42621e+06	3	0	CytoplasmicMembrane	plcB	Hydrolyzes sphingomyelin in addition to phosphatidylcholine. Probable virulence factor implicated in the pathogenesis of Mycobacterium tuberculosis at the level of intracellular survival, by the alteration of cell signaling events or by direct cytotoxicity [catalytic activity: a phosphatidylcholine + H(2)O = 1,2- diacylglycerol + choline phosphate].	Membrane-associated phospholipase C 2 PlcB	No	intermediary metabolism and respiration	NE
P71757	Rv2387	0	19.76	9	4	104	4	3.29879e+06	2.00828e+06	2.26456e+06	2.67389e+06	2.38941e+06	7.15362e+06	1.39921e+07	9.9282e+06	6.21018e+06	3	10	Cytoplasmic	Rv2387	Function unknown	Conserved protein	No	conserved hypotheticals	NE
P9WQM1	Rv2397c	0	107.275	60	16	275	16	4.54282e+06	2.44975e+06	2.56294e+06	1.25989e+06	1.0127e+06	3.17721e+06	1.37797e+07	1.55266e+07	8.99768e+06	3	0	CytoplasmicMembrane	cysA1	Involved in the active transport across the membrane of multiple sulfur-containing compounds, including sulfate and thiosulfate (import). Responsible for energy coupling to the transport system.	Sulfate-transport ATP-binding protein ABC transporter CysA1	No	cell wall and cell processes	NE
P71745	Rv2399c	0	13.956	18	4	27	4	655912	112799	409904	197860	335829	1.02302e+06	2.66406e+06	2.83691e+06	1.67108e+06	3	6	Cytoplasmic	cysT	Involved in the active transport across the membrane of multiple sulfur-containing compounds, including sulfate and thiosulfate (import). Responsible for the translocation of the substrate across the membrane.	Probable sulfate-transport integral membrane protein ABC transporter CysT	No	cell wall and cell processes	NE
P71744	Rv2400c	0	121.157	58	12	250	12	5.86007e+06	3.30245e+06	4.62287e+06	2.68433e+06	2.40871e+06	1.13107e+07	2.15273e+07	1.95584e+07	1.47276e+07	3	0	Unknown	subI	Involved in the active transport across the membrane of multiple sulfur-containing compounds, including sulfate and thiosulfate (import).	Probable sulfate-binding lipoprotein SubI	No	cell wall and cell processes	NE
P9WK97	Rv2404c	0	189.376	51	27	870	27	2.35644e+07	1.70263e+07	1.51048e+07	1.80459e+07	1.62447e+07	4.10931e+07	7.74945e+07	8.78247e+07	5.94692e+07	3	0	CytoplasmicMembrane	lepA	Involved in translation.	Probable GTP-binding protein LepA (GTP-binding elongation factor)	No	intermediary metabolism and respiration	NE
P71906	Rv2443	0	42.814	24	6	78	6	1.39666e+06	1.28939e+06	1.30021e+06	459935	305827	765130	4480572	4.7268e+06	3.56969e+07	3	9	CytoplasmicMembrane	dctA	Involved in the transport of dicarboxylates such as succinate, fumarate, and malate from the periplasm across the inner membrane. Responsible for the translocation of the substrate across the membrane.	Probable C4-dicarboxylate-transport transmembrane protein DctA	No	cell wall and cell processes	NE
O53176	Rv2449c	0	202.093	63	22	865	21	3.11579e+07	1.85562e+07	3.21842e+07	3.39754e+07	2.93907e+07	9.54101e+07	1.15491e+08	1.28497e+08	6.4688e+07	3	1	Cytoplasmic	Rv2449c	Unknown	Conserved protein	No	conserved hypotheticals	NE
P9WJX1	Rv2456c	0	13.262	9	3	50	3	404184	120545	436009	324287	379490	856685	1.44777e+06	2.05602e+06	659861	3	11	Unknown	Rv2456c	Thought to be involved in transport of undetermined substrate (possibly sugar) across the membrane. Responsible for the translocation of the substrate across the membrane.	Probable conserved integral membrane transport protein	No	cell wall and cell processes	NE
O53185	Rv2458	0	11.177	13	4	19	4	282065	176586	325733	311699	325571	675278	1.09925e+06	1.43024e+06	1.26553e+06	3	0	CytoplasmicMembrane	mmuM	Catalyzes methyl transfer from S-methylmethionine or S-adenosylmethionine (less efficient) to homocysteine, selenohomocysteine and less efficiently selenocysteine [catalytic activity: S-adenosyl-L-methionine + L-homocysteine = S-adenosyl-L-homocysteine + L-methionine].	Probable homocysteine S-methyltransferase MmuM (S-methylmethionine:homocysteine methyltransferase) (cysteine methyltransferase)	No	intermediary metabolism and respiration	NE
I6YDH3	Rv2468A	0	17.563	68	3	41	3	2.1471e+06	1.00838e+06	2.71638e+06	1.57151e+06	1.14116e+06	4.50811e+06	6.92326e+06	1.05192e+07	3.73453e+06	3	1	CytoplasmicMembrane	Rv2468A	Unknown	Conserved protein	No	conserved hypotheticals	NE
O53200	Rv2473	0	36.076	21	4	85	4	1.2288e+06	775931	691260	317385	371469	1.35113e+06	5.58127e+06	4.5374e+06	2.53e+06	3	1	CytoplasmicMembrane	Rv2473	Unknown	Possible alanine and proline rich membrane protein	No	cell wall and cell processes	NE
P9WI61	Rv2482c	0	392.835	69	43	1485	43	4.28505e+07	2.13714e+07	3.35219e+07	1.31554e+07	1.18358e+07	4.44234e+07	1.19315e+08	1.16572e+08	8.66983e+07	3	0	CytoplasmicMembrane	plsB2	Involved in phospholipid biosynthesis (at the first step). May also function in the regulation of membrane biogenesis [catalytic activity: acyl-CoA + SN-glycerol 3-phosphate = CoA + 1-acyl-SN-glycerol 3-phosphate].	Probable glycerol-3-phosphate acyltransferase PlsB2 (GPAT)	No	lipid metabolism	NE
P9WKB3	Rv2484c	0	85.665	43	14	244	14	6.32135e+06	3.00892e+06	6.16788e+06	1.96387e+06	4.81089e+06	1.50487e+07	2.88879e+07	3.3098e+07	2.48845e+07	3	0	CytoplasmicMembrane	Rv2484c	May be involved in synthesis of triacylglycerol	Possible triacylglycerol synthase (diacylglycerol acyltransferase)	No	lipid metabolism	NE
O53213	Rv2488c	0	108.681	29	26	256	26	4.98839e+06	2.2154e+06	3.21972e+06	1.37068e+06	1.64514e+06	5.70783e+06	1.91554e+07	1.68331e+07	9.50573e+06	3	0	Unknown	Rv2488c	Involved in transcriptional mechanism.	Probable transcriptional regulatory protein (LuxR-family)	No	regulatory proteins	NE
O06171	Rv2508c	0	19.081	18	5	65	5	769648	336998	557703	758088	850392	1.33237e+06	2.53017e+06	2.41732e+06	1.62466e+06	3	12	Unknown	Rv2508c	Unknown	Probable conserved integral membrane leucine and alanine rich protein	No	cell wall and cell processes	NE
I6Y0X6	Rv2510c	0	120.039	60	20	259	20	4.3861e+06	2.81454e+06	4.13341e+06	3.76153e+06	4.08273e+06	8.19786e+06	2.22259e+07	2.19216e+07	1.37546e+07	3	0	CytoplasmicMembrane	Rv2510c	Function unknown	Conserved protein	No	conserved hypotheticals	NE
I6XEI0	Rv2520c	0	44.254	48	5	253	5	2.88224e+07	1.4002e+07	2.44371e+07	2.26071e+07	1.52333e+07	4.18083e+07	110746069	9.82635e+07	6.45112e+07	3	1	Cytoplasmic	Rv2520c	Unknown	Possible conserved membrane protein	No	cell wall and cell processes	NE
I6XEK2	Rv2548A	0	17.436	48	6	30	6	783175	844662	500973	712843	320982	1.1653e+06	4.19458e+06	4.40355e+06	1.69423e+06	3	0	Unknown	Rv2548A	Unknown	Conserved protein	No	conserved hypotheticals	NE
P9WQI5	Rv2564	0	137.788	48	13	476	12	2.42767e+07	1.62131e+07	2.04417e+07	1.473e+07	1.19956e+07	4.2249e+07	9.5672e+07	9.94699e+07	5.83053e+07	3	0	CytoplasmicMembrane	glnQ	Thought to be involved in active transport of glutamine across the membrane (import). Responsible for the translocation of the substrate across the membrane.	Probable glutamine-transport ATP-binding protein ABC transporter GlnQ	No	cell wall and cell processes	NE
P9WL89	Rv2571c	0	81.287	37	9	190	9	1.37938e+07	4.73749e+06	6.25524e+06	6.40972e+06	5.39927e+06	1.37175e+07	4.63155e+07	3.93504e+07	1.58005e+07	3	6	CytoplasmicMembrane	Rv2571c	Unknown	Probable transmembrane alanine and valine and leucine rich protein	No	cell wall and cell processes	NE
P9WL85	Rv2575	0	23.56	23	4	99	4	1.01065e+06	592267	934356	696496	400942	1.72826e+06	8.38491e+06	6.85791e+06	3.2722e+06	3	1	Unknown	Rv2575	Unknown	Possible conserved membrane glycine rich protein	No	cell wall and cell processes	NE
P9WGN9	Rv2586c	0	124.555	36	14	556	14	2.0856e+07	1.38247e+07	1.91635e+07	1.15659e+07	9.31234e+06	2.62746e+07	7.82706e+07	7.24666e+07	4.62424e+07	3	6	CytoplasmicMembrane	secF	Involved in protein export. Part of the prokaryotic protein translocation apparatus which comprise SECA, SECB, SECD, SECE, SECF, SECG and SECY.	Probable protein-export membrane protein SecF	No	cell wall and cell processes	Essential
P9WGP1	Rv2587c	0	114.95	35	13	369	13	2.66818e+07	1.4936e+07	2.51145e+07	1.54021e+07	9.85229e+06	3.3021e+07	9.86115e+07	8.18989e+07	5.47736e+07	3	6	Cytoplasmic	secD	Involved in protein export. Part of the prokaryotic protein translocation apparatus which comprise SECA, SECB, SECD, SECE, SECF, SECG and SECY.	Probable protein-export membrane protein SecD	No	cell wall and cell processes	Essential
P9WL69	Rv2599	0	17.909	48	4	65	4	1.01986e+06	560914	1.32858e+06	222170	146344	558481	4.10217e+06	4.39797e+06	2.15228e+06	3	0	Extracellular	Rv2599	Unknown	Probable conserved membrane protein	No	cell wall and cell processes	NE
P9WMB5	Rv2611c	0	78.221	41	10	333	10	1.11774e+07	5.06718e+06	9.31614e+06	6.32557e+06	6.19262e+06	1.33165e+07	3.48692e+07	3.27474e+07	2.22805e+07	3	0	Unknown	Rv2611c	Catalyzes the acylation of the 6-position of the mannose residue linked to position 2 of the myo-inositol in phosphatylinositol mono- and DI-mannosides.	Probable acyltransferase	No	lipid metabolism	Essential
P9WMZ7	Rv2673	0	64.961	32	10	301	10	1.24206e+07	7.97701e+06	7.11442e+06	5.49255e+06	5.96532e+06	1.86412e+07	4.53508e+07	3.63638e+07	3.23498e+07	3	10	CytoplasmicMembrane	aftC	Involved in the biosynthesis of the mycobacterial cell wall arabinan	Possible arabinofuranosyltransferase AftC	No	cell wall and cell processes	Essential
I6Y1H7	Rv2690c	0	65.705	19	10	255	10	4.52351e+06	2.43304e+06	2.97526e+06	2.47609e+06	2.22771e+06	6.57793e+06	2.03766e+07	1.28276e+07	9.41461e+06	3	12	CytoplasmicMembrane	Rv2690c	Unknown	Probable conserved integral membrane alanine and valine and leucine rich protein	No	cell wall and cell processes	Essential
I6Y1I5	Rv2700	0	40.19	49	5	167	5	8.26091e+06	4.86552e+06	7.37103e+06	2.48224e+06	2.4052e+06	4.02584e+06	3.46224e+07	3.14848e+07	1.71301e+07	3	1	Unknown	Rv2700	Unknown	Possible conserved secreted alanine rich protein	No	cell wall and cell processes	NE
I6YA25	Rv2709	0	22.436	32	4	71	4	1.81545e+06	1.26868e+06	1.90789e+06	775416	650388	1.98661e+06	8.57827e+06	8.29178e+06	3.16448e+06	3	2	Cytoplasmic	Rv2709	Unknown	Probable conserved transmembrane protein	No	cell wall and cell processes	NE
I6Y1K7	Rv2735c	0	28.115	19	5	48	5	535634	186977	460189	190538	176106	614572	1.24342e+06	1.27536e+06	843963	3	0	Unknown	Rv2735c	Unknown	Conserved hypothetical protein	No	conserved hypotheticals	NE
I6XFB7	Rv2799	0	15.078	28	5	23	5	408347	151837	998209	1.02028e+06	593087	1.80966e+06	3.28764e+06	6.01617e+06	4.28355e+06	3	1	Cytoplasmic	Rv2799	Unknown	Probable membrane protein	No	cell wall and cell processes	NE
P9WJF7	Rv2820c	0	44.168	25	6	111	6	742906	403364	499210	295824	101173	821533	5.91472e+06	7.04843e+06	4.69368e+06	3	0	Unknown	Rv2820c	Unknown	Hypothetical protein	No	conserved hypotheticals	NE
P9WPJ1	Rv2824c	0	100.421	64	16	410	16	1.17103e+07	5.8856e+06	1.09644e+07	8.16726e+06	8.73132e+06	1.96701e+07	4.15648e+07	4.99016e+07	3.82257e+07	3	0	CytoplasmicMembrane	Rv2824c	Unknown	Hypothetical protein	No	conserved hypotheticals	NE
O05805	Rv2854	0	71.459	40	10	246	10	4.14222e+06	1.9355e+06	2.98038e+06	1.87229e+06	1.57652e+06	5.09948e+06	1.63524e+07	1.30204e+07	7.6001e+06	3	0	CytoplasmicMembrane	Rv2854	Unknown	Unknown protein	No	conserved hypotheticals	NE
I6XFI7	Rv2867c	0	48.295	41	9	153	9	4.80266e+06	1.22061e+06	2.81527e+06	1.24612e+06	914714	970994	7.30447e+06	8.97843e+06	4.01705e+06	3	0	CytoplasmicMembrane	Rv2867c	Acetylation, substrate unknown	GCN5-related N-acetyltransferase	No	intermediary metabolism and respiration	NE
P9WHS3	Rv2869c	0	62.431	21	10	329	10	1.17455e+07	6.56255e+06	9.86272e+06	6.63487e+06	5.77118e+06	1.72946e+07	3.61873e+07	3.97189e+07	2.13274e+07	3	3	CytoplasmicMembrane	rip	Controls membrane composition	Membrane bound metalloprotease	No	cell wall and cell processes	Essential
P9WL27	Rv2901c	0	50.359	67	7	106	7	2.35483e+06	1.3253e+06	1.30808e+06	2.09066e+06	1.0782e+06	2.975e+06	6.49278e+06	6.39899e+06	2.30334e+06	3	0	CytoplasmicMembrane	Rv2901c	Function unknown	Conserved protein	No	conserved hypotheticals	NE
P9WKA1	Rv2903c	0	69.546	45	11	473	11	9.65087e+06	5.31839e+06	1.08232e+07	6.32957e+06	4.37653e+06	1.35657e+07	2.70469e+07	2.88219e+07	1.90075e+07	3	1	Cytoplasmic	lepB	Cleavage of N-terminal leader sequences from secreted protein precursors.	Probable signal peptidase I LepB (SPASE I) (leader peptidase I).	No	cell wall and cell processes	Essential
P9WQD5	Rv2928	0	129.141	79	18	583	18	3.45517e+07	1.26351e+07	3.12874e+07	1.98297e+07	1.85599e+07	4.77256e+07	1.2797e+08	1.30811e+08	5.59401e+07	3	0	Unknown	tesA	Probably involved in biosynthesis of phthiocerol dimycocerosate (PDIM)	Probable thioesterase TesA	No	lipid metabolism	NE
P9WQL9	Rv2936	0	128.692	69	16	337	16	8.55796e+06	3.03062e+06	5.93086e+06	5.22197e+06	4.65019e+06	1.84024e+07	3.35472e+07	3.00292e+07	2.19642e+07	3	0	CytoplasmicMembrane	drrA	Probably involved in active transport of antibiotic and phthiocerol dimycocerosate (dim) across the membrane (export). DRRA, DRRB|Rv2936|MTCY19H9.05 and DRRC|Rv2938|MTCY19H9.06 may act jointly to confer daunorubicin and doxorubicin resistance by an export mechanism. Responsible for energy coupling to the transport system.	Daunorubicin-dim-transport ATP-binding protein ABC transporter DrrA	No	cell wall and cell processes	NE
P9WJU7	Rv2942	0	224.418	43	27	730	27	1.7597e+07	7.69338e+06	1.24889e+07	1.0374e+07	8.51005e+06	2.81277e+07	64967523	6.33098e+07	3.77374e+07	3	12	CytoplasmicMembrane	mmpL7	Involved in translocation of phthiocerol dimycocerosate (dim) in the cell wall.	Conserved transmembrane transport protein MmpL7	No	cell wall and cell processes	NE
O33272	Rv2969c	0	118.459	61	16	771	16	5.61118e+07	3.03403e+07	5.01877e+07	5.92035e+07	5.04057e+07	1.36742e+08	2.64576e+08	2.15899e+08	1.34172e+08	3	1	Cytoplasmic	Rv2969c	Unknown	Possible conserved membrane or secreted protein	No	cell wall and cell processes	Essential
I6YAU3	Rv2997	0	60.715	35	14	284	14	6.80272e+06	5.03105e+06	6.37226e+06	6.77814e+06	4.97545e+06	1.25274e+07	2.48098e+07	2.32092e+07	1.84061e+07	3	0	Unknown	Rv2997	Function unknown; probably involved in cellular metabolism.	Possible alanine rich dehydrogenase	No	intermediary metabolism and respiration	NE
O53246	Rv2999	0	128.38	65	13	407	13	1.37569e+07	5.40237e+06	12261350	1.00873e+07	6.72599e+06	1.75562e+07	3.35639e+07	3.51399e+07	2.15237e+07	3	0	Unknown	lppY	Unknown	Probable conserved lipoprotein LppY	No	cell wall and cell processes	NE
I6Y293	Rv3006	0	133.6	49	13	454	13	1.79384e+07	9.63435e+06	1.561e+07	1.1924e+07	1.08357e+07	3.05903e+07	7.2922e+07	7.14061e+07	4.24854e+07	3	0	Extracellular	lppZ	Unknown	Probable conserved lipoprotein LppZ	No	cell wall and cell processes	Essential
I6XFZ8	Rv3035	0	50.912	28	8	126	8	2.19276e+06	1302910	1.73334e+06	1.17785e+06	758612	2.67647e+06	7.56073e+06	7466306	3.5771e+06	3	0	Unknown	Rv3035	Function unknown	Conserved protein	No	conserved hypotheticals	Essential
P9WNN3	Rv3039c	0	15.778	22	5	20	5	363132	412490	711030	593811	466270	651592	3.85418e+06	3.31537e+06	2.30289e+06	3	0	Unknown	echA17	Could possibly oxidize fatty acids using specific components [catalytic activity: (3S)-3-hydroxyacyl-CoA = trans-2(or 3)-enoyl-CoA + H(2)O].	Probable enoyl-CoA hydratase EchA17 (crotonase) (unsatured acyl-CoA hydratase) (enoyl hydrase)	No	lipid metabolism	NE
O53291	Rv3044	0	121.041	57	10	322	10	1.66758e+07	7.03306e+06	1.13649e+07	5.78517e+06	5.05135e+06	1.5532e+07	5.97843e+07	5.51692e+07	3.7248e+07	3	0	Unknown	fecB	May be involved in active transport of FeIII-decitrate across the membrane (import).	Probable FEIII-dicitrate-binding periplasmic lipoprotein FecB	No	cell wall and cell processes	Essential
P9WNV5	Rv3062	0	102.277	45	17	178	17	5.08724e+06	2.51557e+06	4.70944e+06	4.2755e+06	3.54413e+06	7.79065e+06	1.54959e+07	1.72249e+07	1.32319e+07	3	0	CytoplasmicMembrane	ligB	This protein seals during DNA replication, DNA recombination and DNA repair NICKS in double-stranded DNA [catalytic activity: ATP + (deoxyribonucleotide)(N) + (deoxyribonucleotide)(M) = AMP + pyrophosphate + (deoxyribonucleotide)(N+M)].	Probable ATP-dependent DNA ligase LigB (polydeoxyribonucleotide synthase [ATP]) (polynucleotide ligase [ATP]) (sealase) (DNA repair protein) (DNA joinase)	No	information pathways	NE
P9WP63	Rv3069	0	14.409	27	3	56	3	735177	717849	850423	778966	658325	774366	4.09978e+06	3.91679e+06	1.48501e+06	3	3	CytoplasmicMembrane	Rv3069	Unknown	Probable conserved transmembrane protein	No	cell wall and cell processes	NE
P9WI65	Rv3080c	0	190.343	38	31	256	31	5.2317e+06	1.91003e+06	4.90105e+06	2.1295e+06	1.82579e+06	8.42711e+06	2.29289e+07	3.08055e+07	1.68486e+07	3	0	CytoplasmicMembrane	pknK	Involved in signal transduction (via phosphorylation). Involved in transcriptional regulatory mechanism and in the regulation of secondary metabolites [catalytic activity: ATP + a protein = ADP + a phosphoprotein].	Serine/threonine-protein kinase transcriptional regulatory protein PknK (protein kinase K) (STPK K)	No	regulatory proteins	NE
P9WKC3	Rv3088	0	239.936	60	24	1075	24	4.87653e+07	2.74841e+07	3.45891e+07	2.04298e+07	1.43975e+07	4.5148e+07	1.56654e+08	1.97774e+08	1.36236e+08	3	0	Unknown	tgs4	May be involved in synthesis of triacylglycerol	Putative triacylglycerol synthase (diacylglycerol acyltransferase) Tgs4	No	lipid metabolism	NE
O05769	Rv3090	0	72.43	50	12	440	12	2.30327e+07	1.45582e+07	2.26111e+07	1.8055e+07	1.40043e+07	3.40529e+07	1.10944e+08	9.03868e+07	5.58439e+07	3	2	Cytoplasmic	Rv3090	Unknown	Unknown alanine and valine rich protein	No	conserved hypotheticals	NE
I6Y2I9	Rv3092c	0	69.764	28	7	283	7	1.62339e+07	6.08306e+06	1.37556e+07	1.27306e+07	9.84908e+06	2.27844e+07	4.39836e+07	4.69109e+07	27721771	3	4	CytoplasmicMembrane	Rv3092c	Unknown	Probable conserved integral membrane protein	No	cell wall and cell processes	NE
P9WG19	Rv3101c	0	77.807	33	12	436	12	1.2922e+07	6.79307e+06	1.20516e+07	8.92808e+06	8.66042e+06	2.51154e+07	4.52445e+07	4.1163e+07	2.9086e+07	3	4	CytoplasmicMembrane	ftsX	Involved in growth (principally during log phase cells). Thought to be involved in active transport of septation component across the membrane. Responsible for the translocation of the substrate across the membrane. Is coded in an operon essential for cell division.	Putative cell division protein FtsX (septation component-transport integral membrane protein ABC transporter)	No	cell wall and cell processes	Essential
O05781	Rv3104c	0	42.209	31	9	124	9	3.95612e+06	2.05618e+06	3.79439e+06	3.84409e+06	3.24276e+06	5.26377e+06	1.54649e+07	1.19893e+07	7.18744e+06	3	3	Unknown	Rv3104c	Unknown	Possible conserved transmembrane protein	No	cell wall and cell processes	NE
O05796	Rv3120	0	18.909	20	5	84	5	1.72865e+06	610030	2.12814e+06	1.51718e+06	1.72817e+06	4.81386e+06	9.26206e+06	8.87889e+06	3.598e+06	3	0	CytoplasmicMembrane	Rv3120	Function unknown	Conserved hypothetical protein	No	conserved hypotheticals	NE
P9WGK3	Rv3132c	0	111.198	43	19	360	16	5.23632e+06	3.38305e+06	5.95579e+06	2.13225e+06	1.91697e+06	4.45081e+06	2.85887e+07	2.87433e+07	1.43831e+07	3	0	CytoplasmicMembrane	devS	Sensor part of the two component regulatory system DEVR/DEVS/dost. Thought to control HSPX|Rv2031|ACR expression; O2, NO and CO are ligands, DOSS is inactive in the presence of oxygen	Two component sensor histidine kinase DevS	No	regulatory proteins	NE
P95172	Rv3154	0	55.628	42	5	146	5	4.62813e+06	1.57238e+06	2.72702e+06	930296	904497	2.33018e+06	2.35669e+07	9.92199e+06	6.30436e+06	3	5	CytoplasmicMembrane	nuoJ	Involved in aerobic|anaerobic respiration [catalytic activity: NADH + ubiquinone = NAD(+) + ubiquinol].	Probable NADH dehydrogenase I (chain J) NuoJ (NADH-ubiquinone oxidoreductase chain J)	No	intermediary metabolism and respiration	NE
P9WIX3	Rv3155	0	14.379	13	4	48	4	7.87224e+06	5.01369e+06	5.89945e+06	4.97254e+06	3.72287e+06	8.15285e+06	3.00801e+07	2.66674e+07	2.22347e+07	3	3	CytoplasmicMembrane	nuoK	Involved in aerobic|anaerobic respiration [catalytic activity: NADH + ubiquinone = NAD(+) + ubiquinol].	Probable NADH dehydrogenase I (chain K) NuoK (NADH-ubiquinone oxidoreductase chain K)	No	intermediary metabolism and respiration	NE
P9WIW1	Rv3156	0	74.569	16	9	293	9	1.37605e+07	8.28119e+06	1.14479e+07	7.22974e+06	6.87309e+06	2.166e+07	4.84091e+07	5.01378e+07	3.25866e+07	3	16	CytoplasmicMembrane	nuoL	Involved in aerobic|anaerobic respiration [catalytic activity: NADH + ubiquinone = NAD(+) + ubiquinol].	Probable NADH dehydrogenase I (chain L) NuoL (NADH-ubiquinone oxidoreductase chain L)	No	intermediary metabolism and respiration	NE
O53315	Rv3165c	0	17.236	31	3	21	3	278272	134017	195100	62901.4	52037.1		1.45519e+06	1.56045e+06	764316	3	1	Unknown	Rv3165c	Unknown	Unknown protein	No	conserved hypotheticals	NE
P9WFL3	Rv3193c	0	412.684	56	43	1810	42	8.70888e+07	4.7272e+07	7.05722e+07	7.74048e+07	6.3645e+07	1.61408e+08	2.89639e+08	2.65225e+08	1.70619e+08	3	6	CytoplasmicMembrane	Rv3193c	Unknown	Probable conserved transmembrane protein	No	cell wall and cell processes	Essential
O53340	Rv3194c	0	142.157	50	15	393	15	1.1291e+07	5.30608e+06	7.63096e+06	4.40947e+06	4.12809e+06	1.13273e+07	2.95924e+07	3.23652e+07	1.66382e+07	3	1	Unknown	Rv3194c	Function unknown	Possible conserved secreted protein	No	cell wall and cell processes	NE
O05854	Rv3212	0	83.39	44	13	319	13	9.48995e+06	4.89984e+06	8.41265e+06	5.93623e+06	5.13782e+06	1.3663e+07	3.22802e+07	3.25246e+07	1.85985e+07	3	1	Unknown	Rv3212	Function unknown	Conserved alanine valine rich protein	No	conserved hypotheticals	Essential
O05848	Rv3218	0	97.548	40	10	376	10	9.70684e+06	4.87317e+06	6.34083e+06	7.55912e+06	4.72905e+06	1.72391e+07	2.71383e+07	1.82489e+07	2.25029e+07	3	0	Unknown	Rv3218	Function unknown	Conserved protein	No	conserved hypotheticals	NE
O05878	Rv3233c	0	20.311	30	4	70	4	576288	338601	444538	69049.8	42849.2	164749	1.70541e+06	2.33484e+06	1.64799e+06	3	0	CytoplasmicMembrane	Rv3233c	May be involved in synthesis of triacylglycerol	Possible triacylglycerol synthase (diacylglycerol acyltransferase)	No	lipid metabolism	NE
L7N665	Rv3236c	0	22.645	11	6	87	4	1.06045e+06	934385	1.84429e+06	869185	818556	1.85061e+06	5.78713e+06	6.13406e+06	3.14816e+06	3	11	CytoplasmicMembrane	Rv3236c	Probably involved in transport of undetermined substrate (possibly cations Na/H) across the membrane. Thought to be responsible for the translocation of the substrate across the membrane.	Probable conserved integral membrane transport protein	No	cell wall and cell processes	NE
O05888	Rv3243c	0	54.185	46	8	184	8	4.67279e+06	2.89099e+06	3.10009e+06	2.3268e+06	2.81771e+06	6.85956e+06	1.69048e+07	2.09699e+07	1.26755e+07	3	0	CytoplasmicMembrane	Rv3243c	Unknown	Unknown protein	No	conserved hypotheticals	NE
P9WK37	Rv3244c	0	138.742	59	24	541	24	1.38523e+07	8.21342e+06	1.22771e+07	8.83612e+06	7.10505e+06	1.56878e+07	4.63042e+07	4.29144e+07	2.91716e+07	3	0	Unknown	lpqB	Unknown	Probable conserved lipoprotein LpqB	No	cell wall and cell processes	Essential
P9WGK9	Rv3245c	0	100.854	39	19	371	19	8.70247e+06	4.07205e+06	9.85611e+06	6.05119e+06	3.93196e+06	1.05686e+07	3.15082e+07	2.79576e+07	1.52073e+07	3	1	CytoplasmicMembrane	mtrB	Sensor part of a two component regulatory system.	Two component sensory transduction histidine kinase MtrB	No	regulatory proteins	Essential
O05897	Rv3254	0	130.983	47	19	453	19	9.37196e+06	5.08922e+06	6.10056e+06	5.28981e+06	5.55292e+06	1.76152e+07	2.64476e+07	3.30197e+07	2.1779e+07	3	0	CytoplasmicMembrane	Rv3254	Function unknown	Conserved hypothetical protein	No	conserved hypotheticals	NE
P9WGX7	Rv3287c	0	15.511	25	4	65	4	1.89867e+06	977152	2.1237e+06	2.41614e+06	1.80878e+06	4.24277e+06	8.20004e+06	10328412	3.91094e+06	3	0	Unknown	rsbW	Binds to sigma and blocks its ability to form an RNA polymerase holoenzyme. Regulates negatively SIGF|Rv3286c, and negatively regulated by Rv1365c|RSFA and Rv3687C|RSFB.	Anti-sigma factor RsbW (sigma negative effector)	No	information pathways	NE
P96901	Rv3296	0	232.079	40	49	863	49	2.68301e+07	1.34121e+07	2.10799e+07	1.90746e+07	1.88829e+07	5.77367e+07	8.24926e+07	8.20615e+07	5.2968e+07	3	0	CytoplasmicMembrane	lhr	Has both ATPase and helicase activities.	Probable ATP-dependent helicase Lhr (large helicase-related protein)	No	information pathways	NE
P96903	Rv3298c	0	56.77	32	7	144	7	3.49378e+06	2.89977e+06	4.4788e+06	3.33273e+06	3.55778e+06	8.2894e+06	1.62315e+07	1.68939e+07	1.07384e+07	3	0	Unknown	lpqC	Function unknown; lipolytic enzyme involved in cellular metabolism.	Possible esterase lipoprotein LpqC	No	cell wall and cell processes	NE
Q93IG6	Rv3365c	0	220.542	52	35	517	35	2.16749e+07	1.36737e+07	2.09337e+07	1.29419e+07	1.60528e+07	3.11162e+07	7.75396e+07	8.2456e+07	5.27729e+07	3	2	CytoplasmicMembrane	Rv3365c	Function unknown	Conserved protein	No	conserved hypotheticals	NE
I6X7B3	Rv3438	0	116.207	73	14	408	14	1.85972e+07	1.22341e+07	1.51103e+07	1.47213e+07	1.46936e+07	4.46512e+07	7.01326e+07	7.17813e+07	4.20247e+07	3	0	Unknown	Rv3438	Function unknown	Conserved protein	No	conserved hypotheticals	NE
I6YG87	Rv3477	0	28.774	60	3	63	3	1.32903e+06	1.05317e+06	1.02073e+06	100014	79691.3	841699	8.08871e+06	1.13908e+07	3.93805e+06	3	0	Unknown	PE31	Function unknown	PE family protein PE31	No	PE/PPE	NE
O06342	Rv3479	0	238.141	51	37	718	37	2.30802e+07	1.30178e+07	2.17963e+07	7.87338e+06	7.15474e+06	1.55524e+07	6.37003e+07	8.26451e+07	5.01107e+07	3	4	CytoplasmicMembrane	Rv3479	Unknown	Possible transmembrane protein	No	cell wall and cell processes	NE
P9WKA7	Rv3480c	0	233.024	64	24	689	23	2.97449e+07	1.41659e+07	2.49569e+07	5.28323e+06	1.09289e+07	2.14716e+07	1.07819e+08	1.07202e+08	7.09523e+07	3	0	CytoplasmicMembrane	Rv3480c	May be involved in synthesis of triacylglycerol	Possible triacylglycerol synthase (diacylglycerol acyltransferase)	No	lipid metabolism	NE
I6YG92	Rv3482c	0	54.366	41	9	232	9	2.8138e+06	1.5624e+06	1.93137e+06	1.61879e+06	1.41204e+06	3.48981e+06	1.00214e+07	1.01342e+07	5.25814e+06	3	1	Unknown	Rv3482c	Unknown	Probable conserved membrane protein	No	cell wall and cell processes	NE
I6X7F2	Rv3483c	0	20.102	28	4	70	4	2.48681e+06	1.32778e+06	1.75689e+06	1.75124e+06	1.54886e+06	4.0674e+06	6.52524e+06	7.88216e+06	5.02178e+06	3	1	Unknown	Rv3483c	Function unknown	Possible exported protein	No	cell wall and cell processes	NE
I6YGA5	Rv3492c	0	46.112	43	6	265	6	5.41703e+06	2.33518e+06	4.40956e+06	2.80269e+06	2.34087e+06	6.66605e+06	2.39557e+07	2.26356e+07	1.45894e+07	3	1	CytoplasmicMembrane	Rv3492c	Unknown	Conserved hypothetical Mce associated protein	No	conserved hypotheticals	NE
I6X7G4	Rv3493c	0	83.872	50	8	237	8	7.60162e+07	5.38448e+07	1.01346e+08	5.93716e+07	7.09893e+07	9.39246e+07	3.42085e+08	4.70635e+08	3.12985e+08	3	1	CytoplasmicMembrane	Rv3493c	Unknown	Conserved hypothetical Mce associated alanine and valine rich protein	No	conserved hypotheticals	NE
I6YC95	Rv3494c	0	59.147	30	13	168	13	3.72642e+06	2.99401e+06	3.79581e+06	1.1344e+06	819129	2.64647e+06	1.68246e+07	1.37728e+07	8.59198e+06	3	1	Unknown	mce4F	Unknown, but thought to be involved in host cell invasion. Predicted to be involved in lipid catabolism.	Mce-family protein Mce4F	No	virulence, detoxification, adaptation	NE
I6XHD6	Rv3496c	0	74.959	28	10	285	10	7.5628e+06	3.50051e+06	6.78801e+06	5.87102e+06	5.06028e+06	1.30176e+07	1.88328e+07	2.24086e+07	1.50396e+07	3	1	Unknown	mce4D	Unknown, but thought to be involved in host cell invasion. Predicted to be involved in lipid catabolism.	Mce-family protein Mce4D	No	virulence, detoxification, adaptation	NE
I6YGB1	Rv3497c	0	102.256	61	17	331	17	1.09068e+07	5.80951e+06	7.02047e+06	4.85797e+06	4.15716e+06	1.18585e+07	2.89545e+07	3.25466e+07	1.94026e+07	3	1	CytoplasmicMembrane	mce4C	Unknown, but thought to be involved in host cell invasion. Predicted to be involved in lipid catabolism.	Mce-family protein Mce4C	No	virulence, detoxification, adaptation	NE
I6YC99	Rv3499c	0	77.578	32	9	245	9	4.35913e+07	2.48344e+07	2.45933e+07	1.20441e+07	1.69234e+07	7.98024e+07	2.11933e+08	2.29698e+08	1.77909e+08	3	1	Unknown	mce4A	Unknown, but thought to be involved in host cell invasion. Predicted to be involved in lipid catabolism.	Mce-family protein Mce4A	No	virulence, detoxification, adaptation	NE
I6Y3Q7	Rv3510c	0	43.394	38	8	142	8	1.26884e+06	542739	1.50616e+06	501996	496226	1.92997e+06	3.93988e+06	3.9982e+06	3.10883e+06	3	0	CytoplasmicMembrane	Rv3510c	Function unknown	Conserved protein	No	conserved hypotheticals	NE
P9WKG5	Rv3581c	0	10.32	32	3	19	3	116223	41586.4	224536	879705	27479.5	1.26414e+06	6.00888e+06	6.87923e+06	178158	3	0	CytoplasmicMembrane	ispF	Involved in the deoxyxylulose-5-phosphate pathway (DXP) of isoprenoid biosynthesis (at the fifth step). Converts 4-diphosphocytidyl-2C-methyl-D-erythritol 2-phosphate into 2C-methyl-D-erythritol 2,4-cyclodiphosphate and CMP. Also converts 4-diphosphocytidyl-2C-methyl-D-erythritol into 2C-methyl-D-erythritol 3,4-cyclophosphate and CMP.	Probable 2C-methyl-D-erythritol 2,4-cyclodiphosphate synthase IspF (MECPS)	No	intermediary metabolism and respiration	Essential
O06278	Rv3604c	0	53.887	30	9	246	9	6.02226e+06	5.13584e+06	7.65106e+06	5.85003e+06	4.5631e+06	1.10686e+07	2.75406e+07	2.63425e+07	1.54508e+07	3	1	CytoplasmicMembrane	Rv3604c	Unknown	Probable conserved transmembrane protein rich in alanine and arginine and proline	No	cell wall and cell processes	Essential
P9WNC7	Rv3606c	0	27.036	30	6	91	6	2.32829e+06	894670	2.09572e+06	1.50639e+06	1.55944e+06	3.60595e+06	8.32971e+06	8.42088e+06	4.06214e+06	3	0	Unknown	folK	Involved in dihydrofolate biosynthesis (at the first step) [catalytic activity: ATP + 2-amino-4-hydroxy-6-hydroxymethyl-7,8-dihydropteridine = AMP + 2-amino-7,8-dihydro-4-hydroxy-6-(diphosphooxymethyl)pteridine].	2-amino-4-hydroxy-6-hydroxymethyldihydropteridine pyrophosphokinase FolK (7,8-dihydro-6-hydroxymethylpterin-pyrophosphokinase) (HPPK) (6-hydroxymethyl-7,8-dihydropterin pyrophosphokinase) (PPPK) (2-amino-4-hydroxy-6-hydroxymethyldihydropteridine diphosphokinase) (7,8-dihydro-6-hydroxymethylpterin-diphosphokinase) (6-hydroxymethyl-7,8-dihydropterin diphosphokinase)	No	intermediary metabolism and respiration	NE
P9WJD5	Rv3614c	0	93.302	49	7	261	7	9.26942e+06	6.64713e+06	6.73891e+06	1.39803e+06	2.55907e+06	7.85532e+06	4.10508e+07	4.07093e+07	2.07433e+07	3	0	Unknown	espD	Function unknown	ESX-1 secretion-associated protein EspD	No	cell wall and cell processes	NE
P9WJD7	Rv3615c	0	17.762	20	3	62	3	3.11869e+06	2.27753e+06	2.02405e+06	688072	506872	1.65939e+06	1.12729e+07	1.2251e+07	7.56048e+06	3	0	Unknown	espC	Function unknown	ESX-1 secretion-associated protein EspC	No	cell wall and cell processes	NE
P9WGJ1	Rv3661	0	153.46	57	11	391	11	1.41946e+07	7.09358e+06	8.35124e+06	4.44606e+06	4.889e+06	1.82184e+07	6.87929e+07	6.28364e+07	3.70133e+07	3	1	Unknown	Rv3661	Possibly plays a regulatory role in celular differentiation.	Conserved hypothetical protein	No	virulence, detoxification, adaptation	NE
I6X811	Rv3666c	0	86.503	43	18	178	18	2.85593e+06	1.44235e+06	2.35701e+06	1.07552e+06	1.2075e+06	7.71826e+06	1.2851e+07	1.13138e+07	6.12038e+06	3	0	Cellwall	dppA	Thought to be involved in active transport of dipeptide across the membrane (import).	Probable periplasmic dipeptide-binding lipoprotein DppA	No	cell wall and cell processes	NE
O69637	Rv3669	0	51.135	40	6	400	6	7.25205e+07	7.09019e+07	1.14544e+08	7.30455e+07	8.57139e+07	1.54788e+08	6.23191e+08	5.50216e+08	3.71646e+08	3	2	CytoplasmicMembrane	Rv3669	Unknown	Probable conserved transmembrane protein	No	cell wall and cell processes	NE
I6XHX8	Rv3672c	0	58.076	55	8	153	8	4.555e+06	2.92006e+06	3.46362e+06	671683	2.24952e+06	4.96368e+06	1.89674e+07	2.26954e+07	1.62501e+07	3	0	CytoplasmicMembrane	Rv3672c	Function unknown	Conserved hypothetical protein	No	conserved hypotheticals	NE
I6Y498	Rv3680	0	305.59	71	24	1187	24	4.8347e+07	2.92286e+07	3.64178e+07	2.87035e+07	2.54317e+07	8.53871e+07	1.44977e+08	1.46812e+08	1.06707e+08	3	0	CytoplasmicMembrane	Rv3680	Anion-transporting ATPase; supposedly catalyzes the extrusion of undetermined anions [catalytic activity: ATP + H(2)O + undetermined anion(in) = ADP + phosphate + undetermined anion(out)].	Probable anion transporter ATPase	No	cell wall and cell processes	NE
O69658	Rv3690	0	47.38	45	7	92	7	3.36492e+06	1.75011e+06	3.43707e+06	2.0181e+06	1.90791e+06	7.76267e+06	1.41631e+07	9.04959e+06	5.53644e+06	3	1	Unknown	Rv3690	Unknown	Probable conserved membrane protein	No	cell wall and cell processes	NE
O69661	Rv3693	0	94.998	44	19	509	19	5.42359e+07	4.45429e+07	3.87489e+07	3.77203e+07	3.11329e+07	6.18704e+07	1.84485e+08	1.81238e+08	1.23494e+08	3	0	CytoplasmicMembrane	Rv3693	Unknown	Possible conserved membrane protein	No	cell wall and cell processes	NE
P9WPK7	Rv3704c	0	63.857	32	10	111	10	1.36946e+06	810816	1.59109e+06	1.27865e+06	648733	3.28127e+06	8.28856e+06	6.5788e+06	3.93632e+06	3	0	CytoplasmicMembrane	gshA	Involved in glutathione biosynthesis (at the first step) [catalytic activity: ATP + L-glutamate + L-cysteine = ADP + orthophosphate + gamma-L-glutamyl-L-cysteine].	Glutamate--cysteine ligase GshA (gamma-glutamylcysteine synthetase) (gamma-ECS) (GCS) (gamma-glutamyl-L-cysteine synthetase)	No	intermediary metabolism and respiration	NE
O69699	Rv3732	0	94.569	50	13	480	13	1.08756e+07	6.03623e+06	8.34155e+06	4.95537e+06	4.59675e+06	9.96575e+06	4.55781e+07	4.00261e+07	2.16397e+07	3	1	Unknown	Rv3732	Function unknown	Conserved protein	No	conserved hypotheticals	NE
O69721	Rv3754	0	33.44	22	6	45	6	921225	560610	1.25819e+06	1.42787e+06	972414	2.91131e+06	3.17765e+06	5.06204e+06	2.71027e+06	3	0	Unknown	tyrA	Involved in tyrosine biosynthesis [catalytic activity: prephenate + NAD(+) = 4-hydroxyphenylpyruvate + CO(2) + NADH].	Prephenate dehydrogenase TyrA (PDH) (hydroxyphenylpyruvate synthase)	No	intermediary metabolism and respiration	Essential
O69724	Rv3758c	0	109.801	47	14	336	14	6.00208e+06	3.16449e+06	4.48874e+06	3.86869e+06	3.40174e+06	8.84326e+06	2.22579e+07	1.91926e+07	1.28439e+07	3	0	CytoplasmicMembrane	proV	Thought to be involved in active transport of osmoprotectant (glycine betaine/carnitine/choline/L-proline) across the membrane (import). Responsible for energy coupling to the transport system.	Possible osmoprotectant (glycine betaine/carnitine/choline/L-proline) transport ATP-binding protein ABC transporter ProV	No	virulence, detoxification, adaptation	NE
O69729	Rv3764c	0	45.749	30	11	124	11	2.49317e+06	1.1517e+06	2.21938e+06	1.266e+06	1.02301e+06	1.98241e+06	7.64996e+06	6.72454e+06	3.46328e+06	3	1	CytoplasmicMembrane	tcrY	Sensor part of a two component regulatory system.	Possible two component sensor kinase TcrY	No	regulatory proteins	Essential
O69731	Rv3766	0	48.607	32	5	178	5	2.40429e+06	882232	2.02501e+06	1.88914e+06	1.81653e+06	4.89567e+06	9.8239e+06	1.10895e+07	6.74262e+06	3	0	Unknown	Rv3766	Unknown	Hypothetical protein	No	conserved hypotheticals	NE
P72045	Rv3779	0	66.085	21	11	269	11	3.35029e+06	1.8892e+06	2.76404e+06	2.23722e+06	2.04923e+06	4.58973e+06	1.20463e+07	1.3226e+07	7.64004e+06	3	14	CytoplasmicMembrane	Rv3779	Unknown	Probable conserved transmembrane protein alanine and leucine rich	No	cell wall and cell processes	NE
P72049	Rv3783	0	19.704	15	4	62	4	1.96874e+06	732805	1.51333e+06	1.40425e+06	2.0046e+06	2.35494e+06	7.27649e+06	4.40339e+06	3.42073e+06	3	6	CytoplasmicMembrane	rfbD	May form an ATP-driven O-antigen/lipopolysaccharide export apparatus, in association with RFBE|Rv3781. Responsible for the translocation of the substrate across the membrane.	Probable O-antigen/lipopolysaccharide transport integral membrane protein ABC transporter RfbD	No	cell wall and cell processes	Essential
P9WNL7	Rv3795	0	221.62	31	23	734	23	6.58235e+07	2.85279e+07	6.37156e+07	4.83265e+07	5.10174e+07	1.2632e+08	1.82408e+08	2.02355e+08	9.61925e+07	3	13	CytoplasmicMembrane	embB	Involved in the biosynthesis of the mycobacterial cell wall arabinan and resistance to ethambutol (EMB; dextro-2,2'-(ethylenediimino)-DI-1-butanol). Polymerizes arabinose into the arabinan of arabiogalactan [catalytic activity: UDP-L-arabinose + indol-3-ylacetyl-myo-inositol = UDP + indol-3-ylacetyl-myo-inositol L-arabinoside].	Integral membrane indolylacetylinositol arabinosyltransferase EmbB (arabinosylindolylacetylinositol synthase)	No	cell wall and cell processes	Essential
O53581	Rv3802c	0	83.294	36	7	264	7	1.0243e+07	4.16641e+06	1.03336e+07	6.86987e+06	5.38438e+06	1.0979e+07	3.20138e+07	3.29601e+07	1.9019e+07	3	1	Cytoplasmic	Rv3802c	Shown to have phospholipase and thioesterase activity	Probable conserved membrane protein	No	cell wall and cell processes	NE
O53582	Rv3805c	0	75.339	24	12	304	12	1.11612e+07	6.12973e+06	9.99056e+06	5.02497e+06	4.1025e+06	9.89655e+06	3.43351e+07	3.01768e+07	2.11478e+07	3	10	CytoplasmicMembrane	aftB	Involved in the biosynthesis of the mycobacterial cell wall arabinan	Possible arabinofuranosyltransferase AftB	No	cell wall and cell processes	Essential
P9WKW5	Rv3835	0	34.846	20	7	118	7	3.66759e+06	2.57172e+06	4.01843e+06	1.81959e+06	918270	4.50214e+06	1.75382e+07	1.55675e+07	1.03327e+07	3	1	CytoplasmicMembrane	Rv3835	Unknown	Conserved membrane protein	No	cell wall and cell processes	NE
P96235	Rv3843c	0	71.076	31	8	290	8	8.75055e+06	3.41863e+06	6.39669e+06	5.47056e+06	5.01007e+06	1.19254e+07	3.17335e+07	2.58414e+07	1.28632e+07	3	5	CytoplasmicMembrane	Rv3843c	Unknown	Probable conserved transmembrane protein	No	cell wall and cell processes	NE
I6YHB0	Rv3852	0	31.883	45	4	443	4	8.0186e+07	3.89108e+07	7.04965e+07	5.2175e+07	4.22931e+07	1.11149e+08	2.74821e+08	2.69769e+08	1.46773e+08	3	1	Unknown	hns	Function unknown	Possible histone-like protein Hns	No	information pathways	NE
P96217	Rv3860	0	60.998	41	11	275	11	2.97714e+06	1.99243e+06	2.30558e+06	3.67844e+06	2.20393e+06	5.63264e+06	1.36851e+07	1.16752e+07	6.13791e+06	3	0	Unknown	Rv3860	Function unknown	Conserved protein	No	conserved hypotheticals	NE
P9WNQ5	Rv3887c	0	83.403	25	10	174	10	6.79526e+06	4.25218e+06	6.1758e+06	5.26402e+06	6.28983e+06	1.41248e+07	3.12103e+07	2.63512e+07	1.40701e+07	3	11	CytoplasmicMembrane	eccD2	Unknown	ESX conserved component EccD2. ESX-2 type VII secretion system protein. Probable transmembrane protein.	No	cell wall and cell processes	NE
O05436	Rv3909	0	123.736	45	25	421	25	8.68265e+06	7.01103e+06	7.21909e+06	4.10973e+06	4.15841e+06	9.28122e+06	2.69643e+07	2.98181e+07	1.75299e+07	3	1	CytoplasmicMembrane	Rv3909	Function unknown	Conserved protein	No	conserved hypotheticals	Essential
P9WJK3	Rv3910	0	268.184	33	29	984	29	3.62534e+07	2.20438e+07	2.94274e+07	2.22838e+07	1.81339e+07	5.94299e+07	1.37659e+08	1.41552e+08	7.08149e+07	3	15	CytoplasmicMembrane	Rv3910	Unknown	Probable conserved transmembrane protein	No	cell wall and cell processes	Essential
L7N653	Rv3915	0	120.788	61	18	218	18	6.64594e+06	3.72781e+06	4.70654e+06	5.67115e+06	4.59207e+06	1.49937e+07	2.13773e+07	2.95954e+07	1.70931e+07	3	0	Cellwall	Rv3915	Function unknown; probably involved in cellular metabolism.	Probable peptidoglycan hydrolase	No	intermediary metabolism and respiration	Essential
P71701	Rv0044c	0	42.451	38	9	59	9	1.72229e+06	1.27155e+06	1.93601e+06	5.21284e+06	5.56517e+06	1.35728e+07	1.06717e+07	9.23407e+06	3.78598e+06	4	0	Unknown	Rv0044c	Function unknown; probably involved in cellular metabolism.	Possible oxidoreductase	No	intermediary metabolism and respiration	NE
P9WPU1	Rv0092	0	45.261	16	11	123	10	1.53939e+06	649122	1.16618e+06	3.51123e+06	3.0622e+06	7.93281e+06	6.5476e+06	4.67562e+06	1.0792e+07	4	8	CytoplasmicMembrane	ctpA	Cation-transporting ATPase; possibly catalyzes the transport of a cation (possibly copper) with the hydrolyse of ATP [catalytic activity: ATP + H(2)O + cation(in) = ADP + phosphate + cation(out)].	Cation transporter P-type ATPase a CtpA	No	cell wall and cell processes	NE
P9WQN9	Rv0129c	0	58.716	33	12	379	11	2.72121e+06	3.48904e+06	3.32465e+06	2.65637e+07	1.58407e+07	5.16952e+07	1.22791e+07	1.66978e+07	1.13036e+07	4	1	Extracellular	fbpC	Proteins of the antigen 85 complex are responsible for the high affinity of mycobacteria to fibronectin. Possesses a mycolyltransferase activity required for the biogenesis of trehalose dimycolate (cord factor), a dominant structure necessary for maintaining cell wall integrity.	Secreted antigen 85-C FbpC (85C) (antigen 85 complex C) (AG58C) (mycolyl transferase 85C) (fibronectin-binding protein C)	No	lipid metabolism	NE
P9WNP3	Rv0130	0	22.172	43	5	32	5	887825	367815	897015	1.5585e+06	1.10339e+06	4.27638e+06	4.02042e+06	3.65838e+06	3.06853e+06	4	0	Unknown	htdZ	Unknown	Probable 3-hydroxyl-thioester dehydratase	No	intermediary metabolism and respiration	NE
P96820	Rv0143c	0	52.17	17	8	172	8	3.48656e+06	1.87051e+06	2.84187e+06	7.17322e+06	4.90079e+06	1.39994e+07	1.3448e+07	1.50991e+07	7.89407e+06	4	10	CytoplasmicMembrane	Rv0143c	Unknown; possibly ion channel involved in transport of chloride across the membrane.	Probable conserved transmembrane protein	No	cell wall and cell processes	NE
P9WFJ1	Rv0145	0	75.157	53	11	60	10	257098	179969	361677	7.03446e+06	4.98081e+06	2.25137e+07	5.4087e+06	3.42501e+06	1.15477e+06	4	0	Unknown	Rv0145	Possible methyltransferase	Possible S-adenosylmethionine-dependent methyltransferase	No	lipid metabolism	NE
P96826	Rv0149	0	58.682	38	8	86	8	1.10079e+06	941829	801899	1.89388e+06	1.604e+06	5.31536e+06	3.32066e+06	4.42247e+06	3.55637e+06	4	0	CytoplasmicMembrane	Rv0149	Possibly binds NADP and acts through a one-electron transfer process. Quinones are supposed to be the best substrates. May act in the detoxification of xenobiotics [catalytic activity: NADPH + quinone = NADP+ + semiquinone]	Possible quinone oxidoreductase (NADPH:quinone oxidoreductase) (zeta-crystallin)	No	intermediary metabolism and respiration	NE
P96832	Rv0155	0	146.533	70	17	506	17	1.62162e+07	6.39275e+06	1.13321e+07	4.8496e+07	4.10534e+07	1.04519e+08	7.94172e+07	6.28888e+07	4.36491e+07	4	0	CytoplasmicMembrane	pntAa	The transhydrogenation between NADH and NADP is coupled to respiration and ATP hydrolysis and functions as a proton pump across the membrane [catalytic activity: NADPH + NAD+ = NADP+ + NADH].	Probable NAD(P) transhydrogenase (subunit alpha) PntAa [first part; catalytic part] (pyridine nucleotide transhydrogenase subunit alpha) (nicotinamide nucleotide transhydrogenase subunit alpha)	No	intermediary metabolism and respiration	NE
O07428	Rv0184	0	61.959	51	11	333	11	6.60866e+06	3.97022e+06	6.23446e+06	6.9051e+06	6.49182e+06	1.46296e+07	2.19418e+07	2.4771e+07	1.45983e+07	4	0	Unknown	Rv0184	Function unknown	Conserved hypothetical protein	No	conserved hypotheticals	NE
I6Y748	Rv0204c	0	14.781	11	4	68	4	998736		622322	650599	1.02766e+06	1.22494e+06	1.26419e+06	2.971e+06	2.22007e+06	4	8	CytoplasmicMembrane	Rv0204c	Unknown	Probable conserved transmembrane protein	No	cell wall and cell processes	NE
O53661	Rv0238	0	22.106	30	5	86	5	1.27868e+06	617169	1.1504e+06	2.22396e+06	2.27199e+06	7.69704e+06	3.23931e+06	9.05566e+06	4.36561e+06	4	0	Unknown	Rv0238	Possibly involved in transcriptional mechanism.	Possible transcriptional regulatory protein (probably TetR-family)	No	regulatory proteins	NE
O53667	Rv0245	0	44.026	59	5	51	5	470477	201589	608338	1.72057e+06	2.02586e+06	7.06857e+06	2.56621e+06	2.91563e+06	1.05075e+06	4	0	Unknown	Rv0245	Function unknown; probably involved in cellular metabolism.	Possible oxidoreductase	No	intermediary metabolism and respiration	NE
O53673	Rv0251c	0	175.466	83	12	611	12	5.47887e+06	1.71178e+06	2.46675e+06	3.0857e+08	2.52477e+08	8.75986e+08	1.66088e+07	1.89105e+07	1.34086e+07	4	0	Cellwall	hsp	Thought to be involved in the initiation step of translation at high temperature. Bound to 30S ribosomal subunit. Possibly a molecular chaperone. Seems to be regulated positively by SIGE|Rv1221 and negatively by HSPR|Rv0353.	Heat shock protein Hsp (heat-stress-induced ribosome-binding protein A)	No	virulence, detoxification, adaptation	NE
O53695	Rv0291	0	95.925	40	10	212	10	1.25546e+07	5.06928e+06	7.07016e+06	1.19627e+07	1.05669e+07	1.87664e+07	3.05671e+07	2.45552e+07	18525868	4	1	CytoplasmicMembrane	mycP3	Thought to have proteolytic activity.	Probable membrane-anchored mycosin MycP3 (serine protease) (subtilisin-like protease) (subtilase-like) (mycosin-3)	No	intermediary metabolism and respiration	Essential
P9WJ97	Rv0341	0	64.157	12	3	131	3	5.5355e+06	6.18401e+06	4.39673e+06	1.12686e+07	9.5984e+06	2.84873e+07	1.15803e+07	1.73817e+07	1.22073e+07	4	0	CytoplasmicMembrane	iniB	Unknown	Isoniazid inductible gene protein IniB	No	cell wall and cell processes	NE
P9WJ99	Rv0342	0	203.245	54	27	558	27	1.18676e+07	4.92734e+06	1.34476e+07	3.33788e+07	2.95533e+07	8.17942e+07	6.04871e+07	5.46426e+07	2.8465e+07	4	1	Cytoplasmic	iniA	Unknown	Isoniazid inductible gene protein IniA	No	cell wall and cell processes	NE
O06308	Rv0358	0	17.834	24	5	74	5	2.17456e+06	1.21998e+06	2.25821e+06	2.85822e+06	2.16081e+06	4.89006e+06	7.92326e+06	9.54431e+06	5.339e+06	4	0	CytoplasmicMembrane	Rv0358	Function unknown	Conserved protein	No	conserved hypotheticals	Essential
P9WP09	Rv0364	0	31.916	15	4	105	4	2.34885e+06	1.61648e+06	1.35511e+06	1.66871e+06	2.01024e+06	5.77933e+06	7.80818e+06	6.52343e+06	4.69765e+06	4	4	CytoplasmicMembrane	Rv0364	Unknown	Possible conserved transmembrane protein	No	cell wall and cell processes	Essential
O06315	Rv0365c	0	133.875	55	16	447	16	7.83321e+06	4.87928e+06	4.06176e+06	8.07514e+06	6.85497e+06	2.6606e+07	2.81359e+07	3.37704e+07	2.01251e+07	4	0	CytoplasmicMembrane	Rv0365c	Function unknown: may be involved in the ability to survive in macrophages.	Conserved protein	No	conserved hypotheticals	NE
P95197	Rv0389	0	53.228	32	10	127	10	2.22101e+06	1.07874e+06	1.7287e+06	4.4744e+06	3.42106e+06	1.13447e+07	7.24275e+06	8.31959e+06	3.93249e+06	4	0	CytoplasmicMembrane	purT	Involved in third step (first of two transformylation reactions) in de novo purine biosynthesis. This is an alternative enzyme to the PURN|Rv0956 gar transformylase (5'-phosphoribosylglycinamide formyltransferase). Catalyzes two reactions: the first one is the production of beta-formyl glycinamide ribonucleotide (gar) from formate, ATP and beta gar; the second, a side reaction, is the production …	Probable phosphoribosylglycinamide formyltransferase 2 PurT (GART 2) (gar transformylase 2) (5'-phosphoribosylglycinamide transformylase 2) (formate-dependent gar transformylase)	No	intermediary metabolism and respiration	NE
P9WG77	Rv0422c	0	60.35	51	8	133	8	1.55998e+06	307346	944363	1.73759e+06	1.9345e+06	6.0348e+06	5.23113e+06	5.59015e+06	2.79545e+06	4	0	Unknown	thiD	Involved in thiamine biosynthesis. Catalyzes the phosphorylation of HMP-P to HMP-pp [catalytic activity: ATP + 4-amino-2-methyl-5-phosphomethylpyrimidine = ADP + 4-amino-2-methyl-5-diphosphomethylpyrimidine].	Probable phosphomethylpyrimidine kinase ThiD (HMP-phosphate kinase) (HMP-P kinase)	No	intermediary metabolism and respiration	Essential
P96271	Rv0425c	0	267.101	36	43	933	43	2.03805e+07	1.17797e+07	1.76948e+07	2.48808e+07	1.92703e+07	5.37719e+07	6.79769e+07	7.07943e+07	4.76387e+07	4	3	CytoplasmicMembrane	ctpH	Metal cation-transporting ATPase; possibly catalyzes the transport of an undetermined metal cation with the hydrolysis of ATP [catalytic activity: ATP + H(2)O + undetermined metal cation(in) = ADP + phosphate + undetermined metal cation(out)].	Possible metal cation transporting P-type ATPase CtpH	No	cell wall and cell processes	NE
P96277	Rv0431	0	29.27	54	6	287	6	2.30983e+07	1.22997e+07	1.87616e+07	2.54419e+07	1.99575e+07	3.96024e+07	6.59962e+07	7.78173e+07	4.49765e+07	4	1	CytoplasmicMembrane	Rv0431	Unknown	Putative tuberculin related peptide	No	cell wall and cell processes	NE
P9WGX5	Rv0444c	0	139.792	59	9	410	9	1.52739e+07	7.51957e+06	1.02198e+07	1.68569e+07	1.33267e+07	3.60875e+07	4.58143e+07	5.8555e+07	3.49955e+07	4	1	CytoplasmicMembrane	rskA	Regulates negatively Rv0445c|SIGK	Anti-sigma factor RskA (regulator of sigma K)	No	information pathways	NE
P9WGH7	Rv0445c	0	115.697	61	11	396	11	1.94449e+07	1.11623e+07	1.47217e+07	2.35908e+07	2.02928e+07	5.26578e+07	6.0621e+07	5.89143e+07	3.42388e+07	4	0	CytoplasmicMembrane	sigK	Involved in transcription mechanism. The sigma factor is an initiation factor that promotes attachment of the RNA polymerase to specific initiation sites and then is released.	Alternative RNA polymerase sigma factor SigK	No	information pathways	NE
P9WIP9	Rv0475	0	96.754	60	13	436	13	1.73411e+07	1.38364e+07	2.09715e+07	4.96852e+07	4.44539e+07	1.26306e+08	5.65779e+07	9.78794e+07	6.17441e+07	4	0	Cellwall	hbhA	Required for extrapulmonary dissemination. Mediates adherence to epithelial cells by binding to sulfated glycoconjugates present at the surface of these cells; binds heparin, dextran sulfate, fucoidan and chondroitin sulfate. Promotes hemagglutination of erythrocytes of certain host species. Induces mycobacterial aggregation.	Iron-regulated heparin binding hemagglutinin HbhA (adhesin)	No	cell wall and cell processes	NE
P9WIC9	Rv0489	0	25.462	31	6	19	6	635630	219274	211731	731609	670738	2407888	1.18925e+06	2.06088e+06	1.39222e+06	4	0	Unknown	gpm1	Involved in glycolysis [catalytic activity: 1,3-diphosphoglycerate + 3-phosphoglycerate = 2,3-diphosphoglycerate + 3-phosphoglycerate].	Probable phosphoglycerate mutase 1 Gpm1 (phosphoglyceromutase) (PGAM) (BPG-dependent PGAM)	No	intermediary metabolism and respiration	NE
P9WKU7	Rv0493c	0	85.726	42	12	329	12	1.0697e+07	6.40669e+06	7.18477e+06	8.35984e+06	7.11591e+06	3.55175e+07	3.05017e+07	2.79311e+07	2.53046e+07	4	0	Unknown	Rv0493c	Function unknown	Conserved protein	No	conserved hypotheticals	NE
O06422	Rv0556	0	37.85	35	6	151	6	4.73199e+06	3.25615e+06	4.09342e+06	6.48572e+06	6.50694e+06	9.89158e+06	1.29344e+07	9.2722e+06	1.0224e+07	4	2	CytoplasmicMembrane	Rv0556	Unknown	Probable conserved transmembrane protein	No	cell wall and cell processes	Essential
P9WHS5	Rv0563	0	100.682	28	5	333	5	8.03328e+06	6.61687e+06	6.41576e+06	1.24074e+07	8.61695e+06	1.9981e+07	2.3505e+07	2.24062e+07	1.68055e+07	4	4	CytoplasmicMembrane	htpX	Possibly involved in adaptation. Hydrolizes specific peptides and/or proteins.	Probable protease transmembrane protein heat shock protein HtpX	No	virulence, detoxification, adaptation	NE
P9WF83	Rv0598c	0	21.401	50	5	95	5	338934	291614	474906	820217	1.27583e+06	1.92994e+06	2.9903e+06	3.76593e+06	2.43293e+06	4	0	Unknown	vapC27	Unknown	Possible toxin VapC27. Contains PIN domain.	No	virulence, detoxification, adaptation	NE
I6WYY7	Rv0636	0	41.98	82	8	164	8	3.40254e+06	3.57731e+06	4.66562e+06	1.71258e+07	1.36812e+07	2.37146e+07	2.02632e+07	1.53765e+07	9.45041e+06	4	0	Unknown	hadB	Involved in fatty acid synthesis type II (fas-II)	(3R)-hydroxyacyl-ACP dehydratase subunit HadB	No	intermediary metabolism and respiration	Essential
P96935	Rv0646c	0	106.203	45	12	608	12	1.99964e+07	1.16614e+07	1.83107e+07	2.29894e+07	2.06902e+07	5.64131e+07	8.65334e+07	8.14432e+07	3.92883e+07	4	0	Unknown	lipG	Function unknown; lipolytic enzyme involved in cellular metabolism.	Probable lipase/esterase LipG	No	intermediary metabolism and respiration	NE
P9WJS7	Rv0677c	0	27.66	35	5	124	5	2.84084e+06	1.76214e+06	2.05205e+06	2.66355e+06	2.45353e+06	1.08909e+07	10927184	1.14217e+07	8.05937e+06	4	0	Unknown	mmpS5	Unknown	Possible conserved membrane protein MmpS5	No	cell wall and cell processes	NE
I6XVZ6	Rv0686	0	124.908	58	13	557	13	2.28818e+07	1.54103e+07	2.26641e+07	3.06152e+07	2.60338e+07	7.46136e+07	7.57538e+07	8.81707e+07	5.38878e+07	4	2	CytoplasmicMembrane	Rv0686	Unknown	Probable membrane protein	No	cell wall and cell processes	NE
P95072	Rv0724	0	217.525	49	23	916	23	3.23031e+07	1.66946e+07	2.98642e+07	9.95693e+07	7.89206e+07	1.95464e+08	1.12506e+08	1.05812e+08	7.63861e+07	4	0	CytoplasmicMembrane	sppA	Involved in digestion of the cleaved signal peptides. This activity is necessary to maintain proper secretion of mature proteins across the membrane.	Possible protease IV SppA (endopeptidase IV) (signal peptide peptidase)	No	cell wall and cell processes	NE
O06633	Rv0801	0	25.222	60	7	45	7	91436.4	727616	393110	1.90164e+06	1.7296e+06	4.37771e+06	1.57374e+06	2.70215e+06	3.09016e+06	4	0	Unknown	Rv0801	Function unknown	Conserved protein	No	conserved hypotheticals	NE
P9WQG7	Rv0802c	0	24.17	36	6	22	6	79952.1		102933	664313	559943	2.08621e+06	296755	375913	270962	4	0	CytoplasmicMembrane	Rv0802c	Succinylation, substrate unknown	Possible succinyltransferase in the GCN5-related N-acetyltransferase family	No	intermediary metabolism and respiration	NE
I6Y8Z3	Rv0870c	0	12.216	26	3	109	3	2.03059e+06	1.03291e+06	884776	1.72062e+06	1.84241e+06	5.97389e+06	8.75863e+06	6.0043e+06	3.36461e+06	4	4	CytoplasmicMembrane	Rv0870c	Unknown	Possible conserved integral membrane protein	No	cell wall and cell processes	NE
P9WKQ5	Rv0885	0	62.914	35	10	143	10	6.10076e+06	1.86755e+06	1.3434e+06	4.60521e+06	5.38426e+06	1.12742e+07	1.25082e+07	1.22316e+07	1.15024e+07	4	1	CytoplasmicMembrane	Rv0885	Function unknown	Conserved hypothetical protein	No	conserved hypotheticals	NE
P9WGC7	Rv0952	0	99.285	48	10	323	10	7.32595e+06	7.084e+06	6.68881e+06	1.86324e+07	1.42984e+07	3.56946e+07	2.1223e+07	2.30171e+07	2.20673e+07	4	0	Unknown	sucD	Involved in tricarboxylic acid cycle [catalytic activity: ATP + succinate + CoA = ADP + succinyl-CoA + phosphate].	Probable succinyl-CoA synthetase (alpha chain) SucD (SCS-alpha)	No	intermediary metabolism and respiration	Essential
P9WHM5	Rv0956	0	25.491	34	5	13	5	186879	200108		1.55077e+06	1.56949e+06	3.87534e+06	960683	876997	728563	4	0	Unknown	purN	Involved in de novo purine biosynthesis (at the third step) [catalytic activity: 10-formyltetrahydrofolate + 5'-phosphoribosylglycinamide = tetrahydrofolate + 5'-phosphoribosyl-N-formylglycinamide].	Probable 5'-phosphoribosylglycinamide formyltransferase PurN (GART) (gar transformylase) (5'-phosphoribosylglycinamide transformylase)	No	intermediary metabolism and respiration	NE
O86318	Rv0974c	0	53.673	23	8	36	8	204883	152947	589230	1.91245e+06	2.37549e+06	7.58125e+06	1.75182e+06	2.12908e+06	2.27612e+06	4	0	CytoplasmicMembrane	accD2	Involved in fatty acid metabolism.	Probable acetyl-/propionyl-CoA carboxylase (beta subunit) AccD2	No	lipid metabolism	NE
O53900	Rv0987	0	84.184	25	16	198	16	8.80966e+06	5.13744e+06	1.02755e+07	1.03104e+07	9.48879e+06	1.63483e+07	3.07349e+07	3.02437e+07	2.14061e+07	4	10	CytoplasmicMembrane	Rv0987	Thought to be involved in active transport of adhesion component across the membrane: involved in atachment and virulence. Responsible for the translocation of the substrate across the membrane.	Probable adhesion component transport transmembrane protein ABC transporter	No	cell wall and cell processes	NE
O86370	Rv0988	0	76.78	55	12	182	12	6.57628e+06	3.77234e+06	3.67245e+06	5.54861e+06	5.52592e+06	1.40926e+07	1.83256e+07	1.8921e+07	1.90052e+07	4	0	CytoplasmicMembrane	Rv0988	Unknown	Possible conserved exported protein	No	cell wall and cell processes	NE
O05579	Rv0996	0	19.794	15	4	38	4	1.60095e+06	964691	1.76011e+06	4.5121e+06	2.63833e+06	1.0601e+07	9.89418e+06	9.28301e+06	5.62e+06	4	3	CytoplasmicMembrane	Rv0996	Unknown	Probable conserved transmembrane protein	No	cell wall and cell processes	NE
O53405	Rv1057	0	27.982	24	8	64	8	1.52057e+06	585348	1.25585e+06	3.89441e+06	3.44959e+06	6.45425e+06	4.14043e+06	4.52358e+06	3.5736e+06	4	0	Unknown	Rv1057	Function unknown	Conserved hypothetical protein	No	conserved hypotheticals	NE
P9WFM3	Rv1101c	0	64.586	25	8	269	8	6.41564e+06	5.73953e+06	5.64248e+06	1.31945e+07	1.11593e+07	3.43843e+07	2.52421e+07	2.52107e+07	1.33809e+07	4	8	CytoplasmicMembrane	Rv1101c	Unknown	Conserved membrane protein	No	cell wall and cell processes	NE
L7N675	Rv1196	0	156.314	49	11	275	10	1.8506e+06	4.22591e+06	1.01142e+06	4.3134e+06	3.37175e+06	9.56085e+06	4.85191e+06	2.03789e+07	1.45633e+07	4	0	CytoplasmicMembrane	PPE18	Function unknown	PPE family protein PPE18	No	PE/PPE	NE
P9WP21	Rv1201c	0	103.934	49	14	193	14	2.09082e+06	2.4515e+06	2.09709e+06	2.04749e+07	1.82821e+07	4.57024e+07	8.3964e+06	5.99978e+06	4.09767e+06	4	0	Unknown	dapD	Involved in biosynthesis of diaminopimelate and lysine from aspartate semialdehyde (at the third step) [catalytic activity: tetrahydrodipicolinate + succinyl-CoA + H2O = N-succinyl-2-amino-6-ketopimelate + coenzyme A]	Tetrahydrodipicolinate N-succinyltransferase DapD	No	intermediary metabolism and respiration	Essential
O05311	Rv1210	0	15.146	18	5	112	5	1.14837e+06	966994	959999	1.3621e+06	1508033	2.83334e+06	4.58346e+06	5.19003e+06	3.6656e+06	4	0	CytoplasmicMembrane	tagA	Involved in base excision repair. Hydrolysis of the deoxyribose N-glycosidic bond to excise 3-methyladenine from the damaged DNA polymer formed by alkylation lesions	Probable DNA-3-methyladenine glycosylase I TagA (tag I) (3-methyladenine-DNA glycosylase I, constitutive) (DNA-3-methyladenine glycosidase I)	No	information pathways	NE
O05317	Rv1216c	0	19.632	21	5	117	5	7.01137e+06	3.89551e+06	5.53518e+06	9.70569e+06	8.06941e+06	1.5138e+07	3.85545e+07	3.47993e+07	1.51022e+07	4	5	CytoplasmicMembrane	Rv1216c	Function unknown	Probable conserved integral membrane protein	No	cell wall and cell processes	NE
O86311	Rv1218c	0	107.696	61	15	486	15	2.02879e+07	1.16525e+07	1.86729e+07	3.14729e+07	2.70303e+07	5.57334e+07	8.74615e+07	8.54911e+07	5.37951e+07	4	0	CytoplasmicMembrane	Rv1218c	Thought to be involved in active transport of tetronasin across the membrane (export): tetronasin resistance by an export mechanism. Responsible for energy coupling to the transport system.	Probable tetronasin-transport ATP-binding protein ABC transporter	No	cell wall and cell processes	NE
O06291	Rv1223	0	231.796	67	23	1024	23	6.93925e+07	4.79211e+07	5.16581e+07	6.67293e+07	5.17677e+07	1.68438e+08	1.94813e+08	2.12312e+08	1.45689e+08	4	1	Unknown	htrA	Possibly hydrolyzes peptides and/or proteins (seems to cleave preferentially after serine residue).	Probable serine protease HtrA (DEGP protein)	No	intermediary metabolism and respiration	Essential
O33223	Rv1227c	0	12.341	16	3	57	3	1.89345e+06	1.05804e+06	2.02362e+06	5.58162e+06	4.26751e+06	7.80696e+06	6.10732e+06	7.39993e+06	4.62317e+06	4	2	CytoplasmicMembrane	Rv1227c	Unknown	Probable transmembrane protein	No	cell wall and cell processes	NE
P9WK13	Rv1240	0	118.123	55	13	243	13	4.18048e+06	8.70266e+06	5.38993e+06	1.19435e+07	1.11418e+07	3.607e+07	1.85915e+07	2.06313e+07	1.43673e+07	4	0	Unknown	mdh	Involved in the conversion of malate to oxaloacetate [catalytic activity: (S)-malate + NAD+ = oxaloacetate + NADH].	Probable malate dehydrogenase Mdh	No	intermediary metabolism and respiration	Essential
O50464	Rv1249c	0	68.381	47	8	295	8	4.77513e+06	2.65615e+06	4.22866e+06	7.2918e+06	5.96943e+06	2.72703e+07	1.49512e+07	1.88029e+07	1.28181e+07	4	3	CytoplasmicMembrane	Rv1249c	Unknown	Possible membrane protein	No	cell wall and cell processes	NE
P9WFZ7	Rv1283c	0	50.409	27	6	227	6	2.60677e+06	1.07925e+06	1.84984e+06	3.28521e+06	2.51754e+06	6839151	8.21981e+06	9.14972e+06	5.51764e+06	4	6	CytoplasmicMembrane	oppB	Involved in active transport of oligopeptide across the membrane (import). Responsible for the translocation of the substrate across the membrane.	Probable oligopeptide-transport integral membrane protein ABC transporter OppB	No	cell wall and cell processes	NE
P9WM35	Rv1290c	0	78.7	29	11	218	11	4.4727e+06	1.96783e+06	5.89047e+06	5.73368e+06	5.02901e+06	1.2797e+07	2.03443e+07	2.02819e+07	1.02187e+07	4	4	CytoplasmicMembrane	Rv1290c	Function unknown. Thought to be involved in virulence.	Conserved protein	No	conserved hypotheticals	NE
P9WKE7	Rv1296	0	29.438	21	5	26	5	180293	688064		3.05399e+06	2.69024e+06	6.86168e+06	142067	434666	612643	4	0	CytoplasmicMembrane	thrB	Threonine biosynthesis from asparate (fourth step) [catalytic activity: ATP + L-homoserine = ADP + O-phospho-L-homoserine].	Probable homoserine kinase ThrB	No	intermediary metabolism and respiration	Essential
P9WM23	Rv1333	0	27.377	22	5	25	5	256263	49669.8	397938	969742	1.09394e+06	1.50882e+06	1.77184e+06	1.46338e+06	1.3869e+06	4	0	CytoplasmicMembrane	Rv1333	Function unknown; probably involved in cellular metabolism	Probable hydrolase	No	intermediary metabolism and respiration	NE
P9WPK5	Rv1383	0	20.054	14	4	36	4		55148.9	61080.3	836025	745955	2.26955e+06	478516	344726	478474	4	0	Unknown	carA	Involved in both arginine and pyrimidine biosynthesis [catalytic activity: 2 ATP + L-glutamine + CO(2) + H(2)O = 2 ADP + phosphate + glutamate + carbamoyl phosphate]	Probable carbamoyl-phosphate synthase small chain CarA (carbamoyl-phosphate synthetase glutamine chain)	No	intermediary metabolism and respiration	Essential
P9WPK3	Rv1384	0	147.128	34	28	146	28	556899	245453	481411	9.25654e+06	7.40985e+06	2.2991e+07	2.92491e+06	1.8674e+06	1.23873e+06	4	0	Unknown	carB	Involved in both arginine and pyrimidine biosynthesis [catalytic activity: 2 ATP + L-glutamine + CO(2) + H(2)O = 2 ADP + phosphate + glutamate + carbamoyl phosphate.]	Probable carbamoyl-phosphate synthase large chain CarB (carbamoyl-phosphate synthetase ammonia chain)	No	intermediary metabolism and respiration	Essential
P9WJY3	Rv1410c	0	114.308	23	7	230	7	1.80965e+07	8.95846e+06	1.28599e+07	1.98565e+07	1.43366e+07	4.04793e+07	5.56555e+07	4.66334e+07	3.13235e+07	4	13	CytoplasmicMembrane	Rv1410c	Involved in transport of aminoglycosides and tetracycline across the membrane (export): drug resistance by an export mechanism (conferes resistance to toxic compounds by removing them for the cells). Responsible for the translocation of the substrate across the membrane.	Aminoglycosides/tetracycline-transport integral membrane protein	No	cell wall and cell processes	NE
P9WK45	Rv1411c	0	90.666	44	7	571	7	63151670	2.94793e+07	5.92616e+07	9.4231e+07	7.98594e+07	2.12427e+08	2.14186e+08	1.98297e+08	1.25462e+08	4	0	CytoplasmicMembrane	lprG	Unknown	Conserved lipoprotein LprG	No	cell wall and cell processes	NE
O53149	Rv1458c	0	71.823	38	8	267	8	1.02806e+07	5.04042e+06	7.12315e+06	9.22077e+06	1.04526e+07	2.88882e+07	3.5675e+07	2.83998e+07	2.10148e+07	4	0	CytoplasmicMembrane	Rv1458c	Thought to be involved in active transport of antibiotic across the membrane (export): unidentified antibiotic resistance by an export mechanism. Responsible for energy coupling to the transport system.	Probable unidentified antibiotic-transport ATP-binding protein ABC transporter	No	cell wall and cell processes	NE
P9WFJ7	Rv1481	0	128.046	51	15	475	15	1.49498e+07	7.53267e+06	1.36369e+07	1.70868e+07	1.66362e+07	3.72589e+07	5.89975e+07	6.25509e+07	3.08192e+07	4	3	Unknown	Rv1481	Unknown	Probable membrane protein	No	cell wall and cell processes	Essential
P9WGR1	Rv1484	0	115.647	68	13	191	13	3.63745e+06	2.95725e+06	3.55517e+06	1.56506e+07	1.5047e+07	4.24508e+07	3.97825e+07	2.96518e+07	1.34292e+07	4	0	CytoplasmicMembrane	inhA	This isozyme is involved in mycolic acid biosynthesis. Second reductive step in fatty acid biosynthesis. Involved in the resistance against the antituberculosis drugs isoniazid and ethionamide [catalytic activity: acyl-[acyl-carrier protein] + NAD(+) = trans-2,3-dehydroacyl-[acyl-carrier protein] + NADH].	NADH-dependent enoyl-[acyl-carrier-protein] reductase InhA (NADH-dependent enoyl-ACP reductase)	No	lipid metabolism	Essential
P9WPR9	Rv1488	0	222.043	61	18	1623	18	1.66304e+08	9.80052e+07	1.45632e+08	3.03032e+08	2.51736e+08	7.09779e+08	6.30749e+08	6.5777e+08	4.69428e+08	4	0	CytoplasmicMembrane	Rv1488	Function unknown	Possible exported conserved protein	No	cell wall and cell processes	NE
P9WLU7	Rv1546	0	20.645	29	3	60	3	593423	293191	322707	2.20755e+06	2216770	4.41235e+06	2.21127e+06	3.53931e+06	1.68271e+06	4	0	Unknown	Rv1546	Function unknown	Conserved protein	No	conserved hypotheticals	NE
O06624	Rv1566c	0	48.861	41	6	78	6	78555.8	95311.7	79704.7	4.00645e+06	4.33322e+06	1.71433e+07	868188	507084	429194	4	0	CytoplasmicMembrane	Rv1566c	Unknown	Possible Inv protein	No	virulence, detoxification, adaptation	NE
O06128	Rv1610	0	31.967	32	6	99	6	602678	412589	1.29437e+06	1.5546e+06	1.22861e+06	3.32739e+06	4.57273e+06	3.6922e+06	2.35855e+06	4	4	CytoplasmicMembrane	Rv1610	Unknown	Possible conserved membrane protein	No	cell wall and cell processes	Essential
P9WK93	Rv1614	0	171.966	57	18	439	18	2.26969e+07	1.26113e+07	1.53141e+07	2.39844e+07	1.88396e+07	5.09746e+07	7.33486e+07	5.81381e+07	3.61155e+07	4	7	CytoplasmicMembrane	lgt	Prolipoprotein modification	Possible prolipoprotein diacylglyceryl transferases Lgt	No	cell wall and cell processes	Essential
O06132	Rv1615	0	19.694	27	3	92	3	725862	676432	749640	1.75184e+06	2.09076e+06	5.53058e+06	4.70366e+06	2.81332e+06	1.77793e+06	4	2	CytoplasmicMembrane	Rv1615	Unknown	Probable membrane protein	No	cell wall and cell processes	NE
P9WFC9	Rv1636	0	117.386	87	11	485	11	1.60026e+07	1.23897e+07	1.15668e+07	2.22544e+07	2.10976e+07	58869664	5.77145e+07	5.17476e+07	3.08518e+07	4	0	Unknown	TB15.3	Function unknown	Iron-regulated universal stress protein family protein TB15.3	No	virulence, detoxification, adaptation	NE
P9WFU7	Rv1640c	0	206.885	34	34	837	34	1.8361e+07	1.40168e+07	1.48346e+07	1.91726e+07	1.64446e+07	3.69024e+07	5.84175e+07	4.83984e+07	3.41154e+07	4	6	Cytoplasmic	lysX	Charging LYS tRNA [catalytic activity: ATP + L-lysine + tRNA(LYS) = AMP + diphosphate + L-lysyl-tRNA (LYS)]	Lysyl-tRNA synthetase 2 LysX	No	information pathways	NE
O33189	Rv1687c	0	23.52	24	5	42	5	820472	422225	148931	968998	2.16179e+06	523752	1.46326e+06	1.2937e+06	799125	4	0	CytoplasmicMembrane	Rv1687c	Thought to be involved in active transport of undetermined substrate (possibly drug) across the membrane. Responsible for energy coupling to the transport system.	Probable conserved ATP-binding protein ABC transporter	No	cell wall and cell processes	NE
P9WNL3	Rv1713	0	122.286	55	18	352	18	6.49524e+06	3.25611e+06	3.59313e+06	6.81165e+06	5.44648e+06	1.49286e+07	1.66729e+07	1.60724e+07	1.44543e+07	4	0	CytoplasmicMembrane	engA	Binds both GDP and GTP. Has an intrinsic GTPase activity and is essential for cell growth.	Probable GTP-binding protein EngA	No	intermediary metabolism and respiration	Essential
P72005	Rv1748	0	64.716	39	8	227	8	3.96067e+06	1.98046e+06	2.91189e+06	6.05099e+06	4.23577e+06	1.59341e+07	1.467e+07	1.50387e+07	7.78078e+06	4	1	Cytoplasmic	Rv1748	Unknown	Unknown protein	No	conserved hypotheticals	NE
P9WPL3	Rv1785c	0	14.157	13	4	20	4	93497.7	33342.8	282282	476813	487418	1.06128e+06	649544	682994	492479	4	1	CytoplasmicMembrane	cyp143	Cytochromes P450 are a group of heme-thiolate monooxygenases. They oxidize a variety of structurally unrelated compounds, including steroids, fatty acids, and xenobiotics.	Probable cytochrome P450 143 Cyp143	No	intermediary metabolism and respiration	NE
P9WKI3	Rv1843c	0	154.484	62	23	222	23	1.78032e+06	1.82658e+06	2.8102e+06	1.42378e+07	1.44846e+07	5.57336e+07	1.08614e+07	1.34354e+07	7.37679e+06	4	0	CytoplasmicMembrane	guaB1	Involved in GMP biosynthesis [catalytic activity: inosine 5'-phosphate + NAD+ + H2O = xanthosine 5'-phosphate + NADH]	Probable inosine-5'-monophosphate dehydrogenase GuaB1(imp dehydrogenase) (IMPDH) (IMPD)	No	intermediary metabolism and respiration	NE
O07755	Rv1874	0	35.795	36	5	54	5	218326	196127	217567	2.49507e+06	2.22985e+06	3.78842e+06	721302	790284	1.38685e+06	4	0	CytoplasmicMembrane	Rv1874	Unknown	Unknown protein	No	conserved hypotheticals	NE
O07754	Rv1875	0	73.113	87	9	114	9	1.9287e+06	592459	1.57227e+06	2.16393e+07	1.70776e+07	3.78008e+07	6.62575e+06	6.63545e+06	2.8315e+06	4	0	Unknown	Rv1875	Function unknown	Conserved protein	No	conserved hypotheticals	NE
P9WFH7	Rv1896c	0	50.673	43	10	55	10	426646	164347	809531	6.53285e+06	4.14739e+06	1.46066e+07	3.71037e+06	3.53598e+06	2.0002e+06	4	0	Unknown	Rv1896c	Function unknown	Conserved hypothetical protein	No	conserved hypotheticals	NE
P9WMF5	Rv1985c	0	40.219	42	10	113	10	1.51929e+06	694599	1.40786e+06	1.33919e+06	1.42089e+06	4.32828e+06	4.28468e+06	3.87095e+06	3.30351e+06	4	0	CytoplasmicMembrane	Rv1985c	Involved in transcriptional mechanism.	Probable transcriptional regulatory protein (probably LysR-family)	No	regulatory proteins	NE
P9WLP1	Rv1996	0	60.709	51	11	126	11	846065	533315	888710	3.96549e+06	3.0645e+06	9.47001e+06	8.89397e+06	6.38281e+06	3.21766e+06	4	0	CytoplasmicMembrane	Rv1996	Function unknown	Universal stress protein family protein	No	virulence, detoxification, adaptation	NE
O53482	Rv2038c	0	17.329	16	5	33	5	3.17236e+06	1.49862e+06	2.45525e+06	4.18417e+06	4.72667e+06	1.59902e+07	1.6773e+07	1.87061e+07	1.55314e+07	4	0	CytoplasmicMembrane	Rv2038c	Thought to be involved in active transport of sugar across the membrane (import). Responsible for energy coupling to the transport system.	Probable sugar-transport ATP-binding protein ABC transporter	No	cell wall and cell processes	NE
O53493	Rv2051c	0	232.734	47	28	945	28	4.04479e+07	2.34016e+07	3.16058e+07	3.57983e+07	4.06849e+07	1.05291e+08	1.18695e+08	1.29661e+08	7.8755e+07	4	8	CytoplasmicMembrane	ppm1	Transfers mannose from GDP-mannose to all endogenous polyprenol-phosphates.	Polyprenol-monophosphomannose synthase Ppm1	No	cell wall and cell processes	Essential
P9WHU1	Rv2109c	0	98.021	57	11	177	11	2.21641e+06	1.43185e+06	5.04409e+06	4.21016e+07	4.07286e+07	1.18481e+08	8.50729e+06	7.83625e+06	4.56086e+06	4	0	Unknown	prcA	Protein degradation	Proteasome alpha subunit PrcA; assembles with beta subunit PrcB.	No	intermediary metabolism and respiration	Essential
P9WQN5	Rv2115c	0	215.043	61	29	353	29	8.37385e+06	4.43909e+06	1.4033e+07	4.35134e+07	3.85011e+07	1.0283e+08	5.6739e+07	5.41039e+07	2.80579e+07	4	0	CytoplasmicMembrane	mpa	Involved in proteasomal protein degradation	Mycobacterial proteasome ATPase Mpa	No	cell wall and cell processes	NE
O06230	Rv2146c	0	8.211	20	3	62	3	1.27795e+06	1.421e+06	998598	2.79517e+06	2.11635e+06	5.04498e+06	4.92065e+06	4.28176e+06	2.89604e+06	4	3	Cytoplasmic	Rv2146c	Unknown	Possible conserved transmembrane protein	No	cell wall and cell processes	NE
P9WFQ7	Rv2148c	0	27.272	28	7	88	7	1.38224e+06	1.37059e+06	1.6604e+06	2.05013e+06	2.20913e+06	5.04159e+06	4.12646e+06	9.68e+06	5.67977e+06	4	0	Unknown	Rv2148c	Unknown	Conserved protein	No	conserved hypotheticals	NE
P9WN95	Rv2150c	0	217.859	71	19	466	19	1.02465e+07	5.96201e+06	1.16446e+07	3.17027e+07	2.8714e+07	8.52104e+07	4.25857e+07	4.80889e+07	3.04615e+07	4	0	CytoplasmicMembrane	ftsZ	Essential for cell division. It is thought that the intracellular concentration of FTSZ protein is critical for productive septum formation in mycobacteria.	Cell division protein FtsZ	No	cell wall and cell processes	Essential
P9WJP1	Rv2165c	0	111.179	55	16	409	16	5.69187e+06	7.20138e+06	4.95417e+06	1.48578e+07	1.36962e+07	4.15548e+07	1.62814e+07	2.37465e+07	1.76198e+07	4	0	Unknown	Rv2165c	Unknown	Conserved protein	No	conserved hypotheticals	Essential
O53504	Rv2170	0	16.709	20	4	19	4	145347	81398.1	274783	1.84074e+06	1.67209e+06	4.0473e+06	2.06506e+06	2.11141e+06	2.01507e+06	4	0	CytoplasmicMembrane	Rv2170	Acetylation, substrate unknown	GCN5-related N-acetyltransferase	No	intermediary metabolism and respiration	NE
O53516	Rv2182c	0	103.922	57	9	344	9	1.19204e+07	7.21831e+06	8.08092e+06	1.67362e+07	1.21489e+07	3.07375e+07	4.08465e+07	3.79052e+07	2.40656e+07	4	0	Unknown	Rv2182c	Transfer of fatty acyl groups	1-acylglycerol-3-phosphate O-acyltransferase	No	conserved hypotheticals	Essential
O53519	Rv2185c	0	64.915	62	7	255	7	4.85465e+06	3.01164e+06	5.14812e+06	1.79435e+07	1.34222e+07	3.57527e+07	2.32375e+07	2.33757e+07	1.48506e+07	4	0	CytoplasmicMembrane	TB16.3	Unknown	Conserved protein TB16.3	No	conserved hypotheticals	NE
P9WFX5	Rv2192c	0	45.349	36	9	48	9	166983	177831	248243	1.73916e+06	1.28033e+06	4.09737e+06	1.71885e+06	2.37294e+06	594155	4	0	CytoplasmicMembrane	trpD	Tryptophan biosynthesis	Probable anthranilate phosphoribosyltransferase TrpD	No	intermediary metabolism and respiration	NE
P9WN33	Rv2201	0	119.774	49	21	292	21	3.00218e+06	3.65734e+06	2.83021e+06	5.87316e+06	5.45277e+06	1.5749e+07	1.20518e+07	9.38143e+06	8.92512e+06	4	0	CytoplasmicMembrane	asnB	Asparagine biosynthesis	Probable asparagine synthetase AsnB	No	intermediary metabolism and respiration	Essential
P9WMN5	Rv2204c	0	53.688	65	7	264	7	5.1296e+06	4.38388e+06	3.64797e+06	1.04385e+07	1.58018e+07	3.14765e+07	1.87365e+07	2.31954e+07	1.27411e+07	4	0	Unknown	Rv2204c	Unknown	Conserved protein	No	conserved hypotheticals	NE
P9WN37	Rv2222c	0	47.629	26	9	131	9	1.02395e+06	1.20086e+06	619191	6.19311e+06	5.70574e+06	1.76776e+07	2.23553e+06	6.2854e+06	3.95794e+06	4	0	Unknown	glnA2	Involved in glutamine biosynthesis [catalytic activity: ATP + L-glutamate + NH(3) = ADP + glutamine + orthophosphate].	Probable glutamine synthetase GlnA2 (glutamine synthase) (GS-II)	No	intermediary metabolism and respiration	NE
P9WLH5	Rv2228c	0	115.857	67	19	359	19	6.68069e+06	6.42222e+06	5.20182e+06	1.17379e+07	1.00437e+07	2.27386e+07	2.42572e+07	2.44013e+07	1.69498e+07	4	0	Cellwall	Rv2228c	Unknown	Multifunctional protein. Has RNASE H, alpha-ribazole phosphatase, and acid phosphatase activities.	No	information pathways	Essential
P9WFM1	Rv2230c	0	21.034	16	5	21	5	41153.9	107929	22816.5	841649	852284	1.98695e+06	224306		150175	4	0	Unknown	Rv2230c	Unknown	Conserved protein	No	conserved hypotheticals	NE
P9WMC5	Rv2250c	0	42.406	42	8	96	8	524034	411956	502904	2.63893e+06	1.97211e+06	6.10201e+06	2.49074e+06	3.3362e+06	2.79988e+06	4	0	Unknown	Rv2250c	Possibly involved in transcriptional regulation	Possible transcriptional regulatory protein	No	regulatory proteins	NE
O53532	Rv2258c	0	110.606	56	12	280	12	7.13831e+06	6.02796e+06	6.69085e+06	12473821	1.24133e+07	3.39705e+07	2.48812e+07	2.71649e+07	1.61285e+07	4	0	CytoplasmicMembrane	Rv2258c	Possibly involved in transcriptional regulation	Possible transcriptional regulatory protein	No	regulatory proteins	NE
O53537	Rv2263	0	130.693	62	17	623	17	2.99393e+07	5.64157e+07	2.14315e+07	3.25937e+07	2.9532e+07	8.67509e+07	6.42652e+07	1.06036e+08	103622706	4	0	Unknown	Rv2263	Oxidoreduction	Possible oxidoreductase	No	intermediary metabolism and respiration	NE
P9WHF5	Rv2291	0	32.826	29	4	28	4	86030.7		41209.9	1.23993e+06	1.20139e+06	2.23911e+06	1.73624e+06	2.20737e+06	986818	4	0	Unknown	sseB	Unknown	Probable thiosulfate sulfurtransferase SseB	No	intermediary metabolism and respiration	NE
P71888	Rv2324	0	29.116	64	8	53	8	573280	223632	401526	1.85324e+06	1.50275e+06	3.71983e+06	3.89232e+06	4.35286e+06	3.19706e+06	4	0	CytoplasmicMembrane	Rv2324	Involved in transcriptional mechanism.	Probable transcriptional regulatory protein (probably AsnC-family)	No	regulatory proteins	NE
P9WFP1	Rv2366c	0	72.776	39	13	245	13	6.59779e+06	4.51962e+06	4.9343e+06	6.883e+06	6.14382e+06	1.88674e+07	2.62202e+07	2.21139e+07	1.57733e+07	4	4	Cytoplasmic	Rv2366c	Function unknown	Probable conserved transmembrane protein	No	cell wall and cell processes	NE
P71741	Rv2402	0	243.112	59	29	844	29	1.20859e+07	4.75707e+06	1.16523e+07	1.53608e+07	1.52614e+07	3.63539e+07	8.09864e+07	6.8168e+07	3.6387e+07	4	0	Unknown	Rv2402	Function unknown	Conserved protein	No	conserved hypotheticals	NE
P71738	Rv2405	0	86.782	66	14	455	14	1.92778e+07	1.01061e+07	1.86175e+07	2.38589e+07	2.54172e+07	4.03872e+07	9.51293e+07	7.46205e+07	5.90032e+07	4	0	Extracellular	Rv2405	Function unknown	Conserved protein	No	conserved hypotheticals	NE
P71733	Rv2410c	0	99.717	54	14	253	14	4.0239e+06	2.20037e+06	3.19361e+06	6.69485e+06	6.08784e+06	2.35879e+07	1.55223e+07	1.86438e+07	1.41011e+07	4	0	Cellwall	Rv2410c	Function unknown	Conserved protein	No	conserved hypotheticals	NE
P9WQB7	Rv2428	0	81.701	63	11	159	11	765935	1.46353e+06	2.13047e+06	2.43718e+07	2.3042e+07	71416053	1.28245e+07	7.90509e+06	3.56347e+06	4	0	Unknown	ahpC	Involved in oxidative stress response. LPDC|Rv0462, DLAT|Rv2215, AHPD|Rv2429, and AHPC|Rv2428 constitute an NADH-dependent peroxidase and peroxynitrite reductase that provides protection against oxidative stress.	Alkyl hydroperoxide reductase C protein AhpC (alkyl hydroperoxidase C)	No	virulence, detoxification, adaptation	NE
P9WQB5	Rv2429	0	51.078	60	8	146	8	3.08778e+06	1.93345e+06	1.80444e+06	4.82697e+06	4.40062e+06	1.22853e+07	1.16295e+07	1.25665e+07	7.87315e+06	4	0	Unknown	ahpD	Involved in oxidative stress response. LPDC|Rv0462, DLAT|Rv2215, AHPD|Rv2429, and AHPC|Rv2428 constitute an NADH-dependent peroxidase and peroxynitrite reductase that provides protection against oxidative stress.	Alkyl hydroperoxide reductase D protein AhpD (alkyl hydroperoxidase D)	No	virulence, detoxification, adaptation	NE
O53182	Rv2455c	0	168.131	53	20	388	20	6.21216e+06	3.46273e+06	3.23098e+06	4.92091e+08	5.44085e+08	1.00802e+09	7.74318e+08	2.312e+07	1.33892e+09	4	0	CytoplasmicMembrane	Rv2455c	Function unknown; probably involved in cellular metabolism.	Probable oxidoreductase (alpha subunit)	No	intermediary metabolism and respiration	NE
P9WPC3	Rv2460c	0	78.189	40	8	494	8	4.61314e+07	1.98703e+07	3.56259e+07	5.31534e+07	5.43254e+07	1.61618e+08	1.51231e+08	1.90725e+08	9.56537e+07	4	0	Unknown	clpP2	CLP cleaves peptides in various proteins in a process that requires ATP hydrolysis. CLP may be responsible for a fairly general and central housekeeping function rather than for the degradation of specific substrates.	Probable ATP-dependent CLP protease proteolytic subunit 2 ClpP2 (endopeptidase CLP 2)	No	intermediary metabolism and respiration	Essential
I6Y9E8	Rv2475c	0	24.34	62	5	43	5	922277	542431	654370	1.26724e+06	1.26635e+06	1.53591e+06	1.86871e+06	3.88737e+06	3.97725e+06	4	0	CytoplasmicMembrane	Rv2475c	Function unknown	Conserved protein	No	conserved hypotheticals	NE
O53203	Rv2476c	0	549.798	62	77	1056	77	2.1664e+07	1.88639e+07	1.90556e+07	9.07132e+07	7.15377e+07	1.98663e+08	8.61683e+07	8.19738e+07	6.03304e+07	4	0	CytoplasmicMembrane	gdh	Catabolic glutdh involved in the utilization of glutamate and other amino acids of the glutamate family. Generates 2-oxoglutarate from L-glutamate [catalytic activity: L-glutamate + H(2)O + NAD(+) = 2-oxoglutarate + NH(3) + NADH].	Probable NAD-dependent glutamate dehydrogenase Gdh (NAD-Gdh) (NAD-dependent glutamic dehydrogenase)	No	intermediary metabolism and respiration	Essential
P9WQK3	Rv2477c	0	194.767	58	22	446	22	5.15059e+06	5.37317e+06	4.03656e+06	5.93992e+07	4.35618e+07	1.2178e+08	1.92282e+07	2.06422e+07	1.44854e+07	4	0	Unknown	Rv2477c	Thought to be involved in active transport of macrolide across the membrane (export): macrolide antibiotics resistance by an export mechanism. Responsible for energy coupling to the transport system.	Probable macrolide-transport ATP-binding protein ABC transporter	No	cell wall and cell processes	Essential
P9WPE1	Rv2498c	0	39.326	33	6	81	6	1.07483e+06	523369	720202	1.27916e+06	1.21988e+06	5.6103e+06	7.92545e+06	6.25834e+06	3.94403e+06	4	0	CytoplasmicMembrane	citE	Interconversion of acetate and oxaloacetate from citrate [catalytic activity: citrate = acetate + oxaloacetate].	Probable citrate (pro-3S)-lyase (beta subunit) CitE (citrase) (citratase) (citritase) (citridesmolase) (citrase aldolase)	No	intermediary metabolism and respiration	NE
I6Y9H2	Rv2499c	0	54.388	42	4	134	4	3.26267e+06	1.44145e+06	2.2854e+06	2.77595e+06	3.05954e+06	5.24021e+06	1.69207e+07	8.89895e+06	6.80934e+06	4	0	Unknown	Rv2499c	Function unknown	Possible oxidase regulatory-related protein	No	intermediary metabolism and respiration	NE
I6X4K0	Rv2531c	0	137.705	40	28	326	28	6.20009e+06	5.39907e+06	5.04205e+06	5.95597e+06	3.95081e+06	2.12324e+07	1.9851e+07	2.07896e+07	1.62464e+07	4	1	Cytoplasmic	Rv2531c	Unknown. Could be an ornithine/arginine/lysine decarboxylase involved in the biosynthesis of spermidine from arginine.	Probable amino acid decarboxylase	No	intermediary metabolism and respiration	NE
P9WIV1	Rv2533c	0	42.699	43	4	61	4	549684	493322	752766	3.90612e+06	3.17431e+06	8.44722e+06	3.37155e+06	3.71457e+06	2.6029e+06	4	0	CytoplasmicMembrane	nusB	Involved in the transcription termination process. Interacts with RPSJ|NUSE|Rv0700.	N utilization substance protein NusB (NusB protein)	No	information pathways	Essential
P9WPY1	Rv2540c	0	36.962	34	10	36	10	47489.3	351913	232218	2.61404e+06	2.33171e+06	7.30927e+06	1.07431e+06	2.00392e+06	1.99225e+06	4	0	Unknown	aroF	Involved at the seventh step in the biosynthesis of chorismate within the biosynthesis of aromatic amino acids (the shikimate pathway) [catalytic activity: 5-O-(1-carboxyvinyl)-3-phosphoshikimate = chorismate + orthophosphate].	Probable chorismate synthase AroF (5-enolpyruvylshikimate-3-phosphate phospholyase)	No	intermediary metabolism and respiration	Essential
I6XEK6	Rv2553c	0	59.447	38	13	177	13	1.92589e+06	942435	1.24464e+06	4.16004e+06	4.11795e+06	1.19551e+07	1.38328e+07	1.2063e+07	8.62869e+06	4	1	Cytoplasmic	Rv2553c	Unknown	Probable conserved membrane protein	No	cell wall and cell processes	Essential
P9WMK9	Rv2613c	0	39.343	29	6	25	6	86728.5	292481		3.15812e+06	2.68521e+06	3.97832e+06	145508	337652	449822	4	0	CytoplasmicMembrane	Rv2613c	Function unknown; but could be involved in lipid metabolism.	Conserved protein	No	lipid metabolism	NE
P9WL63	Rv2629	0	82.233	52	14	117	14	1.45611e+06	6.80174e+06	752330	6.12316e+06	4.66908e+06	9.40761e+06	8.93973e+06	7.00768e+06	3.32762e+06	4	0	Unknown	Rv2629	Function unknown	Conserved protein	No	conserved hypotheticals	NE
P9WL47	Rv2658c	0	25.338	37	4	40	4	344457	104430	370136	745316	659483	2.58188e+06	1.66425e+06	1.87479e+06	671710	4	0	Unknown	Rv2658c	Unknown	Possible prophage protein	No	insertion seqs and phages	NE
I6XF25	Rv2691	0	69.777	65	14	200	14	1.11929e+06	1.31504e+06	2.81033e+06	8.07714e+06	6.61219e+06	1.24535e+07	1.59077e+07	1.60253e+07	7.28123e+06	4	0	CytoplasmicMembrane	ceoB	Part of a potassium transport system.	TRK system potassium uptake protein CeoB	No	cell wall and cell processes	NE
I6X548	Rv2693c	0	24.517	33	5	49	5	83046.1	121121	261910	1.87312e+06	1.55724e+06	2.46017e+06	3.81446e+06	3.46579e+06	1.27363e+06	4	6	Cytoplasmic	Rv2693c	Unknown	Probable conserved integral membrane alanine and leucine rich protein	No	cell wall and cell processes	NE
I6X552	Rv2698	0	22.931	27	4	120	4	2.563e+06	1.5885e+06	2.1152e+06	2.45086e+06	2.70916e+06	6.66331e+06	1.20089e+07	1.08102e+07	5.81593e+06	4	2	Cytoplasmic	Rv2698	Unknown	Probable conserved alanine rich transmembrane protein	No	cell wall and cell processes	Essential
I6YE67	Rv2707	0	48.962	30	7	90	7	1.51814e+06	1.04735e+06	1.32344e+06	4.97223e+06	4.59345e+06	1.12014e+07	5.12379e+06	5.77669e+06	2.90965e+06	4	6	Cytoplasmic	Rv2707	Unknown	Probable conserved transmembrane alanine and leucine rich protein	No	conserved hypotheticals	NE
P9WHR7	Rv2720	0	37.969	38	6	42	6	321495	311429	232227	869093	826639	2.48803e+06	1.48053e+06	1.36437e+06	1.23024e+06	4	0	Unknown	lexA	Involved in regulation of nucleotide excision repair and sos response. Represses a number of genes involved in the response to DNA damage (sos response), including RECA and LEXA. Has been shown to bind to the 14 bp palindromic sequence 5'-cgaacnnnngttcg-3'. In the presence of single-stranded DNA, RECA interacts with LEXA causing an autocatalytic cleavage which disrupts the DNA-binding part of LEX…	Repressor LexA	No	regulatory proteins	Essential
I6X579	Rv2728c	0	36.689	51	7	41	7	150906	69073.2	212135	834412	854515	2.13595e+06	1.19816e+06	1.3602e+06	568792	4	0	CytoplasmicMembrane	Rv2728c	Function unknown	Conserved alanine rich protein	No	conserved hypotheticals	NE
O33283	Rv2740	0	57.402	64	6	258	6	1.42277e+07	7.28371e+06	1.39625e+07	1.60526e+07	1.57014e+07	3.78092e+07	4.92883e+07	4.94683e+07	3.00966e+07	4	0	CytoplasmicMembrane	ephG	Biotransformation enzyme that catalyzes the hydrolysis of epoxides (alkene oxides, oxiranes) and arene oxides to less reactive and more water soluble dihydrodiols by the trans addition of water. Involved in detoxification reactions following oxidative damage to lipids [catalytic activity: an epoxide + H(2)O = a glycol].	Epoxide hydrolase	No	virulence, detoxification, adaptation	NE
I6YA50	Rv2743c	0	107.367	45	9	417	9	1.54575e+07	1.28042e+07	1.61008e+07	2.59854e+07	2.41982e+07	6.92207e+07	4.54155e+07	6.05318e+07	3.79279e+07	4	2	Unknown	Rv2743c	Unknown	Possible conserved transmembrane alanine rich protein	No	cell wall and cell processes	NE
I6XFA9	Rv2789c	0	71.539	54	15	135	15	1.10605e+06	411643	1.55908e+06	5.78887e+06	4.54854e+06	1.52779e+07	8.14673e+06	5.89362e+06	2.74558e+06	4	1	Cytoplasmic	fadE21	Function unknown, but involved in lipid degradation.	Probable acyl-CoA dehydrogenase FadE21	No	lipid metabolism	NE
P9WJP5	Rv2852c	0	138.492	53	18	463	18	9.53555e+06	6.66604e+06	7.0517e+06	9.79066e+06	8.80124e+06	3.07622e+07	3.1666e+07	2.54241e+07	2.37474e+07	4	0	Cellwall	mqo	Involved in tricarboxylic acid cycle [catalytic activity: (S)-malate + acceptor = oxaloacetate + reduced acceptor].	Probable malate:quinone oxidoreductase Mqo (malate dehydrogenase [acceptor])	No	intermediary metabolism and respiration	NE
I6YEL8	Rv2877c	0	18.335	15	4	65	4	442176	309180	495284	1.28497e+06	1.22448e+06	4.65215e+06	6.23149e+06	6.10808e+06	2.71812e+06	4	7	CytoplasmicMembrane	Rv2877c	Unknown; possibly involved in transport of mercury across the membrane.	Probable conserved integral membrane protein	No	cell wall and cell processes	NE
P9WPF7	Rv2881c	0	23.922	12	3	113	3	1.1068e+06	821736	1.14182e+06	3.64254e+06	2.3796e+06	9.69544e+06	4.84189e+06	4.88032e+06	3.94406e+06	4	7	CytoplasmicMembrane	cdsA	Involved in the phospholipid biosynthesis [catalytic activity: CTP + phosphatidate = pyrophosphate + CDP-diacylglycerol].	Probable integral membrane phosphatidate cytidylyltransferase CdsA (CDP-diglyceride synthetase) (CDP-diglyceride pyrophosphorylase) (CDP-diacylglycerol synthase) (CDS) (CTP:phosphatidate cytidylyltransferase) (CDP-DAG synthase) (CDP-DG synthetase)	No	lipid metabolism	Essential
P9WK67	Rv2905	0	42.155	41	9	34	9		61152.7	40951.8	3.32856e+06	2.27981e+06	5.58363e+06	210888	294540	166222	4	0	CytoplasmicMembrane	lppW	Unknown	Probable conserved alanine rich lipoprotein LppW	No	cell wall and cell processes	NE
P9WI69	Rv2914c	0	56.408	26	12	126	12	2.00704e+06	1.31292e+06	2.29319e+06	3.132e+06	3.22327e+06	7.87469e+06	1.34722e+07	1.16784e+07	7.34858e+06	4	1	CytoplasmicMembrane	pknI	Involved in signal transduction (via phosphorylation). Thought to be involved in cell division/differentiation [catalytic activity: ATP + a protein = ADP + a phosphoprotein].	Probable transmembrane serine/threonine-protein kinase I PknI (protein kinase I) (STPK I) (phosphorylase B kinase kinase) (hydroxyalkyl-protein kinase)	No	regulatory proteins	NE
P9WH03	Rv2925c	0	30.405	33	5	22	5		68932.7	131741	921054	994996	3.71725e+06	750025	883609	497530	4	0	CytoplasmicMembrane	rnc	Digests double-stranded RNA. Involved in the processing of ribosomal RNA precursors and of some mRNAs [catalytic activity: endonucleolytic cleavage to 5'-phosphomonoester].	Probable ribonuclease III Rnc (RNase III)	No	information pathways	Essential
P9WQ43	Rv2930	0	208.73	66	26	241	25	1.85914e+06	1.25036e+06	1.94705e+06	3.50188e+07	3.56105e+07	9.89879e+07	8.03135e+06	6.24151e+06	4.76823e+06	4	0	Unknown	fadD26	Involved in phthiocerol dimycocerosate (dim) biosynthesis, possibly by activating substrates for the PPS polyketides synthase.	Fatty-acid-AMP ligase FadD26 (fatty-acid-AMP synthetase) (fatty-acid-AMP synthase)	No	lipid metabolism	NE
I6YET7	Rv2963	0	40.29	11	4	175	4	3.64852e+06	2.60028e+06	3.00699e+06	5.9158e+06	4.59951e+06	1.91525e+07	1.28778e+07	1.58885e+07	8.25685e+06	4	10	CytoplasmicMembrane	Rv2963	Unknown	Probable integral membrane protein	No	cell wall and cell processes	NE
P95125	Rv2970c	0	220.763	70	21	989	21	5.35843e+07	3.26368e+07	4.67733e+07	5.60105e+07	4.83105e+07	1.6224e+08	2.17381e+08	1.87718e+08	1.33278e+08	4	0	Unknown	lipN	Function unknown; lipolytic enzyme involved in cellular metabolism.	Probable lipase/esterase LipN	No	intermediary metabolism and respiration	NE
P9WHV9	Rv2984	0	56.324	24	16	125	16	1.91525e+06	2.03749e+06	4.47378e+06	9.17856e+06	8.08412e+06	1.6936e+07	7.9225e+06	8.53574e+06	7.87313e+06	4	0	CytoplasmicMembrane	ppk1	Catalyzes the reversible transfer of the terminal phosphate of ATP to form a long-chain polyphosphate (polyp) [catalytic activity: ATP + {phosphate}(N) = ADP + {phosphate}(N+1)]. Likely involved in MPRAB-SIGE-rel signalling and the stringent response.	Polyphosphate kinase PPK (polyphosphoric acid kinase) (ATP-polyphosphate phosphotransferase)	No	intermediary metabolism and respiration	Essential
I6YEW1	Rv2990c	0	31.248	29	8	85	8	1.62315e+06	481818	1.72978e+06	3.39339e+06	2.11075e+06	7.30494e+06	6.39939e+06	6.57497e+06	3.37304e+06	4	0	CytoplasmicMembrane	Rv2990c	Unknown	Hypothetical protein	No	conserved hypotheticals	NE
P9WKJ7	Rv3001c	0	123.169	49	15	400	15	6.6117e+06	5.98783e+06	8.45131e+06	7.57314e+07	5.66081e+07	1.5744e+08	3.21252e+07	3.91257e+07	2.2161e+07	4	0	Unknown	ilvC	Involved in valine and isoleucine biosynthesis (at the second step) [catalytic activity: (R)-2,3-dihydroxy-3-methylbutanoate + NADP(+) = (S)-2-hydroxy-2-methyl-3-oxobutanoate + NADPH].	Probable KETOL-acid reductoisomerase IlvC (acetohydroxy-acid isomeroreductase) (alpha-keto-beta-hydroxylacil reductoisomerase)	No	intermediary metabolism and respiration	Essential
P9WQC5	Rv3045	0	132.213	43	12	228	12	3.83448e+06	3.80806e+06	4.99602e+06	3.5172e+07	3.47014e+07	1.01642e+08	1.86779e+07	2.07326e+07	9.72673e+06	4	0	Unknown	adhC	Generates aldehyde or ketone from alcohol [catalytic activity: alcohol + NADP(+) = aldehyde or ketone + NADPH].	Probable NADP-dependent alcohol dehydrogenase AdhC	No	intermediary metabolism and respiration	NE
P9WH75	Rv3051c	0	253.901	53	32	579	32	1.04013e+07	8.57365e+06	8.0783e+06	6.07402e+07	5.26997e+07	1.24114e+08	3.87457e+07	3.31875e+07	31308057	4	0	Unknown	nrdE	Involved in the DNA replication pathway. Catalyzes the biosynthesis of deoxyribonucleotides from the corresponding ribonucleotides, precursors that are necessary for DNA synthesis. [catalytic activity: 2'-deoxyribonucleoside diphosphate + oxidized thioredoxin + H(2)O = ribonucleoside diphosphate + reduced thioredoxin].	Ribonucleoside-diphosphate reductase (alpha chain) NrdE (ribonucleotide reductase small subunit) (R1F protein)	No	information pathways	Essential
P9WQ37	Rv3089	0	55.48	32	13	71	13	167733	468437	114025	3.78273e+06	2.96883e+06	5.31381e+06	1.67477e+06	1.79702e+06	1.09328e+06	4	1	Cytoplasmic	fadD13	Function unknown, but involved in lipid degradation.	Probable chain -fatty-acid-CoA ligase FadD13 (fatty-acyl-CoA synthetase)	No	lipid metabolism	NE
I6YB54	Rv3096	0	111.154	47	14	228	14	2.16764e+06	1.55664e+06	1.80278e+06	3.50741e+06	3.39161e+06	1.01578e+07	4.39259e+07	4.83143e+07	3.00005e+07	4	0	Unknown	Rv3096	Function unknown	Conserved hypothetical protein	No	conserved hypotheticals	NE
O53323	Rv3173c	0	25.634	22	4	143	4	3.04703e+06	2.28066e+06	2.98002e+06	3.1613e+06	2.96323e+06	5.18337e+06	9.27974e+06	1.04693e+07	8.09481e+06	4	0	CytoplasmicMembrane	Rv3173c	Possibly involved in transcriptional mechanism (probably repression).	Probable transcriptional regulatory protein (probably TetR/AcrR-family)	No	regulatory proteins	NE
O53346	Rv3200c	0	119.928	58	14	482	14	1.6493e+07	7.8621e+06	1.23313e+07	1.70255e+07	1.4278e+07	3.34552e+07	4.8114e+07	5.13196e+07	3.39529e+07	4	3	CytoplasmicMembrane	Rv3200c	Thought to be involved in cation transport across the membrane.	Possible transmembrane cation transporter	No	cell wall and cell processes	NE
O05872	Rv3226c	0	17.17	18	5	49	5	516755	368498	425134	823657	953165	2.52807e+06	3.71909e+06	4.87049e+06	2.33238e+06	4	0	CytoplasmicMembrane	Rv3226c	Function unknown	Conserved hypothetical protein	No	conserved hypotheticals	NE
P9WPY5	Rv3227	0	74.868	41	15	79	15	93893.3	242857	248411	3.24815e+06	3.23345e+06	9.29789e+06	1.78342e+06	1.4048e+06	1.1642e+06	4	0	Unknown	aroA	Involved in the biosynthesis of chorismate within the biosynthesis of aromatic amino acids (the shikimate pathway). Acts in the sixth step of this pathway. [catalytic activity: phosphoenolpyruvate + 3-phosphoshikimate = orthophosphate + O(5)-(1-carboxyvinyl)-3-phosphoshikimate].	3-phosphoshikimate 1-carboxyvinyltransferase AroA (5-enolpyruvylshikimate-3-phosphate synthase) (EPSP synthase) (EPSPS)	No	intermediary metabolism and respiration	Essential
O05899	Rv3256c	0	99.597	60	17	358	17	5.21877e+06	2.78984e+06	6.16271e+06	1.00091e+07	8.10949e+06	1.77798e+07	1.98502e+07	2.45487e+07	1.29721e+07	4	0	Unknown	Rv3256c	Function unknown	Conserved protein	No	conserved hypotheticals	NE
P96878	Rv3273	0	222.718	35	19	974	19	5.95766e+07	3.78098e+07	4.97216e+07	5.62793e+07	4.99472e+07	1.32094e+08	1.99819e+08	1.90116e+08	1.12736e+08	4	11	CytoplasmicMembrane	Rv3273	Generates CO(2) and H(2)O from H(2)co(3), and possibly involved in transport of sulfate across the membrane.	Probable transmembrane carbonic anhydrase (carbonate dehydratase) (carbonic dehydratase)	No	intermediary metabolism and respiration	NE
O53371	Rv3319	0	65.331	44	11	358	11	1.50297e+07	9.03814e+06	1.23948e+07	1.46299e+07	1.47034e+07	3.58956e+07	4.98423e+07	4.3197e+07	2.68646e+07	4	0	CytoplasmicMembrane	sdhB	Involved in tricarboxylic acid cycle. Membrane-bound FAD-containing enzyme which is responsible for succinate interconversion [catalytic activity: succinate + acceptor = fumarate + reduced acceptor].	Probable succinate dehydrogenase (iron-sulphur protein subunit) SdhB (succinic dehydrogenase) (fumarate reductase) (fumarate dehydrogenase) (fumaric hydrogenase)	No	intermediary metabolism and respiration	NE
P9WKI7	Rv3411c	0	259.689	66	27	779	27	1.20967e+07	8.8536e+06	1.23053e+07	3.19449e+07	2.52315e+07	9.23508e+07	5.20865e+07	6.11714e+07	4.33999e+07	4	0	Unknown	guaB2	Catalyses the first reaction unique to GMP biosynthesis [catalytic activity: inosine 5'-phosphate + NAD(+) + H(2)O = xanthosine 5'-phosphate + NADH].	Probable inosine-5'-monophosphate dehydrogenase GuaB2 (imp dehydrogenase) (inosinic acid dehydrogenase) (inosinate dehydrogenase) (imp oxidoreductase) (inosine-5'-monophosphate oxidoreductase) (IMPDH) (IMPD)	No	intermediary metabolism and respiration	Essential
P9WJ71	Rv3413c	0	25.211	27	5	23	5				809400	637592	2.81054e+06	190160	162475	644401	4	1	Unknown	Rv3413c	Unknown	Unknown alanine and proline rich protein	No	conserved hypotheticals	NE
O53546	Rv3501c	0	46.011	27	9	163	9	1.33642e+07	7.4727e+06	1.04413e+07	2.5579e+07	2.04896e+07	5.63319e+07	4.16955e+07	4.3517e+07	3.11641e+07	4	6	CytoplasmicMembrane	yrbE4A	Unknown. Predicted to be involved in lipid catabolism.	Conserved integral membrane protein YrbE4A. Possible ABC transporter.	No	virulence, detoxification, adaptation	NE
O53554	Rv3509c	0	56.576	29	11	210	11	4.16486e+06	4.13228e+06	4.30897e+06	6.23646e+06	1.34678e+07	1.78802e+07	2.14086e+07	2.10602e+07	1.45026e+07	4	0	CytoplasmicMembrane	ilvX	Could be involved in valine and isoleucine biosynthesis (at the first step) [catalytic activity: 2-acetolactate + CO(2) = 2 pyruvate].	Probable acetohydroxyacid synthase IlvX (acetolactate synthase)	No	intermediary metabolism and respiration	NE
P9WJA1	Rv3570c	0	45.299	36	11	70	11	6.23478e+06	5.68313e+06	6.90025e+06	8.18693e+06	6.9786e+06	1.64445e+07	2.28381e+07	3.19145e+07	1.66785e+07	4	0	Unknown	hsaA	Function unknown; probably involved in cellular metabolism. Predicted to be involved in lipid catabolism.	Possible oxidoreductase. Possible 3-hydroxy-9,10-seconandrost-1,3,5(10)-triene-9,17-dione hydroxylase.	No	intermediary metabolism and respiration	NE
P9WN57	Rv3609c	0	41.223	47	7	190	7	2.89253e+06	1.80517e+06	2.21287e+06	1.00953e+07	9.72613e+06	2.68845e+07	1.16637e+07	1.22706e+07	5.40199e+06	4	0	Unknown	folE	Involved in the biosynthesis of tetrahydrofolate (at the first step) [catalytic activity: GTP + 2 H(2)O = formate + 2-amino-4-hydroxy-6-(erythro-1,2,3-trihydroxypropyl)dihydropteridine triphosphate].	GTP cyclohydrolase I FolE (GTP-ch-I)	No	intermediary metabolism and respiration	Essential
I6X7Z3	Rv3645	0	89.802	34	14	364	14	1.07082e+07	5.6981e+06	1.02435e+07	1.36804e+07	1.23138e+07	2.89647e+07	4.14724e+07	3.47311e+07	2.24877e+07	4	6	CytoplasmicMembrane	Rv3645	Unknown. Inhibited by polyphosphates.	Probable conserved transmembrane protein	No	cell wall and cell processes	NE
I6YGX2	Rv3682	0	222.568	44	32	835	32	2.94121e+07	1.70544e+07	3.68143e+07	4.23079e+07	3.93192e+07	7.75251e+07	1.26538e+08	1.105e+08	6.24317e+07	4	0	Extracellular	ponA2	Involved in peptidoglycan synthesis (at the final stages), cell wall formation. Synthesis of cross-linked peptidoglycan from the lipid intermediates. The enzyme has a penicillin-insensitive transglycosylase N-terminal domain (formation of linear glycan strands) and a penicillin-sensitive transpeptidase C-terminal domain (cross-linking of the peptide subunits). Supposedly involved in stationary-ph…	Probable bifunctional membrane-associated penicillin-binding protein 1A/1B PonA2 (murein polymerase) [includes: penicillin-insensitive transglycosylase (peptidoglycan TGASE) + penicillin-sensitive transpeptidase (DD-transpeptidase)]	No	cell wall and cell processes	NE
O69652	Rv3684	0	29.377	22	8	91	8	406920	668216	667882	2.78882e+06	2.31884e+06	8.04601e+06	3.49618e+06	4.2965e+06	3.88919e+06	4	0	Unknown	Rv3684	Function unknown; probably involved in cellular metabolism.	Probable lyase	No	intermediary metabolism and respiration	NE
O69659	Rv3691	0	55.019	26	9	300	9	4.91862e+06	3.63153e+06	5.60744e+06	4.64328e+06	5.2079e+06	1.16819e+07	1.94557e+07	1.68949e+07	1.37192e+07	4	1	Cytoplasmic	Rv3691	Function unknown	Conserved protein	No	conserved hypotheticals	NE
O69663	Rv3695	0	50.361	39	8	196	8	7.04481e+06	4.19493e+06	7.07669e+06	1.41507e+07	1.18261e+07	2.61882e+07	3.07348e+07	3.55275e+07	2.13378e+07	4	3	CytoplasmicMembrane	Rv3695	Unknown	Possible conserved membrane protein	No	cell wall and cell processes	NE
I6Y4D2	Rv3717	0	51.72	46	8	106	8	713004	458525	1.00985e+06	1.4195e+06	1.06957e+06	2.89164e+06	2.74994e+06	4.92008e+06	5.22943e+06	4	0	Unknown	Rv3717	Function unknown	Conserved hypothetical protein	No	conserved hypotheticals	Essential
O69690	Rv3723	0	62.769	43	5	243	5	7.70004e+06	4.19633e+06	7.83814e+06	8.5281e+06	7.02676e+06	2.183e+07	3.56895e+07	3.61151e+07	1.90218e+07	4	4	Cytoplasmic	Rv3723	Unknown	Probable conserved transmembrane protein	No	cell wall and cell processes	NE
O69714	Rv3747	0	15.642	40	4	60	4	670943	2.79471e+06	1.35682e+06	7.10343e+06	5.38801e+06	1.19348e+07	4.41729e+06	4.30393e+06	4.20675e+06	4	0	CytoplasmicMembrane	Rv3747	Function unknown	Conserved protein	No	conserved hypotheticals	NE
P9WML5	Rv3772	0	30.688	30	8	28	8	375733	291452	244086	2.6371e+06	2.02251e+06	6.03352e+06	1.51074e+06	866864	696082	4	0	Unknown	hisC2	Involved in histidine biosynthetic pathway (at the eighth step) [catalytic activity: L-histidinol-phosphate + 2-oxoglutarate = 3-(imidazol-4-YL)-2-oxopropyl phosphate + glutamate].	Probable histidinol-phosphate aminotransferase HisC2 (imidazole acetol-phosphate transaminase) (imidazolylacetolphosphate aminotransferase)	No	intermediary metabolism and respiration	NE
P75019	Rv3774	0	92.339	61	12	296	12	2.72667e+06	3.72718e+06	3.36584e+06	9.42952e+06	8.26945e+06	2.04143e+07	1.24172e+07	1.60033e+07	1.6137e+07	4	0	Unknown	echA21	Could possibly oxidize fatty acids using specific components [catalytic activity: (3S)-3-hydroxyacyl-CoA = trans-2(or 3)-enoyl-CoA + H(2)O].	Possible enoyl-CoA hydratase EchA21 (enoyl hydrase) (unsaturated acyl-CoA hydratase) (crotonase)	No	lipid metabolism	NE
P72047	Rv3781	0	87.443	60	14	383	14	1.64958e+07	1.17601e+07	1.95565e+07	2.91041e+07	2.58036e+07	5.33139e+07	7.11407e+07	6.53957e+07	3.52679e+07	4	0	CytoplasmicMembrane	rfbE	May form an ATP-driven O-antigen/lipopolysaccharide export apparatus, in association with RFBD|Rv3783. Responsible for energy coupling to the transport system.	Probable O-antigen/lipopolysaccharide transport ATP-binding protein ABC transporter RfbE	No	cell wall and cell processes	Essential
P9WMX3	Rv3782	0	76.613	44	13	321	13	8.82438e+06	6.33678e+06	7.87701e+06	1.16355e+07	1.02233e+07	2.3785e+07	3.40354e+07	3.07147e+07	2.10542e+07	4	0	CytoplasmicMembrane	glfT1	Transfers galactofuranose in the initiation of cell wall galactan polymerization	UDP-galactofuranosyl transferase GlfT1	No	cell wall and cell processes	Essential
P72062	Rv3796	0	49.088	31	10	213	10	4.3226e+06	2.03852e+06	3.16201e+06	5.20676e+06	4.13899e+06	9.87618e+06	1.39109e+07	1.09698e+07	1.1113e+07	4	0	CytoplasmicMembrane	Rv3796	Function unknown	Conserved protein	No	conserved hypotheticals	NE
I6X8D2	Rv3800c	0	825.958	62	79	2010	79	2.7588e+07	2.85333e+07	2.92424e+07	2.42073e+08	2.03545e+08	5.76856e+08	1.04476e+08	1.13343e+08	8.11861e+07	4	1	CytoplasmicMembrane	pks13	Involved in the final steps of mycolic acid biosynthesis. Catalyses the condensation of two fatty acyl chains.	Polyketide synthase Pks13	No	lipid metabolism	Essential
O53580	Rv3801c	0	278.626	62	30	1238	30	4.17727e+07	2.81267e+07	3.60741e+07	1.08326e+08	1.01198e+08	2.603e+08	1.49777e+08	1.56311e+08	9.15934e+07	4	1	Cytoplasmic	fadD32	Involved in the final steps of mycolic acid biosynthesis. Activates meromycolic acid into meromycoloyl-AMP and transfers the meromycolic acyl chains onto PKS13	Fatty-acid-AMP ligase FadD32 (fatty-acid-AMP synthetase) (fatty-acid-AMP synthase). Also shown to have acyl-ACP ligase activity.	No	lipid metabolism	Essential
P9WQP3	Rv3804c	0	49.009	26	9	207	9	1.34786e+06	4.75258e+06	3.09964e+06	27865233	1.99809e+07	5.07626e+07	7.5653e+06	1.09426e+07	9.57665e+06	4	0	Extracellular	fbpA	Involved in cell wall mycoloylation. Proteins of the antigen 85 complex are responsible for the high affinity of mycobacteria to fibronectin. Possesses a mycolyltransferase activity required for the biogenesis of trehalose dimycolate (cord factor), a dominant structure necessary for maintaining cell wall integrity.	Secreted antigen 85-a FbpA (mycolyl transferase 85A) (fibronectin-binding protein A) (antigen 85 complex A)	No	lipid metabolism	Essential
P9WFR5	Rv3806c	0	57.418	35	10	296	10	9.63138e+06	7.27137e+06	7.73374e+06	1.44632e+07	9.80711e+06	2.28941e+07	4.12949e+07	3.66654e+07	1.91152e+07	4	9	CytoplasmicMembrane	ubiA	Involved in arabinogalactan synthesis [catalytic activity: phosphoribose diphosphate + decaprenyl phosphate = decaprenylphosphoryl-5-phosphoribose + diphosphate]	Decaprenylphosphoryl-5-phosphoribose (DPPR) synthase (decaprenyl-phosphate 5-phosphoribosyltransferase)	No	cell wall and cell processes	Essential
P9WJD3	Rv3864	0	142.941	32	12	607	12	1.28212e+07	1.34928e+07	1.63852e+07	3.02411e+07	2.48738e+07	7.8899e+07	1.12975e+08	1.18307e+08	6.65615e+07	4	1	Cytoplasmic	espE	Function unknown	ESX-1 secretion-associated protein EspE	No	cell wall and cell processes	NE
P9WJD1	Rv3865	0	68.182	95	7	185	7	3.36561e+06	3.03601e+06	3.4381e+06	4.92843e+06	2.855e+06	1.09801e+07	1.33587e+07	1.39639e+07	8.14733e+06	4	0	Unknown	espF	Function unknown	ESX-1 secretion-associated protein EspF	No	cell wall and cell processes	NE
P9WNB3	Rv3870	0	259.497	58	37	1014	37	2.32759e+07	1.4851e+07	1.76929e+07	2.50939e+07	2.12676e+07	6.06297e+07	7.68583e+07	8.17055e+07	4.8522e+07	4	2	CytoplasmicMembrane	eccCa1	Unknown	ESX conserved component EccCa1. ESX-1 type VII secretion system protein. Possible transmembrane protein.	No	cell wall and cell processes	NE
P9WNQ7	Rv3877	0	64.842	31	7	140	7	3.16971e+06	2.07268e+06	3.20459e+06	4.35468e+06	4.35396e+06	1.25348e+07	1.37049e+07	1.81608e+07	9.81903e+06	4	11	CytoplasmicMembrane	eccD1	Unknown	ESX conserved component EccD1. ESX-1 type VII secretion system protein. Probable transmembrane protein.	No	cell wall and cell processes	NE
P9WJC1	Rv3879c	0	119.063	30	14	181	14	4.46111e+06	2.74149e+06	5.22725e+06	9.2051e+06	8.10995e+06	1.95723e+07	3.25259e+07	2.49661e+07	1.07992e+07	4	0	Unknown	espK	Unknown	ESX-1 secretion-associated protein EspK. Alanine and proline rich protein.	No	cell wall and cell processes	NE
P9WJE9	Rv3882c	0	143.572	47	16	521	15	9.86864e+06	5.56373e+06	7.98481e+06	1.6511e+07	1.47996e+07	3.09161e+07	3.45955e+07	30844759	2.06994e+07	4	2	Cytoplasmic	eccE1	Unknown	ESX conserved component EccE1. ESX-1 type VII secretion system protein. Possible membrane protein.	No	cell wall and cell processes	NE
O05458	Rv3886c	0	87.495	29	11	315	11	7.14183e+06	5.0357e+06	6.93515e+06	8.84364e+06	6.81181e+06	1.5975e+07	3.49959e+07	2.87087e+07	1.72835e+07	4	1	Unknown	mycP2	Thought to have proteolytic activity.	Probable alanine and proline rich membrane-anchored mycosin MycP2 (serine protease) (subtilisin-like protease) (subtilase-like) (mycosin-2)	No	intermediary metabolism and respiration	NE
P9WIT5	Rv3921c	0	97.184	38	8	368	8	2.07927e+07	1.0203e+07	1.29846e+07	2.17587e+07	2.04524e+07	3.74165e+07	4.47615e+07	5.20847e+07	4.10505e+07	4	5	CytoplasmicMembrane	Rv3921c	Unknown	Probable conserved transmembrane protein	No	cell wall and cell processes	Essential
